# Supplementary material for: Energy stress promotes P-bodies formation via lysine-63-linked polyubiquitination of HAX1
Source: EMBO J. 2024 May 20;43(13):11. doi: 10.1038/s44318-024-00120-6 (PMC11217408; doi:10.1038/s44318-024-00120-6)
Supplement: Supplementary file 2 — Table EV1 [file 44318_2024_120_MOESM2_ESM.xlsx]

## Sheet: sheet1
shRNA	Sequence		sgRNA	Sequence
UBB-F'	CCGGAGGCCAAGATCCAGGATAAGGCTCGAGCCTTATCCTGGATCTTGGCCTTTTTTG		Ctrl	GTCGCACAATATTGGGCTAG
UBB-R'	AATTCAAAAAAGGCCAAGATCCAGGATAAGGCTCGAGCCTTATCCTGGATCTTGGCCT		TRIM23-1	GATCGACAAGTAACAGACCT
HAX1-1-F'	CCGGCCCAAATCCTATTTCAAGAGCCTCGAGGCTCTTGAAATAGGATTTGGGTTTTTG		TRIM23-2	GCAGCTCCATACTGACCAAT
HAX1-1-R'	CCGGCCCAAATCCTATTTCAAGAGCCTCGAGGCTCTTGAAATAGGATTTGGGTTTTTG		FBXL7	TGCGTCCGCCTGACCGACGA
HAX1-2-F'	CCGGAGGCCATTTCATAGGTTTGATCTCGAGATCAAACCTATGAAATGGCCTTTTTTG		VHL	CCCGTATGGCTCAACTTCGA
HAX1-2-R'	AATTCAAAAAAGGCCATTTCATAGGTTTGATCTCGAGATCAAACCTATGAAATGGCCT		DCAF1	ATGAGTCGCTGCTCGATAGC
			DCAF7	GCCCGATAAGCGCTTTCGCT
			HERC1	ATTCTGTTAGTGAACGCCCC
			HECW1	GGGTTGTAGCTGTATCGGAG
			KCTD16	CCGGGGAACTCTCCGAAACT
			LNX1	TGGCCGGAGCAACCGAACTA
			UBE3A	GCTTACCTTGAGAACTCGAA
			LSM14A	TGATCTTGCTGCCGATGTAA
			HAX1-1	ACGGGAGGGACAGACACTTC
			HAX1-2	TCACCAGGTGTCTCTGACTC
