# Supplementary material for: Energy stress promotes P-bodies formation via lysine-63-linked polyubiquitination of HAX1
Source: EMBO J. 2024 May 20;43(13):11. doi: 10.1038/s44318-024-00120-6 (PMC11217408; doi:10.1038/s44318-024-00120-6)
Supplement: Supplementary file 3 — Data Set EV1 [file 44318_2024_120_MOESM3_ESM.xlsx]

## Sheet: MAGeCKanalysis_gene
id	num	neg|score	neg|p-value	neg|fdr	neg|rank	neg|goodsgrna	neg|lfc	pos|score	pos|p-value	pos|fdr	pos|rank	pos|goodsgrna	pos|lfc
FBXL7	2	0.00052405	0.00109	0.475669	1	2	-9.2001	0.99948	0.99947	0.999472	620	0	-9.2001
LNX1	3	0.0011186	0.0031318	0.504106	2	3	-7.5035	0.99888	0.99884	0.999472	619	0	-7.5035
VHL	4	0.0012529	0.0048678	0.504106	3	3	-7.0726	0.998747	0.58458	0.969632	618	1	-7.0726
DCAF1	3	0.0014381	0.003911	0.504106	4	3	-7.3251	0.99856	0.99845	0.999472	617	0	-7.3251
UBE3A	4	0.0016951	0.0065841	0.541363	5	3	-6.7007	0.9435	0.94261	0.99641	574	0	-6.7007
DCAF7	3	0.0020028	0.0054498	0.504106	6	2	-9.0396	0.997997	0.10533	0.964045	616	1	-9.0396
HERC1	2	0.002117	0.0044239	0.504106	7	2	-7.6235	0.99788	0.99797	0.999472	615	0	-7.6235
TRIM23	3	0.0046233	0.012256	0.755779	8	3	-6.4977	0.99538	0.99523	0.999472	614	0	-6.4977
HECW1	3	0.0058505	0.015649	0.890234	9	3	-6.2577	0.99415	0.99404	0.999472	613	0	-6.2577
KCTD16	3	0.0065809	0.017503	0.890234	10	2	-8.5358	0.993419	0.52391	0.965289	612	1	-8.5358
CAMK1	4	0.0082827	0.028295	0.890234	11	4	-5.3247	0.99172	0.99226	0.999472	611	0	-5.3247
HLA-B	3	0.0093356	0.024763	0.890234	12	3	-5.1811	0.99066	0.9907	0.999472	610	0	-5.1811
DCAF11	4	0.0093416	0.031747	0.890234	13	3	-7.2389	0.990658	0.56212	0.969483	609	1	-7.2389
COMMD8	4	0.011191	0.037527	0.890234	14	4	-1.4242	0.98881	0.98946	0.999472	608	0	-1.4242
NEDD4L	2	0.012184	0.023589	0.890234	15	2	-7.8287	0.98782	0.98741	0.999472	607	0	-7.8287
ZYG11B	3	0.015558	0.040181	0.890234	16	3	-2.018	0.95739	0.95745	0.99641	584	0	-2.018
RNF135	3	0.016903	0.043436	0.890234	17	3	-1.263	0.98159	0.9815	0.99641	606	0	-1.263
LONRF1	3	0.018247	0.046651	0.890234	18	2	-4.4713	0.81121	0.81191	0.978524	485	0	-4.4713
KLHL20	3	0.018582	0.047569	0.890234	19	3	-8.0152	0.95328	0.95305	0.99641	580	0	-8.0152
DCAF12	4	0.018859	0.060027	0.890234	20	4	-3.335	0.98114	0.9816	0.99641	605	0	-3.335
CUL3	3	0.019277	0.049433	0.890234	21	3	-5.812	0.98072	0.98059	0.99641	604	0	-5.812
SKP2	3	0.019375	0.049699	0.890234	22	3	-6.1682	0.98062	0.98051	0.99641	603	0	-6.1682
RAPSN	3	0.01959	0.050192	0.890234	23	3	-2.3469	0.97665	0.97647	0.99641	600	0	-2.3469
RFPL3	2	0.020845	0.03877	0.890234	24	2	-7.02	0.97915	0.97869	0.99641	602	0	-7.02
TP63	4	0.020972	0.066261	0.890234	25	3	-5.6798	0.39133	0.54386	0.965289	257	1	-5.6798
KCTD21	3	0.021299	0.054187	0.890234	26	2	-4.7242	0.978701	0.44295	0.964045	601	1	-4.7242
KLHL17	4	0.021419	0.067523	0.890234	27	3	-2.4638	0.76527	0.78668	0.969632	453	1	-2.4638
DNM1L	3	0.021732	0.055065	0.890234	28	2	-6.3597	0.36962	0.50178	0.964461	250	1	-6.3597
DAXX	2	0.022089	0.040753	0.890234	29	1	-4.3625	0.56647	0.56799	0.969483	337	1	-4.3625
NEURL4	3	0.023506	0.059159	0.890234	30	2	-6.1818	0.27419	0.40663	0.964045	188	1	-6.1818
VHLL	4	0.023863	0.074911	0.890234	31	2	-3.569	0.9166	0.91554	0.99641	556	0	-3.569
UBAC1	4	0.024136	0.075769	0.890234	32	4	-1.168	0.97586	0.97644	0.99641	599	0	-1.168
RNF217	4	0.024552	0.076795	0.890234	33	4	-1.838	0.97404	0.97461	0.99641	597	0	-1.838
ASB13	4	0.02515	0.078659	0.890234	34	4	-0.94966	0.97485	0.97534	0.99641	598	0	-0.94966
FBXW7	3	0.025344	0.063301	0.890234	35	2	-5.6753	0.36159	0.49819	0.964045	245	1	-5.6753
DTX2	4	0.028013	0.086866	0.890234	36	4	-1.108	0.97199	0.97246	0.99641	596	0	-1.108
RNF40	2	0.029248	0.05326	0.890234	37	1	-3.8394	0.68429	0.68209	0.969632	401	0	-3.8394
COMMD4	3	0.029875	0.07358	0.890234	38	3	-2.19	0.97013	0.96969	0.99641	595	0	-2.19
ANAPC10	4	0.031013	0.094915	0.890234	39	2	-3.6056	0.968987	0.35556	0.964045	594	2	-3.6056
SHARPIN	4	0.031066	0.094974	0.890234	40	3	-4.7865	0.59346	0.69667	0.969632	353	1	-4.7865
UNK	3	0.031239	0.076608	0.890234	41	2	-3.4159	0.51644	0.58008	0.969632	316	1	-3.4159
NEURL2	4	0.031255	0.095349	0.890234	42	3	-4.2305	0.80945	0.81784	0.979289	483	1	-4.2305
MIB2	3	0.031609	0.077545	0.890234	43	3	-2.3322	0.96839	0.96798	0.99641	592	0	-2.3322
PELI1	3	0.032989	0.080396	0.890234	44	3	-2.3687	0.96701	0.96668	0.99641	591	0	-2.3687
MAGEA6	3	0.033065	0.080543	0.890234	45	2	-4.3708	0.89507	0.89565	0.99641	537	0	-4.3708
IRAK4	3	0.033835	0.082191	0.890234	46	3	-1.763	0.96617	0.96592	0.99641	590	0	-1.763
CCDC50	3	0.034551	0.083996	0.890234	47	3	-1.1555	0.96545	0.96513	0.99641	589	0	-1.1555
ZAP70	4	0.034988	0.10214	0.890234	48	3	-2.808	0.90065	0.89991	0.99641	542	0	-2.808
RNF207	2	0.036162	0.065235	0.890234	49	2	-1.9247	0.96384	0.9634	0.99641	588	0	-1.9247
BIRC3	3	0.03875	0.09382	0.890234	50	3	-2.6254	0.96125	0.96121	0.99641	586	0	-2.6254
TRIM71	3	0.040546	0.097973	0.890234	51	2	-6.1564	0.53464	0.59138	0.969632	321	1	-6.1564
TTC3	4	0.041643	0.11474	0.890234	52	3	-1.6997	0.7547	0.78002	0.969632	444	1	-1.6997
BIRC7	4	0.042553	0.11648	0.890234	53	3	-3.5098	0.957447	0.45605	0.964045	585	1	-3.5098
PEX13	4	0.043355	0.11773	0.890234	54	2	-1.7844	0.83616	0.83913	0.986114	499	1	-1.7844
RNF144	3	0.044869	0.10852	0.890234	55	2	-1.1285	0.7998	0.80066	0.972882	478	0	-1.1285
MKRN3	3	0.044974	0.10879	0.890234	56	3	-0.94036	0.95503	0.95486	0.99641	582	0	-0.94036
EGFR	3	0.045454	0.10985	0.890234	57	2	-7.187	0.69403	0.70442	0.969632	404	1	-7.187
UNKL	3	0.045492	0.10992	0.890234	58	3	-1.7252	0.95451	0.95432	0.99641	581	0	-1.7252
TRAF4	4	0.048782	0.12768	0.890234	59	2	-1.9431	0.951218	0.37012	0.964045	579	2	-1.9431
ERCC8	3	0.048865	0.11667	0.890234	60	3	-1.4615	0.95114	0.95106	0.99641	578	0	-1.4615
CAND1	4	0.049426	0.12875	0.890234	61	2	-3.1975	0.36007	0.51478	0.965289	244	2	-3.1975
CUL1	3	0.051254	0.12202	0.890234	62	2	-7.0367	0.948746	0.42197	0.964045	577	1	-7.0367
FBXL5	4	0.051293	0.13198	0.890234	63	3	-1.5354	0.67665	0.7352	0.969632	395	1	-1.5354
FBXO25	3	0.051449	0.12242	0.890234	64	2	-6.0223	0.76852	0.76975	0.969632	454	1	-6.0223
CDC73	3	0.051899	0.12347	0.890234	65	2	-5.4573	0.4563	0.54656	0.965289	289	1	-5.4573
CABIN1	2	0.054098	0.096158	0.890234	66	1	-2.7612	0.43478	0.45543	0.964045	280	1	-2.7612
PIAS2	4	0.055905	0.14091	0.890234	67	3	-2.8287	0.71734	0.75733	0.969632	420	1	-2.8287
PJA2	3	0.058119	0.13744	0.890234	68	3	-5.3914	0.94188	0.94155	0.99641	573	0	-5.3914
TRAF2	3	0.059352	0.14001	0.890234	69	3	-1.2156	0.94065	0.94045	0.99641	572	0	-1.2156
CEP68	3	0.059975	0.14123	0.890234	70	3	-3.5935	0.94002	0.93978	0.99641	571	0	-3.5935
FBXO32	4	0.060182	0.14845	0.890234	71	3	-2.7061	0.64608	0.72058	0.969632	378	1	-2.7061
SH3RF2	4	0.060748	0.14952	0.890234	72	3	-1.3569	0.67039	0.73208	0.969632	390	1	-1.3569
ASB18	4	0.061104	0.15012	0.890234	73	2	-1.2078	0.938896	0.26266	0.964045	570	1	-1.2078
ASB7	2	0.0625	0.11097	0.890234	74	2	-2.3608	0.9375	0.93679	0.99641	569	0	-2.3608
TRIM49	4	0.062833	0.15343	0.890234	75	2	-1.8035	0.937167	0.13746	0.964045	568	2	-1.8035
FBXO24	3	0.064517	0.15111	0.890234	76	2	-1.5373	0.60653	0.6385	0.969632	358	1	-1.5373
CUL2	4	0.064799	0.15715	0.890234	77	3	-3.0771	0.41108	0.56332	0.969483	267	1	-3.0771
RNF214	3	0.065904	0.15392	0.890234	78	2	-1.7586	0.64192	0.6634	0.969632	374	1	-1.7586
MDM4	2	0.067278	0.11902	0.890234	79	2	-3.8915	0.90146	0.90052	0.99641	543	0	-3.8915
RNF38	2	0.069007	0.1217	0.890234	80	2	-3.9842	0.93099	0.93032	0.99641	566	0	-3.9842
BFAR	4	0.06909	0.16453	0.890234	81	2	-3.6571	0.4886	0.63676	0.969632	304	1	-3.6571
SH3RF1	3	0.06962	0.16168	0.890234	82	3	-0.66681	0.93038	0.93	0.99641	565	0	-0.66681
RNF12	3	0.071006	0.16455	0.890234	83	2	-2.4415	0.85778	0.85873	0.988746	513	0	-2.4415
SYVN1	3	0.072653	0.16774	0.890234	84	3	-0.42584	0.92735	0.92722	0.99641	563	0	-0.42584
HECTD1	4	0.073152	0.17168	0.890234	85	2	-0.30116	0.926848	0.41347	0.964045	562	1	-0.30116
RNF7	4	0.074007	0.17303	0.890234	86	3	-2.6485	0.57372	0.68839	0.969632	342	1	-2.6485
CBLL1	2	0.07427	0.13048	0.890234	87	1	-4.4315	0.77924	0.7767	0.969632	465	0	-4.4315
TRIM43	4	0.074864	0.17459	0.890234	88	2	0.0095614	0.24425	0.40667	0.964045	178	2	0.0095614
BRCA1	3	0.075909	0.1723	0.890234	89	2	-4.9767	0.59992	0.63392	0.969632	356	1	-4.9767
CRY1	4	0.076585	0.1781	0.890234	90	3	-4.2533	0.96254	0.96248	0.99641	587	0	-4.2533
BST2	2	0.077756	0.1361	0.890234	91	1	-2.96	0.44967	0.46678	0.964045	284	1	-2.96
FANCL	2	0.078101	0.13669	0.890234	92	2	-4.77	0.9219	0.92158	0.99641	560	0	-4.77
RNF130	4	0.078467	0.18135	0.890234	93	2	-2.7735	0.71523	0.75626	0.969632	418	1	-2.7735
CUL5	2	0.079884	0.13957	0.890234	94	2	-5.1554	0.92012	0.91959	0.99641	558	0	-5.1554
ARIH1	4	0.080548	0.18511	0.890234	95	3	-1.4454	0.51547	0.66254	0.969632	314	1	-1.4454
MID1	4	0.080556	0.18514	0.890234	96	3	-3.9072	0.7749	0.79319	0.969632	460	1	-3.9072
TRIM59	4	0.082914	0.18938	0.890234	97	3	-1.7419	0.93647	0.93562	0.99641	567	0	-1.7419
SOCS2	3	0.083308	0.18217	0.890234	98	2	-2.053	0.5895	0.62647	0.969632	350	1	-2.053
G2E3	4	0.084264	0.19196	0.890234	99	2	-3.7577	0.76157	0.78435	0.969632	448	1	-3.7577
PIN1	3	0.085176	0.18443	0.890234	100	1	2.4517	0.0082089	0.021903	0.869526	13	2	2.4517
IRAK1	4	0.088118	0.19858	0.890234	101	3	-1.8263	0.75533	0.78035	0.969632	445	1	-1.8263
TNFAIP1	4	0.090162	0.20224	0.890234	102	2	-1.3054	0.909838	0.44957	0.964045	553	1	-1.3054
CBLL2	4	0.090609	0.20303	0.890234	103	3	-1.6469	0.909391	0.083927	0.964045	551	1	-1.6469
KCTD13	4	0.091594	0.20489	0.890234	104	3	-1.3229	0.57563	0.68915	0.969632	343	1	-1.3229
ATRX	2	0.091634	0.15835	0.890234	105	1	-3.0408	0.55445	0.5567	0.969317	330	1	-3.0408
RAG1	3	0.092233	0.19347	0.890234	106	2	-1.6155	0.907767	0.10852	0.964045	550	1	-1.6155
BIRC8	2	0.092658	0.15978	0.890234	107	2	-4.4961	0.90734	0.90672	0.99641	549	0	-4.4961
BAG6	2	0.094321	0.16252	0.890234	108	2	-1.9599	0.90568	0.90508	0.99641	546	0	-1.9599
TGFB1I1	3	0.098533	0.20151	0.890234	109	2	-5.5227	0.901467	0.2684	0.964045	544	1	-5.5227
PIAS4	3	0.098959	0.2022	0.890234	110	2	-5.5044	0.72272	0.72844	0.969632	424	1	-5.5044
FBXO17	4	0.099154	0.2174	0.890234	111	2	-3.6696	0.73851	0.76965	0.969632	434	1	-3.6696
PPIL2	3	0.10047	0.20403	0.890234	112	1	-0.083022	0.88347	0.88473	0.99641	530	0	-0.083022
RNF43	4	0.10212	0.22303	0.890234	113	3	-1.0126	0.89674	0.89607	0.99641	538	0	-1.0126
RNF6	2	0.10228	0.17547	0.890234	114	2	-0.69966	0.89772	0.89662	0.99641	541	0	-0.69966
FBXO30	3	0.10239	0.20627	0.890234	115	2	-3.3747	0.89761	0.32546	0.964045	540	1	-3.3747
ZBTB16	4	0.10289	0.22445	0.890234	116	3	-1.14	0.89711	0.31076	0.964045	539	1	-1.14
TRIM4	4	0.1036	0.22572	0.890234	117	2	-0.37027	0.90476	0.90371	0.99641	545	0	-0.37027
FBXL15	3	0.10553	0.21005	0.890234	118	1	-0.28682	0.70441	0.71279	0.969632	413	1	-0.28682
ATP6V0C	3	0.10588	0.21043	0.890234	119	2	-3.0657	0.38154	0.50757	0.965289	254	1	-3.0657
SMAD4	3	0.10679	0.21156	0.890234	120	1	0.21455	0.14532	0.25262	0.964045	124	1	0.21455
SPSB2	4	0.10694	0.23117	0.890234	121	3	-0.3638	0.4697	0.61895	0.969632	298	1	-0.3638
RNF166	4	0.10694	0.23117	0.890234	122	2	-0.71683	0.59622	0.69777	0.969632	354	1	-0.71683
TRIM10	2	0.10712	0.18273	0.890234	123	1	-3.1492	0.71847	0.71655	0.969632	421	0	-3.1492
KCTD11	4	0.10798	0.23309	0.890234	124	3	-1.5448	0.80576	0.81478	0.978617	480	1	-1.5448
TSC2	3	0.10805	0.21313	0.890234	125	2	-0.14425	0.78011	0.7814	0.969632	466	1	-0.14425
DTL	2	0.10841	0.18465	0.890234	126	1	-3.5592	0.77624	0.7735	0.969632	462	0	-3.5592
RNF4	4	0.1086	0.23424	0.890234	127	1	-0.045469	0.81462	0.82197	0.981063	486	1	-0.045469
CXCR4	3	0.10941	0.21471	0.890234	128	2	-3.6029	0.88669	0.88765	0.99641	532	0	-3.6029
TRIM31	4	0.11078	0.2378	0.890234	129	3	-0.871	0.50806	0.65553	0.969632	311	1	-0.871
RNF213	4	0.11106	0.2382	0.890234	130	2	-0.26296	0.88894	0.24343	0.964045	535	2	-0.26296
HLTF	3	0.11308	0.21897	0.890234	131	2	-2.1096	0.91003	0.91014	0.99641	554	0	-2.1096
KCTD5	2	0.11313	0.19171	0.890234	132	2	-2.8957	0.88687	0.88559	0.99641	533	0	-2.8957
ZFP91	4	0.11523	0.24514	0.890671	133	2	-2.8597	0.88477	0.47401	0.964045	531	2	-2.8597
STYX	3	0.11559	0.22189	0.890234	134	1	0.42531	0.16958	0.28143	0.964045	145	2	0.42531
SPOP	4	0.11764	0.24906	0.891022	135	3	-3.9265	0.9278	0.92693	0.99641	564	0	-3.9265
DCAF17	3	0.11821	0.22523	0.890234	136	2	-3.3675	0.84322	0.84452	0.987503	504	0	-3.3675
MSL2	2	0.11947	0.20084	0.890234	137	2	-1.0406	0.88053	0.8793	0.995363	528	0	-1.0406
MIB1	2	0.11992	0.20151	0.890234	138	1	-1.0441	0.88008	0.03589	0.939466	527	1	-1.0441
ARRDC3	4	0.12068	0.254	0.899329	139	2	-2.8116	0.91992	0.91919	0.99641	557	0	-2.8116
ZNRF4	3	0.12074	0.22836	0.890234	140	2	-1.3921	0.87926	0.31589	0.964045	526	1	-1.3921
TRIM32	3	0.12184	0.22974	0.890234	141	1	-0.092139	0.82729	0.82832	0.982908	493	0	-0.092139
CREB3L2	3	0.12213	0.23014	0.890234	142	2	-4.6888	0.62592	0.65206	0.969632	365	1	-4.6888
NLK	4	0.12321	0.25832	0.900373	143	3	-0.80933	0.53924	0.67353	0.969632	325	1	-0.80933
TRIM41	3	0.12433	0.2328	0.890234	144	1	0.60783	0.15676	0.26604	0.964045	133	2	0.60783
PEX5	4	0.12498	0.26125	0.900373	145	2	-3.5506	0.76034	0.78363	0.969632	447	1	-3.5506
RNF19A	4	0.12512	0.26159	0.900373	146	1	0.023012	0.32641	0.48352	0.964045	222	1	0.023012
KLHL2	3	0.12806	0.23708	0.890234	147	2	-2.6531	0.68151	0.69375	0.969632	399	1	-2.6531
SOCS3	3	0.12869	0.23805	0.890234	148	2	-2.2474	0.87131	0.41421	0.964045	523	1	-2.2474
CPEB3	2	0.13095	0.21783	0.890234	149	1	-3.0381	0.77063	0.76791	0.969632	458	0	-3.0381
UBE3D	4	0.13121	0.27134	0.913342	150	2	-3.2297	0.41351	0.5657	0.969483	268	1	-3.2297
TRIM22	3	0.13202	0.24189	0.890671	151	2	-1.3184	0.86798	0.15843	0.964045	521	1	-1.3184
POLR2A	3	0.13298	0.24316	0.890671	152	2	-4.4046	0.86702	0.3471	0.964045	520	1	-4.4046
TRIM58	4	0.13329	0.27524	0.913342	153	2	-1.5928	0.86671	0.076144	0.964045	519	2	-1.5928
TRIM54	3	0.13418	0.24458	0.890671	154	2	-4.3648	0.50632	0.57416	0.969632	310	1	-4.3648
SHKBP1	4	0.13459	0.27728	0.914404	155	3	-1.4024	0.45605	0.60622	0.969632	288	1	-1.4024
ASB3	3	0.1361	0.24674	0.890671	156	1	0.7455	0.1212	0.22253	0.964045	110	2	0.7455
RFPL4A	2	0.13685	0.22651	0.890234	157	1	-1.5738	0.52804	0.53214	0.965289	318	1	-1.5738
WDTC1	3	0.13795	0.24925	0.891022	158	2	-0.42669	0.77056	0.77175	0.969632	457	1	-0.42669
FBXO11	4	0.1382	0.28301	0.915884	159	3	-1.0452	0.68359	0.73873	0.969632	400	1	-1.0452
RNF152	4	0.13839	0.13779	0.890234	160	2	-0.33939	0.86161	0.86181	0.988746	517	1	-0.33939
VCP	2	0.13854	0.22888	0.890234	161	1	-1.0141	0.86146	0.12175	0.964045	516	1	-1.0141
SPOPL	2	0.14148	0.23317	0.890234	162	1	-3.6475	0.43205	0.45315	0.964045	278	1	-3.6475
PCGF3	3	0.14164	0.25394	0.899329	163	1	0.36683	0.3204	0.45976	0.964045	217	2	0.36683
CEP131	4	0.14269	0.29042	0.918538	164	2	-1.5897	0.34406	0.50026	0.964045	235	2	-1.5897
NFX1	2	0.15039	0.24628	0.890671	165	2	-1.0787	0.84961	0.84769	0.987856	507	0	-1.0787
FEM1B	3	0.15265	0.26705	0.910676	166	2	-0.58734	0.91057	0.91076	0.99641	555	0	-0.58734
NEDD4	4	0.15753	0.31392	0.923315	167	3	-0.51829	0.96862	0.96889	0.99641	593	0	-0.51829
PRKDC	4	0.15802	0.31461	0.923315	168	3	-0.73156	0.90661	0.90522	0.99641	547	0	-0.73156
HERC3	3	0.15812	0.27296	0.913342	169	1	0.56619	0.24497	0.37264	0.964045	179	2	0.56619
MGRN1	2	0.15931	0.25943	0.900373	170	2	-3.9814	0.84069	0.83926	0.986114	502	0	-3.9814
PPARGC1A	3	0.15932	0.2744	0.913342	171	2	-2.7487	0.61523	0.64484	0.969632	362	1	-2.7487
UBR3	4	0.16065	0.31886	0.923315	172	2	-0.26565	0.83935	0.28189	0.964045	501	2	-0.26565
RNF20	3	0.16197	0.148	0.890234	173	1	-0.35242	0.83803	0.83953	0.986114	500	0	-0.35242
SHPRH	3	0.16241	0.27803	0.914404	174	2	-1.3469	0.73749	0.74097	0.969632	432	1	-1.3469
FBXL14	4	0.16295	0.32249	0.924984	175	3	-1.0022	0.40003	0.5528	0.967067	264	1	-1.0022
COMMD9	2	0.1636	0.26515	0.908371	176	1	-1.9363	0.67712	0.67503	0.969632	396	0	-1.9363
DDB1	3	0.16475	0.28078	0.915884	177	2	-3.8912	0.83525	0.37005	0.964045	498	1	-3.8912
PML	4	0.16541	0.32651	0.925015	178	1	0.70085	0.065095	0.15447	0.964045	66	3	0.70085
RNF14	4	0.16594	0.3274	0.925015	179	3	-0.66292	0.94455	0.94356	0.99641	576	0	-0.66292
RNF186	2	0.16849	0.27167	0.913342	180	2	-1.3356	0.83151	0.82989	0.982908	495	0	-1.3356
NDFIP2	4	0.16857	0.33171	0.927076	181	1	0.93469	0.094605	0.20775	0.964045	90	3	0.93469
ZYG11A	4	0.17015	0.3345	0.927076	182	2	-0.35964	0.37935	0.53281	0.965289	252	2	-0.35964
TRIM38	3	0.17079	0.28801	0.918538	183	1	-0.052101	0.8529	0.85375	0.988746	509	0	-0.052101
NPTXR	4	0.17151	0.33673	0.927862	184	3	-0.81269	0.82849	0.19686	0.964045	494	1	-0.81269
AURKA	3	0.17288	0.29046	0.918538	185	2	-1.4926	0.82712	0.33423	0.964045	492	1	-1.4926
DCAF6	4	0.17407	0.3409	0.930872	186	3	-0.5738	0.85576	0.85653	0.988746	511	1	-0.5738
HERC4	2	0.17558	0.28171	0.915884	187	1	-2.5219	0.82442	0.18141	0.964045	490	1	-2.5219
RNF183	2	0.17928	0.28413	0.915884	188	1	-3.12	0.82072	0.32706	0.964045	489	1	-3.12
SIAH3	2	0.1801	0.28467	0.915884	189	1	-3.3982	0.48734	0.49774	0.964045	302	1	-3.3982
DCAF5	3	0.18214	0.30171	0.923315	190	2	-0.72106	0.2862	0.42075	0.964045	198	1	-0.72106
UBE4B	4	0.18269	0.35446	0.950756	191	1	0.40408	0.16644	0.32777	0.964045	142	3	0.40408
NEURL1B	4	0.1845	0.35718	0.950756	192	2	-0.25561	0.8155	0.38374	0.964045	487	2	-0.25561
TRIM62	4	0.18801	0.36278	0.958742	193	2	-0.64022	0.45902	0.60902	0.969632	290	2	-0.64022
RNF31	3	0.1901	0.31123	0.923315	194	2	-1.8046	0.90975	0.90989	0.99641	552	0	-1.8046
HECTD2	3	0.19102	0.31222	0.923315	195	1	1.6105	0.01798	0.046059	0.961577	22	2	1.6105
KLHL15	4	0.19123	0.3674	0.958742	196	2	-0.28118	0.80877	0.36602	0.964045	482	1	-0.28118
MDM2	3	0.1922	0.31364	0.923315	197	1	0.63385	0.23142	0.35626	0.964045	171	2	0.63385
TRIM45	4	0.19355	0.37084	0.958742	198	2	-0.51344	0.35428	0.50924	0.965289	241	1	-0.51344
TRIM33	4	0.19438	0.37197	0.958742	199	2	-0.94724	0.63258	0.71377	0.969632	368	1	-0.94724
PEX12	3	0.19615	0.31772	0.923315	200	2	-1.5445	0.71337	0.7209	0.969632	417	1	-1.5445
RNF175	4	0.19663	0.37528	0.958742	201	1	0.939	0.15655	0.31172	0.964045	132	3	0.939
SIAH2	2	0.19684	0.29535	0.923315	202	1	-3.162	0.35222	0.39158	0.964045	239	1	-3.162
DIO2	4	0.19801	0.37732	0.958742	203	3	-0.72901	0.94371	0.94279	0.99641	575	0	-0.72901
PDE4D	3	0.19926	0.3213	0.924984	204	1	-0.12158	0.27857	0.41179	0.964045	192	1	-0.12158
FBXW5	3	0.20861	0.33232	0.927076	205	2	-1.0368	0.87753	0.87863	0.995363	525	0	-1.0368
ZNF598	3	0.21014	0.33418	0.927076	206	2	-1.9386	0.42585	0.52998	0.965289	273	1	-1.9386
HERC5	4	0.21092	0.39014	0.958742	207	2	-0.88507	0.56892	0.68636	0.969632	339	1	-0.88507
RBBP6	2	0.21301	0.3057	0.923315	208	1	-2.8674	0.66987	0.66788	0.969632	388	0	-2.8674
AMOT	2	0.21421	0.30633	0.923315	209	1	-2.4414	0.45905	0.4746	0.964045	291	1	-2.4414
WAC	3	0.21788	0.34357	0.933625	210	1	1.91	0.047457	0.1137	0.964045	47	2	1.91
PCGF2	4	0.21796	0.39647	0.958742	211	1	0.69555	0.081873	0.18484	0.964045	81	2	0.69555
BRMS1	3	0.21869	0.34443	0.933625	212	2	-1.1339	0.77209	0.77336	0.969632	459	1	-1.1339
PSMD1	2	0.22063	0.31049	0.923315	213	1	-2.4314	0.39737	0.42599	0.964045	262	1	-2.4314
PPP1R11	2	0.22063	0.31049	0.923315	214	1	-3.4709	0.66883	0.66671	0.969632	387	0	-3.4709
IRF2BPL	2	0.22423	0.31295	0.923315	215	1	-3.0335	0.43	0.45146	0.964045	277	1	-3.0335
FBXW10	4	0.22771	0.40477	0.958742	216	1	0.074208	0.40741	0.55971	0.969483	266	1	0.074208
MNAT1	3	0.22851	0.35641	0.950756	217	2	-1.1778	0.86577	0.86656	0.99265	518	0	-1.1778
GTF2H2	2	0.23378	0.31942	0.923315	218	1	-3.2934	0.63624	0.63434	0.969632	370	1	-3.2934
WWP2	4	0.23515	0.41152	0.958742	219	1	0.25661	0.29579	0.45435	0.964045	207	2	0.25661
MPL	4	0.23525	0.41165	0.958742	220	2	-0.70601	0.46303	0.61277	0.969632	292	2	-0.70601
MAGEA2	4	0.23535	0.0015042	0.475669	221	3	-4.4472	0.76465	0.78628	0.969632	451	1	-4.4472
TRIM7	3	0.23734	0.36653	0.958742	222	1	-0.18837	0.61451	0.64428	0.969632	361	1	-0.18837
RNF8	4	0.23899	0.41477	0.958742	223	2	0.20631	0.04369	0.11454	0.964045	40	2	0.20631
HINT1	4	0.24049	0.41611	0.958742	224	2	-0.64479	0.85448	0.85538	0.988746	510	1	-0.64479
ASB12	2	0.24091	0.32421	0.925015	225	1	-3.0138	0.33088	0.37565	0.964045	227	1	-3.0138
RNF169	3	0.24319	0.37337	0.958742	226	2	-0.78703	0.71278	0.72025	0.969632	416	1	-0.78703
TRAF7	4	0.24576	0.42057	0.958742	227	2	-0.26464	0.70009	0.74824	0.969632	410	1	-0.26464
HECTD4	3	0.24638	0.37723	0.958742	228	1	1.55	0.082516	0.17358	0.964045	82	2	1.55
ANAPC4	3	0.24795	0.37927	0.958742	229	2	-0.74414	0.75205	0.0019284	0.356752	442	1	-0.74414
MAGEB18	4	0.24803	0.42259	0.958742	230	2	-0.70676	0.75197	0.21128	0.964045	441	1	-0.70676
FLT3	4	0.2503	0.42424	0.958742	231	2	-0.15995	0.7497	0.47318	0.964045	440	2	-0.15995
RLIM	2	0.25075	0.33101	0.927076	232	1	-3.5512	0.75294	0.7505	0.969632	443	0	-3.5512
FBXO2	3	0.25094	0.38304	0.958742	233	2	-0.6369	0.79559	0.79667	0.969632	474	0	-0.6369
RNF149	3	0.25214	0.3843	0.958742	234	2	-0.82907	0.7169	0.72377	0.969632	419	1	-0.82907
CRNKL1	4	0.25295	0.42649	0.958742	235	2	-2.3782	0.63853	0.7166	0.969632	372	1	-2.3782
RTF1	3	0.25982	0.3928	0.958742	236	1	-0.078003	0.72618	0.7314	0.969632	425	1	-0.078003
TRIM6	3	0.26093	0.39429	0.958742	237	1	0.46115	0.25876	0.38895	0.964045	182	2	0.46115
TRIM5	3	0.26118	0.39457	0.958742	238	2	-0.60029	0.45448	0.54573	0.965289	285	1	-0.60029
ASB1	4	0.26172	0.43439	0.958742	239	2	-1.5013	0.53517	0.67214	0.969632	322	1	-1.5013
RNF121	4	0.2651	0.43756	0.958742	240	2	-0.26433	0.50284	0.65028	0.969632	309	2	-0.26433
ZNRF3	4	0.26901	0.44073	0.958742	241	2	-0.64818	0.55919	0.68201	0.969632	333	1	-0.64818
TNK2	4	0.2717	0.44314	0.958742	242	2	-0.6444	0.34327	0.49956	0.964045	233	2	-0.6444
CREB3L1	4	0.27513	0.44608	0.958742	243	1	0.42545	0.34966	0.50529	0.965289	237	2	0.42545
TRIM35	2	0.27642	0.34801	0.939888	244	1	-2.4049	0.56706	0.56859	0.969483	338	1	-2.4049
SQSTM1	4	0.27777	0.02789	0.890234	245	1	-0.024266	0.72223	0.7603	0.969632	423	1	-0.024266
PRPF19	4	0.27797	0.44888	0.958742	246	1	1.5254	0.020385	0.064446	0.964045	23	3	1.5254
NHLRC1	3	0.28138	0.41697	0.958742	247	2	-0.61581	0.59622	0.63139	0.969632	355	1	-0.61581
TRIM52	3	0.28294	0.41902	0.958742	248	1	1.4646	0.10153	0.19817	0.964045	97	2	1.4646
TRIM73	3	0.28403	0.42032	0.958742	249	1	0.41641	0.22249	0.34549	0.964045	170	1	0.41641
CASC3	3	0.28448	0.42065	0.958742	250	2	-0.56699	0.92374	0.92363	0.99641	561	0	-0.56699
VPS41	3	0.28634	0.42269	0.958742	251	2	-0.69148	0.92151	0.92147	0.99641	559	0	-0.69148
TMEM129	3	0.28758	0.42403	0.958742	252	2	-0.75266	0.57736	0.61836	0.969632	345	1	-0.75266
PELI2	3	0.28946	0.42634	0.958742	253	1	-0.40096	0.851	0.85179	0.988746	508	0	-0.40096
NFXL1	2	0.28947	0.35663	0.950756	254	1	-3.4343	0.79676	0.79396	0.969632	475	0	-3.4343
AICDA	4	0.70653	0.46257	0.958742	255	2	1.5498	0.29347	0.0518	0.964045	206	2	1.5498
TRIM24	4	0.29553	0.098723	0.890234	256	2	-0.22675	0.70447	0.75057	0.969632	414	1	-0.22675
KLHL36	4	0.29625	0.032358	0.890234	257	2	-3.0546	0.70375	0.75027	0.969632	412	1	-3.0546
ASB9	4	0.29904	0.4677	0.958742	258	2	-0.42366	0.58132	0.69144	0.969632	348	1	-0.42366
FEM1C	3	0.30136	0.43971	0.958742	259	2	-1.0558	0.69864	0.42831	0.964045	409	1	-1.0558
BMI1	4	0.3052	0.47338	0.965907	260	2	-0.33663	0.6948	0.29012	0.964045	405	1	-0.33663
UBE4A	3	0.30558	0.44433	0.958742	261	1	0.46532	0.02762	0.068648	0.964045	29	2	0.46532
TRIML1	2	0.30769	0.3691	0.958742	262	1	-1.5802	0.74704	0.74479	0.969632	438	0	-1.5802
KCTD10	3	0.3083	0.44765	0.958742	263	2	-0.59769	0.7279	0.73266	0.969632	426	1	-0.59769
WSB1	3	0.31407	0.45386	0.958742	264	1	0.51679	0.052761	0.12556	0.964045	54	2	0.51679
TRAF1	2	0.31447	0.37387	0.958742	265	1	-1.4285	0.79799	0.79517	0.969632	477	0	-1.4285
FBXO6	3	0.31465	0.45436	0.958742	266	2	-0.41787	0.68535	0.098792	0.964045	402	1	-0.41787
MAGEE1	3	0.31672	0.45652	0.958742	267	1	0.88754	0.095572	0.19051	0.964045	91	2	0.88754
BIRC2	4	0.31941	0.48615	0.972292	268	2	-0.81716	0.68059	0.2709	0.964045	398	1	-0.81716
RNF138	3	0.3204	0.46086	0.958742	269	2	-0.71001	0.55555	0.60467	0.969632	331	1	-0.71001
ZNRF2	4	0.32258	0.48904	0.972375	270	2	-0.67456	0.95709	0.95682	0.99641	583	0	-0.67456
PCNA	3	0.32552	0.46646	0.958742	271	2	-0.68441	0.67448	0.35398	0.964045	392	1	-0.68441
DTX1	4	0.32575	0.49183	0.972375	272	2	-0.45083	0.67425	0.45974	0.964045	391	2	-0.45083
IREB2	3	0.32616	0.46718	0.958742	273	2	-0.56475	0.85666	0.85771	0.988746	512	0	-0.56475
ARRB2	3	0.32669	0.46771	0.958742	274	1	-0.46811	0.73971	0.74327	0.969632	435	1	-0.46811
MC1R	4	0.32893	0.49467	0.972375	275	2	-0.91907	0.8612	0.86142	0.988746	515	1	-0.91907
NF2	3	0.33004	0.053299	0.890234	276	1	0.099797	0.66996	0.68393	0.969632	389	1	0.099797
FBXO21	2	0.33014	0.38453	0.958742	277	1	-1.2967	0.56587	0.56742	0.969483	336	1	-1.2967
MAGEC2	3	0.33195	0.47382	0.965907	278	2	-0.42928	0.66805	0.20636	0.964045	386	1	-0.42928
DZIP3	3	0.33647	0.47882	0.970852	279	2	-0.45066	0.8917	0.89237	0.99641	536	0	-0.45066
UHRF2	4	0.33848	0.50353	0.972375	280	2	-0.80012	0.33446	0.49135	0.964045	229	1	-0.80012
DDX58	2	0.33901	0.39114	0.958742	281	1	-2.5199	0.53734	0.54056	0.965289	323	1	-2.5199
CLU	4	0.33979	0.50459	0.972375	282	1	1.2064	0.28798	0.44721	0.964045	199	2	1.2064
TRIOBP	3	0.34036	0.48311	0.970852	283	2	-0.44146	0.65964	0.35268	0.964045	385	1	-0.44146
CTR9	2	0.34637	0.39639	0.958742	284	1	-2.2162	0.76889	0.76608	0.969632	455	0	-2.2162
RBCK1	4	0.34726	0.51127	0.972375	285	2	-0.26754	0.65274	0.28623	0.964045	384	2	-0.26754
RBX1	4	0.34772	0.51163	0.972375	286	1	0.41696	0.26325	0.4242	0.964045	183	2	0.41696
KLHL40	3	0.35272	0.49698	0.972375	287	2	-0.5838	0.56577	0.6111	0.969632	335	1	-0.5838
RNF122	3	0.3533	0.036817	0.890234	288	2	-0.73993	0.6467	0.66656	0.969632	380	1	-0.73993
MID2	3	0.35552	0.49997	0.972375	289	1	-0.17717	0.73693	0.74047	0.969632	431	1	-0.17717
CACYBP	2	0.35586	0.40304	0.958742	290	1	-1.8657	0.64655	0.64472	0.969632	379	0	-1.8657
CHEK2	2	0.35659	0.40363	0.958742	291	1	-1.3697	0.63842	0.63651	0.969632	371	0	-1.3697
RNF41	3	0.35795	0.50264	0.972375	292	2	-0.87772	0.45539	0.54609	0.965289	287	1	-0.87772
SMAD5	3	0.35795	0.50264	0.972375	293	2	-1.1064	0.64205	0.36862	0.964045	375	1	-1.1064
WASHC1	3	0.35795	0.50264	0.972375	294	2	-0.51522	0.64205	0.28003	0.964045	376	1	-0.51522
MED8	2	0.36022	0.40581	0.958742	295	1	-1.1964	0.55324	0.55558	0.969317	329	1	-1.1964
RNF34	3	0.36188	0.50763	0.972375	296	2	-0.42132	0.42019	0.52712	0.965289	269	1	-0.42132
RNF185	3	0.36254	0.50839	0.972375	297	2	-0.64684	0.43333	0.53381	0.965289	279	1	-0.64684
RNF5	3	0.36561	0.51146	0.972375	298	1	0.5654	0.63439	0.036817	0.939466	369	2	0.5654
RNF220	4	0.36729	0.52891	0.972375	299	2	-0.50289	0.33846	0.49514	0.964045	232	1	-0.50289
BLZF1	4	0.3689	0.53043	0.972375	300	2	-0.41934	0.44538	0.59641	0.969632	283	2	-0.41934
CYTH1	2	0.36961	0.41284	0.958742	301	1	-0.9037	0.60895	0.60792	0.969632	359	1	-0.9037
PDZRN4	4	0.37211	0.53313	0.972375	302	2	-0.55149	0.73114	0.76522	0.969632	428	1	-0.55149
TRIM17	4	0.37237	0.53331	0.972375	303	1	0.31229	0.34377	0.50002	0.964045	234	2	0.31229
RNF11	4	0.37533	0.53582	0.972375	304	2	-0.5554	0.6964	0.74583	0.969632	407	1	-0.5554
SPSB1	3	0.37572	0.52308	0.972375	305	2	-0.37091	0.33086	0.47191	0.964045	226	1	-0.37091
UBOX5	4	0.37613	0.5364	0.972375	306	2	-0.1389	0.62387	0.32343	0.964045	364	1	-0.1389
SEC31A	4	0.37811	0.53828	0.972375	307	1	2.2132	0.034181	0.096385	0.964045	33	3	2.2132
SELENOS	3	0.37957	0.52652	0.972375	308	1	-0.22313	0.62043	0.4419	0.964045	363	1	-0.22313
MC4R	2	0.38036	0.42086	0.958742	309	1	-2.7636	0.79286	0.79004	0.969632	472	0	-2.7636
MKRN2	3	0.38351	0.52817	0.972375	310	1	0.032038	0.78842	0.78961	0.969632	469	0	0.032038
RNF2	3	0.38696	0.52976	0.972375	311	1	0.87324	0.056691	0.13436	0.964045	57	2	0.87324
LONRF3	2	0.39385	0.43081	0.958742	312	1	-0.98652	0.78221	0.7795	0.969632	467	0	-0.98652
RFPL1	2	0.39596	0.43269	0.958742	313	1	-0.10035	0.60404	0.30574	0.964045	357	1	-0.10035
SASS6	3	0.39817	0.53486	0.972375	314	1	0.79171	0.27952	0.41287	0.964045	193	2	0.79171
RNF141	2	0.40299	0.43796	0.958742	315	1	0.029848	0.26714	0.33069	0.964045	186	1	0.029848
ELOB	4	0.40593	0.56371	0.98759	316	2	-0.29049	0.80735	0.81595	0.978617	481	1	-0.29049
TRIM65	2	0.40683	0.44068	0.958742	317	1	-0.91141	0.36961	0.4045	0.964045	249	1	-0.91141
RNF208	3	0.40685	0.53898	0.972375	318	1	0.37227	0.30451	0.44189	0.964045	211	2	0.37227
RNF167	3	0.40877	0.53978	0.972375	319	1	0.61671	0.2636	0.39486	0.964045	184	2	0.61671
KLHL21	4	0.40915	0.56642	0.98759	320	2	0.15119	0.28176	0.44141	0.964045	194	2	0.15119
MAGED4	3	0.40973	0.54006	0.972375	321	1	-0.40592	0.59027	0.44555	0.964045	351	1	-0.40592
RRAGA	4	0.41473	0.57187	0.98759	322	2	-0.77094	0.90722	0.90577	0.99641	548	0	-0.77094
NAE1	2	0.41899	0.45012	0.958742	323	1	-0.65862	0.58101	0.31851	0.964045	346	1	-0.65862
DDIT4	4	0.41963	0.5764	0.98759	324	2	-0.4075	0.46863	0.61819	0.969632	297	2	-0.4075
TRAF6	3	0.42208	0.54649	0.981566	325	1	0.4578	0.31657	0.45522	0.964045	215	2	0.4578
RNF148	4	0.42285	0.57938	0.98759	326	2	-0.80118	0.57715	0.36202	0.964045	344	1	-0.80118
TRPC4AP	4	0.42617	0.58236	0.98759	327	2	-0.28075	0.76219	0.78469	0.969632	449	1	-0.28075
TRIM74	4	0.42768	0.58375	0.98759	328	2	-0.32609	0.57232	0.24053	0.964045	340	1	-0.32609
RNF13	4	0.43272	0.58872	0.98759	329	1	0.064796	0.85995	0.86029	0.988746	514	1	0.064796
WDR61	2	0.43273	0.46036	0.958742	330	1	0.065789	0.053216	0.094669	0.964045	55	1	0.065789
INAVA	2	0.43273	0.46036	0.958742	331	1	-1.1906	0.67815	0.67615	0.969632	397	0	-1.1906
RNF19	4	0.43412	0.58994	0.98759	332	2	-0.25581	0.88753	0.88748	0.99641	534	0	-0.25581
RNF212	4	0.43508	0.5909	0.98759	333	1	0.067674	0.16857	0.33135	0.964045	143	1	0.067674
RNF128	3	0.43519	0.55265	0.98759	334	1	0.17939	0.42679	0.53037	0.965289	274	1	0.17939
SOCS5	4	0.43626	0.59192	0.98759	335	1	0.68261	0.10877	0.23261	0.964045	101	3	0.68261
PCGF1	3	0.43844	0.55434	0.98759	336	1	0.92784	0.14618	0.25352	0.964045	125	2	0.92784
SMAD6	3	0.43893	0.089529	0.890234	337	1	-0.055072	0.56107	0.60818	0.969632	334	1	-0.055072
RPA2	2	0.44225	0.46761	0.958742	338	1	-0.71053	0.72087	0.71907	0.969632	422	0	-0.71053
TRIM61	3	0.45539	0.56322	0.98759	339	1	-0.39985	0.54461	0.089529	0.964045	327	1	-0.39985
NDFIP1	4	0.45949	0.61239	0.98759	340	1	0.041973	0.8435	0.84572	0.987503	505	1	0.041973
TRIM15	2	0.45972	0.48117	0.970852	341	1	0.56897	0.19887	0.28404	0.964045	161	1	0.56897
FBXO41	2	0.46038	0.48179	0.970852	342	1	0.68197	0.080366	0.1403	0.964045	78	1	0.68197
TP53	3	0.46129	0.0090698	0.671168	343	1	0.59835	0.53871	0.59387	0.969632	324	1	0.59835
SIAH1	2	0.46371	0.48411	0.970852	344	1	-1.1752	0.78934	0.78646	0.969632	470	0	-1.1752
RCHY1	4	0.46543	0.61766	0.98759	345	2	-0.20632	0.65269	0.72355	0.969632	383	1	-0.20632
RNF115	2	0.46834	0.48768	0.972375	346	1	-0.29159	0.33754	0.38065	0.964045	231	1	-0.29159
DCAF10	4	0.4697	0.62152	0.98759	347	1	0.58839	0.099439	0.21575	0.964045	95	2	0.58839
GAN	4	0.47023	0.62191	0.98759	348	2	-0.16117	0.52977	0.40849	0.964045	320	1	-0.16117
RNF180	4	0.47422	0.62538	0.98759	349	2	0.021156	0.36248	0.51717	0.965289	247	2	0.021156
TRIM69	2	0.47952	0.49646	0.972375	350	1	-1.1372	0.81003	0.80745	0.976882	484	0	-1.1372
FBXW12	4	0.4814	0.63204	0.98759	351	2	-0.10013	0.31965	0.47714	0.964045	216	2	-0.10013
PEX10	4	0.4822	0.63261	0.98759	352	2	0.20704	0.28564	0.4451	0.964045	197	2	0.20704
N4BP1	4	0.4842	0.6345	0.98759	353	1	-0.012563	0.83522	0.83828	0.986114	497	1	-0.012563
KLHL10	3	0.48608	0.085041	0.890234	354	2	-0.76375	0.51392	0.57854	0.969632	313	1	-0.76375
TOPORS	3	0.48739	0.57944	0.98759	355	1	-0.032544	0.67513	0.68812	0.969632	393	1	-0.032544
RIPK4	4	0.48936	0.63915	0.98759	356	2	-0.13105	0.46463	0.61424	0.969632	294	2	-0.13105
HSPA8	4	0.50002	0.64878	0.98759	357	2	0.0048201	0.16385	0.32346	0.964045	139	2	0.0048201
BOK	3	0.50291	0.58766	0.98759	358	1	0.41115	0.49709	0.0090698	0.804015	307	2	0.41115
RNF10	4	0.50521	0.65407	0.98759	359	2	-0.10669	0.39143	0.54398	0.965289	258	2	-0.10669
LRSAM1	2	0.50663	0.51894	0.972375	360	1	-0.46356	0.52867	0.5327	0.965289	319	1	-0.46356
RNF125	3	0.50886	0.59075	0.98759	361	1	0.88362	0.16035	0.27035	0.964045	135	2	0.88362
FBXO4	4	0.51223	0.15972	0.890234	362	1	0.13781	0.48777	0.63587	0.969632	303	2	0.13781
FBXL8	4	0.52017	0.66742	0.98759	363	2	0.22993	0.045442	0.11777	0.964045	44	2	0.22993
PCGF6	4	0.52384	0.6707	0.98759	364	1	0.30997	0.16541	0.32605	0.964045	140	2	0.30997
TRIM39	3	0.5256	0.60022	0.98759	365	1	1.041	0.074011	0.16209	0.964045	70	2	1.041
SUMO1	4	0.52695	0.67351	0.98759	366	1	0.54429	0.38177	0.53516	0.965289	255	2	0.54429
OSTM1	2	0.53053	0.53832	0.972375	367	1	-0.29494	0.55686	0.55905	0.969483	332	1	-0.29494
H2AFY	4	0.53192	0.67784	0.98759	368	2	-0.29448	0.46808	0.26806	0.964045	296	2	-0.29448
ASB15	3	0.53627	0.6064	0.98759	369	1	0.71029	0.11684	0.21716	0.964045	106	2	0.71029
RFWD2	4	0.54429	0.68899	0.98759	370	1	0.1459	0.033125	0.094412	0.964045	32	2	0.1459
DCUN1D1	4	0.5463	0.69094	0.98759	371	1	0.69671	0.14699	0.29656	0.964045	127	3	0.69671
TRAIP	3	0.54758	0.61313	0.98759	372	1	0.23733	0.51055	0.57668	0.969632	312	1	0.23733
ASB4	2	0.55202	0.55783	0.98759	373	1	-0.94352	0.8163	0.81387	0.978617	488	0	-0.94352
SOCS4	2	0.55324	0.55877	0.98759	374	1	-0.56321	0.73831	0.73604	0.969632	433	0	-0.56321
TRIM8	3	0.55555	0.61772	0.98759	375	1	1.0508	0.44445	0.033542	0.939466	282	2	1.0508
LRR1	3	0.56029	0.62051	0.98759	376	1	0.47974	0.081326	0.1719	0.964045	80	2	0.47974
PKN1	2	0.56348	0.5681	0.98759	377	1	0.18515	0.27719	0.33779	0.964045	190	1	0.18515
FBXW8	3	0.56481	0.14249	0.890234	378	1	0.20833	0.43519	0.53475	0.965289	281	1	0.20833
TRIM67	4	0.56504	0.70379	0.98759	379	1	0.83441	0.047043	0.1208	0.964045	46	3	0.83441
DERL1	3	0.56577	0.62364	0.98759	380	1	0.58814	0.28386	0.41824	0.964045	196	2	0.58814
FBXL12	4	0.56601	0.70405	0.98759	381	1	-0.079043	0.30756	0.46574	0.964045	212	2	-0.079043
RSPRY1	3	0.5681	0.62492	0.98759	382	1	0.46185	0.32232	0.46188	0.964045	219	2	0.46185
RNF113A	2	0.56885	0.57302	0.98759	383	1	0.32264	0.19481	0.28136	0.964045	160	1	0.32264
RFFL	3	0.57043	0.62627	0.98759	384	1	0.50565	0.24082	0.36728	0.964045	177	2	0.50565
MYCBP2	4	0.57085	0.022159	0.890234	385	2	-2.294	0.42915	0.58082	0.969632	275	2	-2.294
UBR7	4	0.5718	0.70637	0.98759	386	1	-0.17739	0.79768	0.809	0.976882	476	1	-0.17739
TRIM63	4	0.57372	0.70707	0.98759	387	1	0.32153	0.47023	0.61938	0.969632	299	2	0.32153
ZNRF1	2	0.59349	0.59482	0.98759	388	1	-0.52343	0.76496	0.76233	0.969632	452	0	-0.52343
LTN1	2	0.59407	0.59538	0.98759	389	1	0.70632	0.15612	0.25472	0.964045	131	1	0.70632
COMMD6	3	0.59411	0.12819	0.890234	390	2	-0.34661	0.40589	0.51955	0.965289	265	1	-0.34661
KLHL13	2	0.59638	0.5976	0.98759	391	1	-0.043342	0.42931	0.45106	0.964045	276	1	-0.043342
ANKIB1	3	0.59696	0.64308	0.98759	392	1	0.38167	0.32104	0.46043	0.964045	218	2	0.38167
ZER1	2	0.6004	0.60147	0.98759	393	1	-0.20858	0.39243	0.42174	0.964045	259	1	-0.20858
COMMD5	3	0.60066	0.64528	0.98759	394	1	-0.49374	0.39934	0.362	0.964045	263	1	-0.49374
FBXO27	3	0.61307	0.65363	0.98759	395	1	-0.19759	0.38693	0.24489	0.964045	256	1	-0.19759
MAP3K1	4	0.61904	0.10866	0.890234	396	2	-0.092314	0.38096	0.53439	0.965289	253	2	-0.092314
TRIM36	2	0.62188	0.62104	0.98759	397	1	-0.34971	0.74384	0.74149	0.969632	437	0	-0.34971
DCUN1D4	3	0.62663	0.66239	0.98759	398	1	-0.13902	0.26426	0.39569	0.964045	185	1	-0.13902
TRIM9	2	0.62909	0.62798	0.98759	399	1	-0.1903	0.70088	0.69928	0.969632	411	0	-0.1903
RNF146	2	0.6313	0.63022	0.98759	400	1	0.69429	0.12077	0.20278	0.964045	109	1	0.69429
DCST1	3	0.63154	0.6657	0.98759	401	1	1.1384	0.061655	0.14475	0.964045	61	2	1.1384
ARRDC4	4	0.63684	0.73151	0.98759	402	1	0.53154	0.1625	0.32137	0.964045	138	2	0.53154
RNF113B	2	0.63842	0.63688	0.98759	403	1	0.17021	0.37249	0.40697	0.964045	251	1	0.17021
ARRB1	4	0.64073	0.13099	0.890234	404	2	0.0050516	0.35927	0.51395	0.965289	243	2	0.0050516
SEL1L	2	0.64277	0.64103	0.98759	405	1	-0.21618	0.6979	0.69617	0.969632	408	0	-0.21618
EIF4E2	2	0.64493	0.64305	0.98759	406	1	0.72992	0.063773	0.11318	0.964045	63	1	0.72992
ASB6	2	0.64493	0.64305	0.98759	407	1	0.013838	0.3024	0.35515	0.964045	210	1	0.013838
HECW2	3	0.64602	0.67508	0.98759	408	1	0.28327	0.35398	0.023501	0.869526	240	1	0.28327
COMMD7	3	0.64806	0.67614	0.98759	409	1	0.50037	0.27153	0.40379	0.964045	187	2	0.50037
TRIP12	2	0.65031	0.64878	0.98759	410	1	0.30732	0.29253	0.34832	0.964045	204	1	0.30732
CISH	3	0.6548	0.6808	0.98759	411	1	0.0029443	0.31407	0.45266	0.964045	214	1	0.0029443
SKP1	3	0.6568	0.68238	0.98759	412	1	0.78646	0.18088	0.29543	0.964045	153	2	0.78646
TRIM55	2	0.65725	0.65555	0.98759	413	1	0.33608	0.51614	0.52214	0.965289	315	1	0.33608
RNF26	4	0.6584	0.74085	0.98759	414	1	1.1442	0.05403	0.13405	0.964045	56	3	1.1442
ANAPC2	4	0.6584	0.74085	0.98759	415	1	0.65421	0.11704	0.24623	0.964045	107	2	0.65421
KLHL42	2	0.66359	0.66181	0.98759	416	0	0.20892	0.5174	0.52319	0.965289	317	1	0.20892
NOSIP	4	0.66363	0.743	0.98759	417	1	0.50238	0.23376	0.39715	0.964045	174	2	0.50238
SAMHD1	2	0.66621	0.66417	0.98759	418	0	0.046366	0.54654	0.54953	0.965922	328	1	0.046366
FBXL22	3	0.6667	0.6891	0.98759	419	1	1.5859	0.047505	0.11379	0.964045	48	2	1.5859
MYLIP	3	0.66706	0.068648	0.890234	420	1	-0.066989	0.33294	0.47407	0.964045	228	1	-0.066989
RNF165	4	0.66801	0.74518	0.98759	421	1	0.5833	0.1132	0.23985	0.964045	105	3	0.5833
MAGED1	3	0.67061	0.69197	0.98759	422	1	0.069397	0.79511	0.79638	0.969632	473	0	0.069397
BARD1	3	0.67449	0.6949	0.98759	423	1	0.018324	0.74902	0.75144	0.969632	439	1	0.018324
RNF168	3	0.67577	0.69594	0.98759	424	1	-0.036691	0.39429	0.51375	0.965289	261	1	-0.036691
KCMF1	4	0.68129	0.75091	0.98759	425	1	0.44497	0.75721	0.78147	0.969632	446	1	0.44497
COMMD3	3	0.68151	0.70056	0.98759	426	1	0.40732	0.34815	0.49123	0.964045	236	2	0.40732
BCL10	2	0.68276	0.68063	0.98759	427	0	-0.17682	0.74016	0.73775	0.969632	436	0	-0.17682
MKRN1	4	0.6874	0.75405	0.98759	428	1	0.89107	0.064222	0.15281	0.964045	64	3	0.89107
NEURL1	2	0.68785	0.68575	0.98759	429	0	0.091061	0.59118	0.59069	0.969632	352	1	0.091061
DPF1	3	0.68844	0.70603	0.98759	430	1	0.72181	0.1619	0.2721	0.964045	136	2	0.72181
AXIN1	3	0.69465	0.71087	0.98759	431	1	-0.65677	0.63014	0.65513	0.969632	367	1	-0.65677
MAGEB2	4	0.69862	0.75967	0.98759	432	1	0.098742	0.098579	0.21422	0.964045	92	1	0.098742
BTBD6	4	0.69935	0.76007	0.98759	433	1	0.045435	0.30065	0.080139	0.964045	209	2	0.045435
VPS18	3	0.69955	0.71468	0.98759	434	1	0.18585	0.48913	0.56455	0.969483	305	1	0.18585
RAB40C	4	0.70082	0.76091	0.98759	435	1	0.11067	0.61071	0.70415	0.969632	360	1	0.11067
TRIM11	4	0.70108	0.04453	0.890234	436	2	-2.3696	0.29892	0.4574	0.964045	208	2	-2.3696
TRIM25	4	0.70156	0.7612	0.98759	437	1	0.82471	0.080548	0.18251	0.964045	79	3	0.82471
NOTCH2	3	0.70199	0.71646	0.98759	438	1	0.016322	0.84243	0.84382	0.987503	503	0	0.016322
SUMO2	2	0.70311	0.7018	0.98759	439	0	0.84857	0.13095	0.21783	0.964045	115	1	0.84857
RIPK3	2	0.70311	0.7018	0.98759	440	0	-0.16653	0.62909	0.6272	0.969632	366	1	-0.16653
ASB17	2	0.70311	0.7018	0.98759	441	0	-0.31048	0.73552	0.73343	0.969632	430	0	-0.31048
LEO1	3	0.70621	0.71974	0.98759	442	1	-0.17988	0.71218	0.71974	0.969632	415	1	-0.17988
FEM1A	3	0.70682	0.72022	0.98759	443	1	-0.13412	0.87209	0.87298	0.995363	524	0	-0.13412
PCBP2	3	0.70771	0.72093	0.98759	444	1	-0.15118	0.29229	0.15516	0.964045	203	1	-0.15118
SPSB3	3	0.70861	0.72179	0.98759	445	1	0.40285	0.27767	0.41069	0.964045	191	2	0.40285
HGS	3	0.70921	0.72231	0.98759	446	1	1.0097	0.077058	0.16591	0.964045	75	2	1.0097
HM13	4	0.71025	0.76527	0.98759	447	1	0.2587	0.32258	0.48	0.964045	220	2	0.2587
LONRF2	2	0.71315	0.71128	0.98759	448	0	0.42609	0.36384	0.39996	0.964045	248	1	0.42609
CBLB	2	0.71509	0.71301	0.98759	449	0	0.28122	0.46437	0.47868	0.964045	293	1	0.28122
CDKN1A	3	0.71807	0.72946	0.98759	450	1	-0.11454	0.42208	0.52813	0.965289	270	1	-0.11454
BRAP	2	0.71847	0.71655	0.98759	451	0	0.48757	0.36167	0.39837	0.964045	246	1	0.48757
RAD18	2	0.71991	0.71806	0.98759	452	0	0.8635	0.10969	0.1864	0.964045	102	1	0.8635
SPSB4	4	0.72223	0.77124	0.98759	453	1	0.016243	0.15747	0.31316	0.964045	134	1	0.016243
TRIM64	3	0.72272	0.73292	0.98759	454	1	0.86876	0.16919	0.28101	0.964045	144	2	0.86876
CUL7	3	0.72388	0.73381	0.98759	455	1	1.2609	0.051899	0.12347	0.964045	52	2	1.2609
CUL9	4	0.72637	0.77344	0.98759	456	1	0.8237	0.10577	0.22741	0.964045	99	3	0.8237
SRC	3	0.72675	0.73613	0.98759	457	1	0.50286	0.23611	0.36189	0.964045	175	2	0.50286
LRRC41	3	0.72675	0.73613	0.98759	458	1	0.38502	0.68969	0.70084	0.969632	403	1	0.38502
SMAD7	4	0.72774	0.77407	0.98759	459	1	0.084706	0.84395	0.84605	0.987503	506	1	0.084706
NFKBIA	3	0.72904	0.73777	0.98759	460	1	-0.13362	0.87105	0.87203	0.995363	522	0	-0.13362
TNIP1	3	0.73017	0.73872	0.98759	461	1	-0.4656	0.77912	0.78031	0.969632	464	1	-0.4656
SOCS7	4	0.73182	0.77599	0.98759	462	1	-0.045203	0.49515	0.64278	0.969632	306	1	-0.045203
FBXL20	3	0.73693	0.74414	0.98759	463	1	0.1039	0.42303	0.52851	0.965289	271	1	0.1039
E4F1	3	0.7386	0.74569	0.98759	464	1	0.2362	0.76903	0.7702	0.969632	456	1	0.2362
MAGEL2	3	0.73916	0.74624	0.98759	465	1	-0.39004	0.46709	0.55221	0.967067	295	1	-0.39004
UBR4	2	0.7397	0.73725	0.98759	466	0	0.62788	0.30769	0.35914	0.964045	213	1	0.62788
TRIM13	3	0.74412	0.75013	0.98759	467	1	0.024028	0.23165	0.35652	0.964045	172	1	0.024028
PARP9	2	0.74613	0.74389	0.98759	468	0	0.013871	0.72895	0.72682	0.969632	427	0	0.013871
GNL3L	3	0.7501	0.75512	0.98759	469	1	0.33453	0.29257	0.42824	0.964045	205	2	0.33453
RNF126	4	0.75232	0.091285	0.890234	470	1	0.28771	0.24768	0.40987	0.964045	180	2	0.28771
TNFAIP3	4	0.75967	0.060194	0.890234	471	3	-3.8768	0.24033	0.40323	0.964045	176	1	-3.8768
RNF215	3	0.75969	0.76358	0.98759	472	1	1.1733	0.1766	0.29006	0.964045	150	2	1.1733
MUL1	4	0.76343	0.79412	0.98759	473	1	0.025328	0.39383	0.54639	0.965289	260	1	0.025328
KCTD6	3	0.76543	0.76879	0.98759	474	1	-0.035047	0.76231	0.76393	0.969632	450	1	-0.035047
RNFT1	3	0.76594	0.76922	0.98759	475	1	0.44291	0.18273	0.29781	0.964045	155	2	0.44291
ZSWIM2	3	0.77259	0.77513	0.98759	476	1	-0.10217	0.64055	0.66247	0.969632	373	1	-0.10217
TSG101	2	0.77323	0.77065	0.98759	477	0	0.20761	0.64709	0.6453	0.969632	381	0	0.20761
IRF2BP1	2	0.77366	0.77115	0.98759	478	0	0.74167	0.23338	0.30727	0.964045	173	1	0.74167
CUL4B	2	0.77453	0.77203	0.98759	479	0	0.42936	0.48604	0.49652	0.964045	301	1	0.42936
TRIB1	3	0.77812	0.78026	0.98759	480	1	0.19503	0.060609	0.14249	0.964045	60	1	0.19503
LNX2	2	0.78009	0.77756	0.98759	481	0	0.83453	0.32791	0.37366	0.964045	223	1	0.83453
AMER1	4	0.78192	0.80549	0.98759	482	1	0.606	0.21092	0.37617	0.964045	166	2	0.606
TRIM72	3	0.78356	0.78545	0.98759	483	1	0.33699	0.58118	0.62085	0.969632	347	1	0.33699
WWP1	4	0.78538	0.80747	0.98759	484	1	0.25036	0.21462	0.022159	0.869526	168	2	0.25036
RNF157	3	0.78842	0.78992	0.98759	485	1	0.30343	0.57352	0.61593	0.969632	341	1	0.30343
PA2G4	2	0.79183	0.78896	0.98759	486	0	0.17191	0.6959	0.69412	0.969632	406	0	0.17191
FBXW2	2	0.79348	0.79081	0.98759	487	0	1.4466	0.087308	0.15147	0.964045	87	1	1.4466
COMMD1	3	0.79417	0.79554	0.98759	488	1	0.82871	0.21984	0.34227	0.964045	169	2	0.82871
RNF150	2	0.79431	0.79155	0.98759	489	0	1.1419	0.12162	0.20418	0.964045	111	1	1.1419
RNF17	2	0.79595	0.79319	0.98759	490	0	0.33154	0.64924	0.64759	0.969632	382	0	0.33154
DTX3L	3	0.79653	0.79767	0.98759	491	1	-0.4249	0.80166	0.80253	0.973561	479	0	-0.4249
TRIML2	3	0.797	0.79816	0.98759	492	1	1.009	0.14074	0.24692	0.964045	120	2	1.009
NSMCE1	3	0.79747	0.79859	0.98759	493	1	-0.07917	0.77562	0.77685	0.969632	461	1	-0.07917
CBLC	4	0.79768	0.81523	0.98759	494	1	0.082187	0.83334	0.83676	0.986114	496	1	0.082187
PDZRN3	3	0.7984	0.79936	0.98759	495	1	0.21088	0.77762	0.77875	0.969632	463	1	0.21088
POLD4	2	0.80285	0.80024	0.98759	496	0	0.54978	0.42313	0.44622	0.964045	272	1	0.54978
TRIM3	2	0.80325	0.80072	0.98759	497	0	0.16084	0.67661	0.6746	0.969632	394	0	0.16084
UBR5	3	0.80625	0.80704	0.98759	498	0	-0.18346	0.19375	0.28443	0.964045	159	1	-0.18346
AREL1	3	0.80761	0.80835	0.98759	499	0	-0.025044	0.79179	0.79296	0.969632	471	0	-0.025044
RNF144B	3	0.81211	0.81271	0.98759	500	0	-0.14813	0.78746	0.78867	0.969632	468	0	-0.14813
TRIM56	3	0.81255	0.81332	0.98759	501	0	0.34808	0.29162	0.42708	0.964045	202	2	0.34808
UBXN1	4	0.81308	0.82599	0.98759	502	1	0.88525	0.074326	0.17075	0.964045	71	3	0.88525
DET1	3	0.81785	0.81835	0.98759	503	0	-0.061681	0.18215	0.065541	0.964045	154	1	-0.061681
COMMD2	2	0.81939	0.81688	0.98759	504	0	0.56736	0.35076	0.3905	0.964045	238	1	0.56736
DCAF8	2	0.82132	0.81901	0.98759	505	0	1.4877	0.10712	0.18273	0.964045	100	1	1.4877
THOC1	4	0.82169	0.83225	0.98759	506	1	1.5819	0.17831	0.028541	0.909215	152	3	1.5819
CUL4A	3	0.82218	0.82268	0.98759	507	0	-0.12423	0.17782	0.31875	0.964045	151	1	-0.12423
BIRC6	3	0.82261	0.82308	0.98759	508	0	-0.2658	0.64398	0.66474	0.969632	377	1	-0.2658
TRIM50	2	0.82664	0.82467	0.98759	509	0	0.79141	0.20696	0.28946	0.964045	164	1	0.79141
PIAS1	3	0.82687	0.82788	0.98759	510	0	0.72238	0.08261	0.17369	0.964045	83	2	0.72238
RAB7A	3	0.82771	0.82882	0.98759	511	0	0.50681	0.32616	0.46623	0.964045	221	2	0.50681
RNF39	3	0.82856	0.82957	0.98759	512	0	0.50961	0.048821	0.11656	0.964045	49	2	0.50961
RNF44	3	0.82897	0.8301	0.98759	513	0	1.0225	0.21014	0.33034	0.964045	165	2	1.0225
STUB1	4	0.83	0.83814	0.98759	514	1	1.5867	0.17	0.041039	0.961577	146	3	1.5867
ASB10	4	0.83381	0.84093	0.98759	515	1	1.0787	0.16619	0.082605	0.964045	141	3	1.0787
KLHL12	4	0.83894	0.84493	0.98759	516	1	0.61077	0.14463	0.29255	0.964045	123	2	0.61077
MAGEF1	3	0.84322	0.84452	0.98759	517	0	-0.052495	0.73469	0.73849	0.969632	429	1	-0.052495
FBXO15	3	0.84401	0.8453	0.98759	518	0	0.49641	0.25214	0.38146	0.964045	181	2	0.49641
ASB14	3	0.84519	0.84639	0.98759	519	0	0.81745	0.35653	0.49546	0.964045	242	1	0.81745
RNF187	4	0.84664	0.85114	0.98759	520	1	0.57548	0.17202	0.33738	0.964045	148	3	0.57548
HACE1	4	0.84708	0.85147	0.98759	521	1	0.6592	0.15221	0.30488	0.964045	129	3	0.6592
BTRC	4	0.84841	0.85254	0.98759	522	1	1.1607	0.15159	0.025582	0.889681	128	2	1.1607
RNF133	2	0.85345	0.85142	0.98759	523	0	0.60185	0.14655	0.24067	0.964045	126	2	0.60185
KCTD17	3	0.85479	0.85579	0.98759	524	0	-0.083179	0.58194	0.62135	0.969632	349	1	-0.083179
ASB2	2	0.85552	0.85355	0.98759	525	0	0.57359	0.14448	0.23733	0.964045	122	2	0.57359
DCAF4	3	0.85703	0.85799	0.98759	526	0	1.2207	0.13054	0.23415	0.964045	114	2	1.2207
SCAMP3	3	0.85815	0.85914	0.98759	527	0	0.66664	0.13795	0.24337	0.964045	119	2	0.66664
FBXO3	3	0.8629	0.86378	0.98759	528	0	2.678	0.02605	0.065047	0.964045	28	2	2.678
PAF1	4	0.86365	0.86517	0.98759	529	1	-0.029635	0.33045	0.48742	0.964045	225	1	-0.029635
TRIM60	2	0.86898	0.86776	0.98759	530	0	0.64157	0.13102	0.21792	0.964045	116	2	0.64157
CHFR	4	0.87122	0.87217	0.98759	531	1	0.17271	0.88216	0.88253	0.99641	529	0	0.17271
RC3H1	2	0.87127	0.87009	0.98759	532	0	0.66402	0.12873	0.21473	0.964045	113	2	0.66402
NEURL	4	0.87583	0.87673	0.98759	533	1	1.1859	0.028669	0.08588	0.964045	30	3	1.1859
BTBD1	4	0.87734	0.8781	0.98759	534	1	0.1846	0.49809	0.64565	0.969632	308	2	0.1846
ASB8	3	0.88053	0.88174	0.98759	535	0	0.33058	0.11947	0.01627	0.86001	108	1	0.33058
DCUN1D2	4	0.88433	0.88453	0.98759	536	1	0.50873	0.17151	0.33645	0.964045	147	3	0.50873
FBXL16	4	0.88505	0.88525	0.98759	537	1	0.081567	0.48379	0.63205	0.969632	300	2	0.081567
CCNF	2	0.88518	0.88384	0.98759	538	0	3.7285	0.0076914	0.015087	0.858787	12	2	3.7285
PEX14	3	0.88605	0.88716	0.98759	539	0	1.1425	0.17447	0.28743	0.964045	149	2	1.1425
SOCS1	4	0.88928	0.88919	0.98759	540	0	2.3718	0.0065389	0.02282	0.869526	9	3	2.3718
TRIM26	4	0.89013	0.112	0.890234	541	1	0.88255	0.10987	0.23444	0.964045	103	3	0.88255
HLA-A	3	0.89046	0.89133	0.98759	542	0	0.95898	0.14419	0.25137	0.964045	121	2	0.95898
TRIM27	4	0.89101	0.89087	0.98759	543	0	0.56458	0.062315	0.1492	0.964045	62	2	0.56458
TRIB2	4	0.89136	0.89113	0.98759	544	0	1.9283	0.0025916	0.009563	0.804015	4	2	1.9283
CHUK	4	0.89374	0.89348	0.98759	545	0	0.55375	0.1859	0.3535	0.964045	157	2	0.55375
COP1	3	0.89416	0.89473	0.98759	546	0	1.7472	0.011979	0.031175	0.922774	17	2	1.7472
VPS8	3	0.89567	0.89618	0.98759	547	0	0.2954	0.13425	0.23873	0.964045	117	1	0.2954
PJA1	4	0.89608	0.89531	0.98759	548	0	1.0637	0.010735	0.035978	0.939466	16	3	1.0637
ARIH2	4	0.89839	0.89757	0.98759	549	0	0.19391	0.82515	0.83016	0.982908	491	1	0.19391
FZR1	3	0.89866	0.89883	0.98759	550	0	0.50241	0.077465	0.16654	0.964045	76	2	0.50241
ZFPL1	2	0.89888	0.89783	0.98759	551	0	1.1	0.10112	0.17357	0.964045	96	2	1.1
MAGEA3	4	0.90113	0.010017	0.673855	552	1	0.8541	0.09887	0.21473	0.964045	94	3	0.8541
FBXW11	2	0.90117	0.90017	0.98759	553	0	1.1277	0.098828	0.16999	0.964045	93	2	1.1277
RANGAP1	3	0.90158	0.90165	0.98759	554	0	0.44608	0.28324	0.41749	0.964045	195	2	0.44608
FBXO7	3	0.90417	0.90416	0.98759	555	0	0.50761	0.18574	0.30144	0.964045	156	2	0.50761
H2AFX	3	0.90445	0.90445	0.98759	556	0	1.5103	0.049974	0.11923	0.964045	50	2	1.5103
PARK7	2	0.9054	0.90484	0.98759	557	0	1.19	0.094599	0.16298	0.964045	89	2	1.19
TRIM40	3	0.90559	0.9057	0.98759	558	0	0.6412	0.18956	0.30619	0.964045	158	2	0.6412
RNF170	4	0.90599	0.90478	0.98759	559	0	0.97698	0.071578	0.1663	0.964045	68	3	0.97698
FZD5	3	0.90643	0.90668	0.98759	560	0	0.54988	0.1527	0.26153	0.964045	130	2	0.54988
DTX3	2	0.90844	0.9078	0.98759	561	0	1.4396	0.091557	0.15825	0.964045	88	2	1.4396
FBXW9	2	0.90872	0.90809	0.98759	562	0	1.7733	0.047031	0.084134	0.964045	45	2	1.7733
ASB5	3	0.9103	0.9104	0.98759	563	0	0.19718	0.53952	0.59456	0.969632	326	1	0.19718
VPS11	4	0.91186	0.91071	0.98759	564	0	0.82538	0.067615	0.15891	0.964045	67	2	0.82538
RNF32	3	0.91326	0.9134	0.98759	565	0	1.1145	0.045302	0.10955	0.964045	43	2	1.1145
RC3H2	2	0.91358	0.91285	0.98759	566	0	1.104	0.086419	0.15013	0.964045	86	2	1.104
DTX4	3	0.91433	0.91454	0.98759	567	0	0.6758	0.27583	0.40849	0.964045	189	2	0.6758
COMMD10	3	0.914697	0.085041	0.890234	568	1	0.8872	0.085303	0.17702	0.964045	85	2	0.8872
FBXL18	4	0.9149	0.91377	0.98759	569	0	1.4378	0.0851	0.09747	0.964045	84	3	1.4378
KLHL3	4	0.91518	0.91408	0.98759	570	0	0.70526	0.21237	0.37762	0.964045	167	2	0.70526
RNF114	3	0.9172	0.91741	0.98759	571	0	0.4202	0.20563	0.32472	0.964045	163	2	0.4202
TRIM28	3	0.91746	0.91768	0.98759	572	0	0.19618	0.103	0.19994	0.964045	98	1	0.19618
SNX9	3	0.91823	0.91849	0.98759	573	0	1.4544	0.015558	0.040181	0.961577	20	2	1.4544
LRWD1	4	0.91992	0.91919	0.98759	574	0	0.56916	0.11118	0.23661	0.964045	104	3	0.56916
RNF103	4	0.9202	0.91952	0.98759	575	0	0.24177	0.45501	0.60532	0.969632	286	2	0.24177
PINK1	4	0.92262	0.92199	0.98759	576	0	1.0046	0.058112	0.14145	0.964045	58	3	1.0046
HECTD3	3	0.92275	0.92271	0.98759	577	0	0.66407	0.28883	0.42383	0.964045	200	2	0.66407
FBXO22	3	0.923325	0.13718	0.890234	578	1	1.3394	0.076675	0.1654	0.964045	73	2	1.3394
CGRRF1	3	0.92374	0.92363	0.98759	579	0	0.35071	0.32809	0.46859	0.964045	224	2	0.35071
PELI3	2	0.92441	0.92388	0.98759	580	0	0.89031	0.075588	0.13255	0.964045	72	2	0.89031
TRIM37	3	0.92824	0.0019284	0.475669	581	1	1.2025	0.07176	0.1592	0.964045	69	2	1.2025
PEX2	3	0.9313	0.93087	0.98759	582	0	0.6184	0.2907	0.42609	0.964045	201	2	0.6184
SMURF1	4	0.9332	0.93233	0.98759	583	0	0.35848	0.33713	0.49385	0.964045	230	2	0.35848
RFWD3	4	0.93368	0.93282	0.98759	584	0	1.3681	0.021121	0.066783	0.964045	25	3	1.3681
RIPK2	2	0.93521	0.93458	0.98759	585	0	1.6683	0.064787	0.11503	0.964045	65	2	1.6683
RFPL4B	4	0.93963	0.93874	0.98759	586	0	0.64927	0.12871	0.26586	0.964045	112	2	0.64927
SMURF2	3	0.93982	0.93951	0.98759	587	0	0.63963	0.060184	0.14165	0.964045	59	3	0.63963
TRIM68	3	0.94798	0.94784	0.98759	588	0	0.5239	0.05202	0.12381	0.964045	53	3	0.5239
TGFBR1	2	0.94852	0.9478	0.98759	589	0	1.3479	0.051475	0.091749	0.964045	51	2	1.3479
ASB16	4	0.94936	0.94869	0.98759	590	0	0.65469	0.20081	0.36701	0.964045	162	2	0.65469
FBH1	4	0.95013	0.94948	0.98759	591	0	0.96141	0.16224	0.32093	0.964045	137	2	0.96141
UBE3C	4	0.95384	0.95356	0.98759	592	0	1.6105	0.012629	0.041926	0.961577	18	3	1.6105
TRIM42	3	0.95485	0.95466	0.98759	593	0	1.0297	0.045146	0.10926	0.964045	42	3	1.0297
TRIM46	4	0.95562	0.95529	0.98759	594	0	0.69553	0.13459	0.2761	0.964045	118	3	0.69553
DCAF16	2	0.95566	0.95531	0.98759	595	0	4.4063	0.0049802	0.010106	0.804015	5	2	4.4063
CNOT4	3	0.95605	0.95582	0.98759	596	0	0.96923	0.04395	0.10626	0.964045	41	3	0.96923
ITCH	2	0.95792	0.95767	0.98759	597	0	2.5415	0.042075	0.075671	0.964045	39	2	2.5415
BPY2	4	0.9587	0.95826	0.98759	598	0	0.45972	0.0413	0.54871	0.965922	38	2	0.45972
CBL	4	0.96049	0.96014	0.98759	599	0	0.62835	0.03951	0.22897	0.964045	37	3	0.62835
FBXO40	4	0.96176	0.96163	0.98759	600	0	0.72833	0.07691	0.17581	0.964045	74	3	0.72833
TRAF3	3	0.96233	0.9621	0.98759	601	0	0.60385	0.03767	0.091256	0.964045	36	3	0.60385
ANAPC11	2	0.96245	0.96186	0.98759	602	0	1.1256	0.037554	0.067898	0.964045	35	2	1.1256
HERC6	4	0.96254	0.96248	0.98759	603	0	0.31157	0.03746	0.84993	0.988746	34	1	0.31157
FBXO31	3	0.96839	0.96798	0.990737	604	0	0.66394	0.031609	0.077545	0.964045	31	3	0.66394
FBXL19	4	0.97085	0.97122	0.992686	605	0	0.54924	0.079546	0.18059	0.964045	77	3	0.54924
SH3RF3	3	0.976494	0.22367	0.890234	606	1	1.8778	0.023506	0.059159	0.964045	27	2	1.8778
RNF151	4	0.97822	0.97862	0.996812	607	0	0.53372	0.021784	0.0685	0.964045	26	4	0.53372
DCAF13	4	0.97893	0.9793	0.996812	608	0	2.0568	0.0086484	0.029488	0.909215	14	4	2.0568
UBR1	3	0.97901	0.97902	0.996812	609	0	1.2295	0.020988	0.053457	0.964045	24	3	1.2295
SEL1L2	4	0.98222	0.9827	0.998902	610	0	1.4913	0.017776	0.05686	0.964045	21	4	1.4913
PSMA3	4	0.98565	0.98611	0.999668	611	0	1.2531	0.014349	0.046779	0.961577	19	4	1.2531
EGR2	3	0.98999	0.99007	0.999668	612	0	1.1478	0.010015	0.02645	0.889681	15	3	1.1478
CCNB1IP1	4	0.99328	0.99359	0.999668	613	0	1.1096	0.0067154	0.023422	0.869526	11	4	1.1096
TRIM47	3	0.99332	0.99327	0.999668	614	0	1.0029	0.0066818	0.01776	0.869526	10	3	1.0029
RNF182	2	0.99457	0.99432	0.999668	615	0	2.1712	0.0054262	0.010865	0.804015	8	2	2.1712
TRIM2	3	0.99466	0.99455	0.999668	616	0	1.5765	0.0053365	0.014189	0.858787	7	3	1.5765
SOCS6	2	0.99471	0.99451	0.999668	617	0	3.191	0.0052935	0.010678	0.804015	6	2	3.191
MEX3C	4	0.99762	0.99779	0.999847	618	0	0.9143	0.00238	0.0089022	0.804015	3	4	0.9143
IKBKG	3	0.99958	0.9996	0.999847	619	0	2.4558	0.00042226	0.001307	0.322384	2	3	2.4558
TRIM48	2	0.99983	0.99985	0.999847	620	0	5.7922	0.00016691	0.00033044	0.244526	1	2	5.7922

## Sheet: MAGeCKanalysis_sgRNA
sgrna	Gene	control_count	treatment_count	control_mean	treat_mean	LFC	control_var	adj_var	score	p.low	p.high	p.twosided	FDR	high_in_treatment
s_27	ANAPC4	0.57655	814.48	0.57655	814.48	9.0147	331220	11.609	238.88	1	0	0	0	TRUE
s_2161	TRIM48	0.57655	741.57	0.57655	741.57	8.8796	274540	11.609	217.48	1	0	0	0	TRUE
s_190	BOK	0.57655	485.49	0.57655	485.49	8.2695	117570	11.609	142.32	1	0	0	0	TRUE
s_2413	WWP1	1.7297	894.51	1.7297	894.51	8.3578	398530	46.511	130.91	1	0	0	0	TRUE
s_122	ASB8	1.7297	825.15	1.7297	825.15	8.2415	339010	46.511	120.74	1	0	0	0	TRUE
s_453	DCAF16	0.57655	375.23	0.57655	375.23	7.8987	70183	11.609	109.96	1	0	0	0	TRUE
s_806	HECW2	26.521	2710.2	26.521	2710.2	6.6222	3601100	1482	69.713	1	0	0	0	TRUE
s_276	CCNF	2.3062	362.78	2.3062	362.78	6.7818	64972	66.934	44.061	1	0	0	0	TRUE
s_2261	TRIM8	9.2249	814.48	9.2249	814.48	6.3175	324220	387.8	40.891	1	0	0	0	TRUE
s_1746	RNF5	20.756	1285.7	20.756	1285.7	5.8862	800100	1085.5	38.395	1	1.0869e-322	2.1739e-322	4.3596e-320	TRUE
s_1878	SNX9	28.251	1516.9	28.251	1516.9	5.6975	1108100	1605.8	37.15	1	2.9327e-302	5.8654e-302	1.0783e-299	TRUE
s_2037	TRIB2	140.1	3306	140.1	3306	4.5507	5011300	12295	28.551	1	1.5232e-179	3.0465e-179	5.1696e-177	TRUE
s_2192	TRIM58	2.3062	227.63	2.3062	227.63	6.1117	25385	66.934	27.541	1	4.617e-167	9.234e-167	1.455e-164	TRUE
s_218	BTBD6	16.143	711.34	16.143	711.34	5.3768	241650	788.95	24.75	1	2.1366e-135	4.2732e-135	6.2845e-133	TRUE
s_263	CBLL2	17.873	711.34	17.873	711.34	5.2382	240450	897.78	23.144	1	1.1502e-118	2.3004e-118	3.1717e-116	TRUE
s_857	IKBKG	18.45	693.56	18.45	693.56	5.1583	227880	934.71	22.082	1	3.2565e-108	6.513e-108	8.4516e-106	TRUE
s_1819	SH3RF3	0.57655	72.912	0.57655	72.912	5.551	2616.2	11.609	21.23	1	4.4402e-100	8.8804e-100	1.0883e-97	TRUE
s_1459	RFWD2	83.6	1755.2	83.6	1755.2	4.3757	1397200	6376	20.935	1	1.5187e-97	3.0375e-97	3.5267e-95	TRUE
s_513	DET1	0.57655	71.134	0.57655	71.134	5.5158	2489.2	11.609	20.708	1	2.5781e-95	5.1562e-95	5.6873e-93	TRUE
s_2318	UBE4A	30.557	848.27	30.557	848.27	4.7502	334330	1774.2	19.414	1	3.8636e-84	7.7272e-84	8.1173e-82	TRUE
s_1096	MIB1	31.71	794.92	31.71	794.92	4.6048	291250	1859.6	17.698	1	2.8113e-70	5.6226e-70	5.6379e-68	TRUE
s_1884	SOCS1	170.66	2299.4	170.66	2299.4	3.7443	2265800	15803	16.934	1	1.3898e-64	2.7797e-64	2.6661e-62	TRUE
s_1759	RNF8	0.57655	56.907	0.57655	56.907	5.1989	1586.6	11.609	16.533	1	1.8816e-61	3.7631e-61	3.3206e-59	TRUE
s_625	FBXL8	96.284	1536.5	96.284	1536.5	3.9822	1037100	7630.7	16.487	1	2.6257e-61	5.2515e-61	4.4557e-59	TRUE
s_2	AICDA	157.4	2098.5	157.4	2098.5	3.7284	1883800	14258	16.256	1	1.1186e-59	2.2373e-59	1.828e-57	TRUE
s_2207	TRIM61	5.7655	240.08	5.7655	240.08	5.1551	27451	213.67	16.03	1	6.0742e-58	1.2148e-57	9.5713e-56	TRUE
s_2164	TRIM48	1346.8	8786.8	1346.8	8786.8	2.7049	27677000	219170	15.892	1	3.5898e-57	7.1796e-57	5.4614e-55	TRUE
s_667	FBXO3	9.2249	314.77	9.2249	314.77	4.9487	46678	387.8	15.516	1	1.9998e-54	3.9997e-54	2.9411e-52	TRUE
s_694	FBXO6	91.095	1294.6	91.095	1294.6	3.8144	724260	7111.6	14.272	1	1.9073e-46	3.8147e-46	2.7146e-44	TRUE
s_2167	TRIM49	232.93	2406.1	232.93	2406.1	3.3632	2361400	23476	14.184	1	6.1882e-46	1.2376e-45	8.532e-44	TRUE
s_475	DCAF7	70.339	1084.8	70.339	1084.8	3.9279	514560	5118.9	14.179	1	7.3878e-46	1.4776e-45	9.8772e-44	TRUE
s_1404	RAG1	9.8014	298.76	9.8014	298.76	4.7945	41749	418.8	14.12	1	2.091e-45	4.1819e-45	2.7133e-43	TRUE
s_2307	UBE3C	2345.4	11696	2345.4	11696	2.3176	43719000	444220	14.03	1	5.1259e-45	1.0252e-44	6.4615e-43	TRUE
s_617	FBXL22	19.603	462.37	19.603	462.37	4.4913	98022	1009.5	13.935	1	2.637e-44	5.274e-44	3.2318e-42	TRUE
s_1722	RNF39	38.053	706.01	38.053	706.01	4.1782	223080	2344.4	13.795	1	1.7377e-43	3.4753e-43	2.072e-41	TRUE
s_1704	RNF26	12.684	343.22	12.684	343.22	4.6528	54628	580.9	13.714	1	5.9589e-43	1.1918e-42	6.9186e-41	TRUE
s_1901	SOCS6	21.909	480.15	21.909	480.15	4.3925	104990	1162.7	13.439	1	2.41e-41	4.82e-41	2.7264e-39	TRUE
s_2407	WSB1	17.297	409.02	17.297	409.02	4.486	76724	861.17	13.349	1	8.3582e-41	1.6716e-40	9.2191e-39	TRUE
s_1335	PIN1	99.744	1241.3	99.744	1241.3	3.6242	651560	7981	12.778	1	1.253e-37	2.506e-37	1.3163e-35	TRUE
s_1664	RNF2	189.11	1879.7	189.11	1879.7	3.3064	1429100	18008	12.598	1	1.1718e-36	2.3436e-36	1.2023e-34	TRUE
s_269	CCNB1IP1	93.978	1106.1	93.978	1106.1	3.5431	512230	7399	11.767	1	3.3519e-32	6.7039e-32	3.2864e-30	TRUE
s_2034	TRIB1	449.71	3151.2	449.71	3151.2	2.8061	3649100	54230	11.601	1	2.0976e-31	4.1952e-31	2.0119e-29	TRUE
s_2040	TRIB2	47.854	691.78	47.854	691.78	3.8258	207320	3137.1	11.497	1	8.5364e-31	1.7073e-30	8.0133e-29	TRUE
s_316	CNOT4	145.29	1433.4	145.29	1433.4	3.2935	829550	12877	11.351	1	4.0908e-30	8.1817e-30	3.7602e-28	TRUE
s_223	BTRC	403.59	2848.9	403.59	2848.9	2.8164	2989800	47252	11.249	1	1.2052e-29	2.4103e-29	1.0634e-27	TRUE
s_1224	NPTXR	17.297	345	17.297	345	4.2411	53695	861.17	11.167	1	4.0955e-29	8.1911e-29	3.543e-27	TRUE
s_1252	PCBP2	16.143	328.99	16.143	328.99	4.2667	48938	788.95	11.138	1	5.7013e-29	1.1403e-28	4.8374e-27	TRUE
s_730	FBXW9	179.88	1621.9	179.88	1621.9	3.1654	1039600	16898	11.093	1	7.4134e-29	1.4827e-28	6.1713e-27	TRUE
s_2068	TRIM22	953.62	5107.4	953.62	5107.4	2.4199	8627000	141200	11.054	1	1.0524e-28	2.1048e-28	8.5986e-27	TRUE
s_1032	MAGEB18	223.7	1858.4	223.7	1858.4	3.0487	1336100	22299	10.947	1	3.6905e-28	7.3811e-28	2.9076e-26	TRUE
s_1033	MAGEB2	378.8	2635.5	378.8	2635.5	2.7953	2546400	43589	10.809	1	1.6154e-27	3.2308e-27	1.2504e-25	TRUE
s_755	FZR1	337.86	2427.4	337.86	2427.4	2.8413	2183200	37685	10.764	1	2.6506e-27	5.3012e-27	1.9821e-25	TRUE
s_2402	WDR61	449.71	2943.2	449.71	2943.2	2.7076	3108700	54230	10.707	1	4.8317e-27	9.6634e-27	3.5529e-25	TRUE
s_997	LRR1	778.92	4262.7	778.92	4262.7	2.4507	6068400	109130	10.546	1	2.6816e-26	5.3632e-26	1.9082e-24	TRUE
s_1324	PIAS1	805.44	4348.1	805.44	4348.1	2.4311	6275100	113880	10.498	1	4.4627e-26	8.9254e-26	3.1253e-24	TRUE
s_1110	MKRN1	531.58	3241.9	531.58	3241.9	2.6062	3673000	67097	10.463	1	6.4909e-26	1.2982e-25	4.4747e-24	TRUE
s_1969	THOC1	424.34	2751.1	424.34	2751.1	2.6938	2706900	50367	10.368	1	1.7926e-25	3.5853e-25	1.2168e-23	TRUE
s_2255	TRIM74	26.521	425.03	26.521	425.03	3.9523	79403	1482	10.352	1	2.7238e-25	5.4476e-25	1.8208e-23	TRUE
s_1682	RNF213	741.45	4022.6	741.45	4022.6	2.4381	5383100	102490	10.249	1	6.0287e-25	1.2057e-24	3.9699e-23	TRUE
s_567	EIF4E2	446.25	2648	446.25	2648	2.5663	2423800	53700	9.5011	1	1.0675e-21	2.1349e-21	6.5411e-20	TRUE
s_360	COP1	482	2793.8	482	2793.8	2.5326	2672200	59234	9.4987	1	1.0891e-21	2.1782e-21	6.5823e-20	TRUE
s_94	ASB18	532.16	2955.6	532.16	2955.6	2.4713	2936600	67190	9.3494	1	4.4978e-21	8.9956e-21	2.6817e-19	TRUE
s_1881	SOCS1	32.287	439.25	32.287	439.25	3.7253	82811	1902.7	9.3298	1	6.8842e-21	1.3768e-20	4.0497e-19	TRUE
s_780	H2AFY	397.25	2399	397.25	2399	2.5913	2003500	46309	9.302	1	7.1229e-21	1.4246e-20	4.135e-19	TRUE
s_163	BIRC2	259.45	1776.6	259.45	1776.6	2.7708	1150800	26929	9.2452	1	1.2454e-20	2.4908e-20	7.136e-19	TRUE
s_2364	VCP	17.873	293.43	17.873	293.43	3.9635	37965	897.78	9.1965	1	2.5519e-20	5.1039e-20	1.4252e-18	TRUE
s_2090	TRIM28	23.639	352.11	23.639	352.11	3.8411	53948	1280.5	9.1795	1	2.9044e-20	5.8088e-20	1.6018e-18	TRUE
s_222	BTRC	481.42	2713.8	481.42	2713.8	2.4925	2491700	59144	9.1792	1	2.2246e-20	4.4493e-20	1.2583e-18	TRUE
s_887	ITCH	24.215	357.45	24.215	357.45	3.8294	55522	1320.3	9.1711	1	3.1335e-20	6.2669e-20	1.7068e-18	TRUE
s_1038	MAGEC2	166.62	1294.6	166.62	1294.6	2.9504	636210	15329	9.1108	1	4.4901e-20	8.9802e-20	2.3868e-18	TRUE
s_185	BMI1	99.744	912.29	99.744	912.29	3.1804	330120	7981	9.0954	1	5.4298e-20	1.086e-19	2.8519e-18	TRUE
s_1970	THOC1	902.31	4175.6	902.31	4175.6	2.209	5357100	131600	9.023	1	9.2057e-20	1.8411e-19	4.7783e-18	TRUE
s_2375	VPS11	33.44	432.14	33.44	432.14	3.6527	79480	1989.5	8.9388	1	2.5442e-19	5.0884e-19	1.2902e-17	TRUE
s_1599	RNF165	47.854	547.73	47.854	547.73	3.4896	124940	3137.1	8.9248	1	2.778e-19	5.5559e-19	1.3928e-17	TRUE
s_415	CUL7	80.717	771.8	80.717	771.8	3.2414	238800	6097.8	8.8501	1	5.1486e-19	1.0297e-18	2.5523e-17	TRUE
s_83	ASB15	268.1	1744.6	268.1	1744.6	2.6975	1090000	28076	8.8116	1	6.5252e-19	1.305e-18	3.1988e-17	TRUE
s_689	FBXO41	171.81	1280.4	171.81	1280.4	2.8905	614500	15939	8.781	1	8.8723e-19	1.7745e-18	4.3016e-17	TRUE
s_2424	ZBTB16	917.87	4122.2	917.87	4122.2	2.1658	5133900	134500	8.7374	1	1.2001e-18	2.4002e-18	5.7552e-17	TRUE
s_1932	SPSB4	338.44	2036.2	338.44	2036.2	2.5854	1441200	37767	8.7363	1	1.2558e-18	2.5115e-18	5.9574e-17	TRUE
s_449	DCAF13	160.28	1212.8	160.28	1212.8	2.9119	553930	14591	8.7137	1	1.6195e-18	3.239e-18	7.5212e-17	TRUE
s_583	FBH1	916.72	4070.6	916.72	4070.6	2.1495	4973600	134280	8.6068	1	3.7796e-18	7.5592e-18	1.737e-16	TRUE
s_2324	UBOX5	302.69	1853	302.69	1853	2.61	1201800	32765	8.565	1	5.6735e-18	1.1347e-17	2.5805e-16	TRUE
s_1266	PCGF6	332.67	1926	332.67	1926	2.5298	1269300	36950	8.2887	1	5.9725e-17	1.1945e-16	2.6888e-15	TRUE
s_716	FBXW2	236.39	1513.4	236.39	1513.4	2.6734	815350	23920	8.2566	1	7.997e-17	1.5994e-16	3.5639e-15	TRUE
s_1678	RNF212	2094.6	7202.3	2094.6	7202.3	1.7813	13044000	384630	8.2358	1	8.9199e-17	1.784e-16	3.9355e-15	TRUE
s_462	DCAF4	295.2	1762.3	295.2	1762.3	2.5737	1076300	31736	8.2357	1	9.3849e-17	1.877e-16	4.0996e-15	TRUE
s_858	IKBKG	386.87	2126.9	386.87	2126.9	2.4558	1513900	44775	8.2232	1	1.0251e-16	2.0502e-16	4.4342e-15	TRUE
s_1624	RNF170	92.825	793.14	92.825	793.14	3.0814	245220	7283.7	8.2058	1	1.3297e-16	2.6594e-16	5.6958e-15	TRUE
s_2387	VPS8	92.249	786.03	92.249	786.03	3.0773	240670	7226.3	8.1614	1	1.9225e-16	3.8449e-16	8.1556e-15	TRUE
s_2309	UBE3C	89.942	771.8	89.942	771.8	3.0871	232470	6997.3	8.1514	1	2.0948e-16	4.1895e-16	8.802e-15	TRUE
s_1801	SEL1L2	87.636	757.58	87.636	757.58	3.0973	224410	6770	8.1422	1	2.2651e-16	4.5302e-16	9.428e-15	TRUE
s_1792	SCAMP3	95.131	787.81	95.131	787.81	3.0366	239900	7514.6	7.9906	1	7.7758e-16	1.5552e-15	3.1766e-14	TRUE
s_663	FBXO27	166.62	1155.9	166.62	1155.9	2.787	489360	15329	7.9904	1	7.3817e-16	1.4763e-15	3.0437e-14	TRUE
s_1382	PRPF19	503.33	2493.2	503.33	2493.2	2.3062	1979900	62591	7.9539	1	9.2445e-16	1.8489e-15	3.7419e-14	TRUE
s_1340	PINK1	202.95	1296.4	202.95	1296.4	2.6694	597840	19701	7.7905	1	3.604e-15	7.2079e-15	1.4455e-13	TRUE
s_103	ASB3	85.33	707.78	85.33	707.78	3.0374	193720	6544.2	7.6945	1	8.3174e-15	1.6635e-14	3.2475e-13	TRUE
s_1854	SMAD4	263.48	1536.5	263.48	1536.5	2.5393	810280	27463	7.6817	1	8.3117e-15	1.6623e-14	3.2475e-13	TRUE
s_606	FBXL18	277.9	1591.6	277.9	1591.6	2.5136	862940	29389	7.6633	1	9.5642e-15	1.9128e-14	3.7015e-13	TRUE
s_831	HGS	99.167	773.58	99.167	773.58	2.951	227420	7922.4	7.577	1	2.0379e-14	4.0759e-14	7.8186e-13	TRUE
s_1456	RFPL4B	28.828	334.33	28.828	334.33	3.4909	46666	1647.6	7.5265	1	3.4233e-14	6.8466e-14	1.2909e-12	TRUE
s_1575	RNF148	336.71	1790.8	336.71	1790.8	2.4076	1057200	37521	7.5068	1	3.1594e-14	6.3188e-14	1.2017e-12	TRUE
s_1336	PIN1	299.23	1641.4	299.23	1641.4	2.4517	900730	32289	7.4694	1	4.2313e-14	8.4626e-14	1.5821e-12	TRUE
s_1	AICDA	30.557	345	30.557	345	3.4547	49437	1774.2	7.4653	1	5.4264e-14	1.0853e-13	1.9951e-12	TRUE
s_940	KLHL15	334.4	1769.5	334.4	1769.5	2.4002	1029700	37194	7.441	1	5.2123e-14	1.0425e-13	1.9325e-12	TRUE
s_818	HERC4	159.71	1040.3	159.71	1040.3	2.6959	387750	14524	7.3072	1	1.5032e-13	3.0065e-13	5.4813e-12	TRUE
s_476	DCAF8	136.64	930.08	136.64	930.08	2.758	314770	11910	7.2702	1	2.0058e-13	4.0115e-13	7.2536e-12	TRUE
s_2019	TRAF4	235.23	1348	235.23	1348	2.5136	619110	23772	7.2172	1	2.8341e-13	5.6681e-13	1.0166e-11	TRUE
s_1963	TGFB1I1	157.98	1010.1	157.98	1010.1	2.6691	363060	14324	7.1198	1	5.9605e-13	1.1921e-12	2.1208e-11	TRUE
s_1402	RAD18	1036.1	3839.5	1036.1	3839.5	1.8888	3929500	156930	7.0768	1	7.4106e-13	1.4821e-12	2.6157e-11	TRUE
s_789	HECTD2	584.62	2530.6	584.62	2530.6	2.112	1893400	75734	7.0712	1	7.814e-13	1.5628e-12	2.7361e-11	TRUE
s_2232	TRIM68	148.75	962.09	148.75	962.09	2.6851	330760	13269	7.0608	1	9.178e-13	1.8356e-12	3.1885e-11	TRUE
s_1466	RIPK2	138.95	917.63	138.95	917.63	2.7146	303170	12167	7.0595	1	9.3259e-13	1.8652e-12	3.2145e-11	TRUE
s_1465	RFWD3	1673.7	5431.1	1673.7	5431.1	1.6976	7058800	289040	6.9888	1	1.3879e-12	2.7757e-12	4.7467e-11	TRUE
s_7	AMER1	726.46	2932.5	726.46	2932.5	2.0117	2433300	99859	6.981	1	1.4809e-12	2.9618e-12	5.026e-11	TRUE
s_565	EGR2	313.07	1600.5	313.07	1600.5	2.3503	828760	34201	6.9616	1	1.7619e-12	3.5238e-12	5.934e-11	TRUE
s_2397	WASHC1	499.87	2231.8	499.87	2231.8	2.1564	1499800	62044	6.9532	1	1.826e-12	3.652e-12	6.1032e-11	TRUE
s_1947	STYX	959.96	3524.7	959.96	3524.7	1.8754	3288900	142400	6.7965	1	5.3874e-12	1.0775e-11	1.7872e-10	TRUE
s_1636	RNF182	156.82	960.31	156.82	960.31	2.6067	322800	14191	6.7448	1	8.4592e-12	1.6918e-11	2.7852e-10	TRUE
s_2339	UBR5	988.79	3562	988.79	3562	1.8479	3310800	147870	6.6919	1	1.1073e-11	2.2147e-11	3.619e-10	TRUE
s_1463	RFWD3	298.08	1490.3	298.08	1490.3	2.3179	710650	32131	6.6509	1	1.5302e-11	3.0604e-11	4.9278e-10	TRUE
s_1572	RNF146	1196.3	4072.4	1196.3	4072.4	1.7664	4135900	188470	6.6249	1	1.743e-11	3.486e-11	5.5725e-10	TRUE
s_1585	RNF150	437.03	1949.1	437.03	1949.1	2.1544	1143100	52291	6.6123	1	1.9467e-11	3.8935e-11	6.1791e-10	TRUE
s_1795	SEC31A	134.91	848.27	134.91	848.27	2.6435	254440	11719	6.5897	1	2.4663e-11	4.9326e-11	7.7173e-10	TRUE
s_362	COP1	1184.8	3979.9	1184.8	3979.9	1.7472	3906400	186160	6.4782	1	4.654e-11	9.308e-11	1.4359e-09	TRUE
s_1763	RNFT1	349.97	1632.5	349.97	1632.5	2.2186	822480	39412	6.4605	1	5.4305e-11	1.0861e-10	1.6638e-09	TRUE
s_65	ASB10	1328.4	4321.4	1328.4	4321.4	1.7011	4479100	215350	6.4497	1	5.617e-11	1.1234e-10	1.7091e-09	TRUE
s_960	KLHL3	546	2238.9	546	2238.9	2.0339	1433000	69422	6.4253	1	6.7077e-11	1.3415e-10	2.027e-09	TRUE
s_1984	TNFAIP3	1447.1	4575.7	1447.1	4575.7	1.6601	4893900	240160	6.3839	1	8.6428e-11	1.7286e-10	2.594e-09	TRUE
s_1523	RNF125	486.61	2034.4	486.61	2034.4	2.0615	1197900	59957	6.3212	1	1.3285e-10	2.6571e-10	3.9605e-09	TRUE
s_1379	PRPF19	467.58	1972.2	467.58	1972.2	2.0741	1131900	56989	6.3027	1	1.4999e-10	2.9998e-10	4.4413e-09	TRUE
s_1956	SUMO2	226.01	1159.5	226.01	1159.5	2.3539	435690	22592	6.2105	1	2.8291e-10	5.6582e-10	8.3214e-09	TRUE
s_761	GAN	320.56	1484.9	320.56	1484.9	2.2082	677870	35247	6.2019	1	2.9164e-10	5.8327e-10	8.5212e-09	TRUE
s_1528	RNF126	116.46	727.35	116.46	727.35	2.6324	186590	9719.8	6.1962	1	3.281e-10	6.562e-10	9.5235e-09	TRUE
s_1626	RNF175	1909.5	5520	1909.5	5520	1.5309	6517700	341880	6.1749	1	3.3126e-10	6.6253e-10	9.5525e-09	TRUE
s_787	HECTD1	702.24	2601.7	702.24	2601.7	1.8879	1804000	95641	6.1421	1	4.1204e-10	8.2407e-10	1.1728e-08	TRUE
s_2274	TRIML2	61.691	464.15	61.691	464.15	2.8914	80986	4332.5	6.1143	1	5.8712e-10	1.1742e-09	1.6089e-08	TRUE
s_2457	ZNRF4	869.44	3035.6	869.44	3035.6	1.8027	2346200	125530	6.1141	1	4.8909e-10	9.7818e-10	1.3832e-08	TRUE
s_491	DCUN1D2	609.99	2335	609.99	2335	1.9348	1487800	79942	6.1009	1	5.3555e-10	1.0711e-09	1.4964e-08	TRUE
s_401	CUL4A	590.39	2279.8	590.39	2279.8	1.9474	1427100	76686	6.1008	1	5.3648e-10	1.073e-09	1.4964e-08	TRUE
s_2160	TRIM47	670.53	2502.1	670.53	2502.1	1.8982	1677400	90176	6.0994	1	5.3928e-10	1.0786e-09	1.4964e-08	TRUE
s_1903	SOCS6	528.12	2100.2	528.12	2100.2	1.9896	1235800	66542	6.0945	1	5.6045e-10	1.1209e-09	1.5454e-08	TRUE
s_2064	TRIM2	115.89	713.12	115.89	713.12	2.611	178340	9658.7	6.0769	1	6.9538e-10	1.3908e-09	1.8938e-08	TRUE
s_1634	RNF182	1009.5	3364.6	1009.5	3364.6	1.7357	2773200	151830	6.0441	1	7.5497e-10	1.5099e-09	2.0435e-08	TRUE
s_671	FBXO30	313.07	1426.2	313.07	1426.2	2.1841	619570	34201	6.0192	1	9.178e-10	1.8356e-09	2.4657e-08	TRUE
s_1900	SOCS5	2207.6	6062.4	2207.6	6062.4	1.457	7429600	411250	6.011	1	9.2212e-10	1.8442e-09	2.4657e-08	TRUE
s_859	IKBKG	224.28	1122.1	224.28	1122.1	2.3178	403080	22372	6.0028	1	1.0394e-09	2.0787e-09	2.7624e-08	TRUE
s_1803	SEL1L2	245.61	1193.3	245.61	1193.3	2.2758	449030	25114	5.9799	1	1.1886e-09	2.3773e-09	3.1403e-08	TRUE
s_137	AURKA	973.8	3220.6	973.8	3220.6	1.7246	2524000	145020	5.9	1	1.827e-09	3.6541e-09	4.7417e-08	TRUE
s_1257	PCGF2	650.35	2370.5	650.35	2370.5	1.8643	1479500	86736	5.8409	1	2.6323e-09	5.2647e-09	6.7918e-08	TRUE
s_1312	PEX14	825.62	2816.9	825.62	2816.9	1.7693	1982600	117530	5.8085	1	3.1779e-09	6.3557e-09	8.1516e-08	TRUE
s_774	H2AFX	1184.8	3690.1	1184.8	3690.1	1.6382	3138200	186160	5.8064	1	3.201e-09	6.402e-09	8.1635e-08	TRUE
s_791	HECTD2	1218.8	3723.9	1218.8	3723.9	1.6105	3137600	192990	5.7022	1	5.9307e-09	1.1861e-08	1.4867e-07	TRUE
s_652	FBXO22	121.08	697.11	121.08	697.11	2.5157	165910	10212	5.7003	1	6.7619e-09	1.3524e-08	1.676e-07	TRUE
s_2252	TRIM73	2607.2	6658.1	2607.2	6658.1	1.3523	8205200	508310	5.6819	1	6.6595e-09	1.3319e-08	1.66e-07	TRUE
s_1362	POLR2A	1083.9	3394.9	1083.9	3394.9	1.6462	2670200	166210	5.6683	1	7.2374e-09	1.4475e-08	1.7839e-07	TRUE
s_1013	LTN1	155.09	821.6	155.09	821.6	2.3978	222110	13993	5.6345	1	9.6991e-09	1.9398e-08	2.3774e-07	TRUE
s_1980	TNFAIP1	765.09	2598.2	765.09	2598.2	1.7625	1680100	106670	5.6126	1	1.0061e-08	2.0122e-08	2.4525e-07	TRUE
s_2277	TRIOBP	91.672	565.52	91.672	565.52	2.6119	112260	7168.9	5.5964	1	1.2715e-08	2.5431e-08	3.0656e-07	TRUE
s_1271	PCNA	142.99	770.03	142.99	770.03	2.4209	196590	12618	5.5821	1	1.3222e-08	2.6443e-08	3.1703e-07	TRUE
s_932	KLHL12	332.67	1399.6	332.67	1399.6	2.0695	569130	36950	5.5503	1	1.4882e-08	2.9763e-08	3.5491e-07	TRUE
s_2051	TRIM13	272.13	1202.2	272.13	1202.2	2.1392	432480	28615	5.498	1	2.0304e-08	4.0607e-08	4.8161e-07	TRUE
s_176	BIRC7	1727.9	4734	1727.9	4734	1.4535	4518100	301020	5.479	1	2.1405e-08	4.2811e-08	5.0503e-07	TRUE
s_1968	TGFBR1	809.48	2656.9	809.48	2656.9	1.7134	1706400	114610	5.4569	1	2.4436e-08	4.8872e-08	5.7347e-07	TRUE
s_1341	PJA1	2190.9	5658.7	2190.9	5658.7	1.3685	6012900	407280	5.4338	1	2.7586e-08	5.5172e-08	6.4397e-07	TRUE
s_341	COMMD5	1994.9	5258.6	1994.9	5258.6	1.3979	5325900	361450	5.4286	1	2.8414e-08	5.6828e-08	6.598e-07	TRUE
s_2013	TRAF3	248.49	1109.7	248.49	1109.7	2.1544	370830	25490	5.3941	1	3.6632e-08	7.3264e-08	8.4177e-07	TRUE
s_542	DTX3	337.28	1376.4	337.28	1376.4	2.0257	539930	37603	5.3589	1	4.3665e-08	8.7329e-08	9.9818e-07	TRUE
s_2084	TRIM26	157.98	796.7	157.98	796.7	2.327	203990	14324	5.3368	1	5.2184e-08	1.0437e-07	1.1868e-06	TRUE
s_1860	SMAD5	336.71	1367.6	336.71	1367.6	2.0188	531320	37521	5.3218	1	5.3583e-08	1.0717e-07	1.2124e-06	TRUE
s_495	DDB1	44.395	327.22	44.395	327.22	2.8541	39994	2851.8	5.2961	1	7.4206e-08	1.4841e-07	1.6535e-06	TRUE
s_448	DCAF13	319.99	1310.6	319.99	1310.6	2.0308	490700	35166	5.2828	1	6.6547e-08	1.3309e-07	1.498e-06	TRUE
s_1505	RNF114	3009	7115.2	3009	7115.2	1.2413	8430200	610140	5.2568	1	7.3297e-08	1.4659e-07	1.6416e-06	TRUE
s_417	CUL9	2132.1	5390.2	2132.1	5390.2	1.3377	5307600	393410	5.1944	1	1.027e-07	2.054e-07	2.2769e-06	TRUE
s_2392	WAC	288.28	1193.3	288.28	1193.3	2.0456	409510	30792	5.1573	1	1.3186e-07	2.6373e-07	2.9089e-06	TRUE
s_955	KLHL21	509.67	1806.8	509.67	1806.8	1.8238	841270	63597	5.1436	1	1.3776e-07	2.7552e-07	3.0238e-06	TRUE
s_1818	SH3RF3	441.06	1623.6	441.06	1623.6	1.8778	699240	52906	5.1413	1	1.4029e-07	2.8059e-07	3.0642e-06	TRUE
s_710	FBXW12	237.54	1033.2	237.54	1033.2	2.1162	316550	24069	5.1287	1	1.5563e-07	3.1125e-07	3.3658e-06	TRUE
s_2154	TRIM46	1096.6	3201	1096.6	3201	1.5446	2214300	168700	5.1237	1	1.5038e-07	3.0076e-07	3.2683e-06	TRUE
s_1052	MAGEE1	2649.8	6284.7	2649.8	6284.7	1.2456	6606100	518920	5.0459	1	2.2578e-07	4.5155e-07	4.8591e-06	TRUE
s_1938	SRC	705.7	2267.4	705.7	2267.4	1.6825	1219400	96241	5.034	1	2.4291e-07	4.8581e-07	5.1773e-06	TRUE
s_1659	RNF19A	420.31	1538.3	420.31	1538.3	1.8693	624920	49758	5.0118	1	2.7783e-07	5.5566e-07	5.8932e-06	TRUE
s_1880	SNX9	1323.2	3627.8	1323.2	3627.8	1.4544	2655700	214280	4.9787	1	3.2078e-07	6.4155e-07	6.7716e-06	TRUE
s_1420	RBCK1	1416	3819.9	1416	3819.9	1.4311	2889300	233600	4.9736	1	3.291e-07	6.582e-07	6.9143e-06	TRUE
s_1239	PAF1	1639.7	4266.3	1639.7	4266.3	1.379	3449400	281580	4.9497	1	3.7193e-07	7.4387e-07	7.7771e-06	TRUE
s_1385	PSMA3	438.76	1570.3	438.76	1570.3	1.8372	640180	52555	4.9358	1	4.1049e-07	8.2098e-07	8.5428e-06	TRUE
s_666	FBXO3	53.619	348.56	53.619	348.56	2.678	43494	3625.1	4.8985	1	5.9349e-07	1.187e-06	1.2236e-05	TRUE
s_2354	UHRF2	1033.2	2962.7	1033.2	2962.7	1.5189	1861600	156370	4.8795	1	5.3411e-07	1.0682e-06	1.1063e-05	TRUE
s_494	DCUN1D4	372.45	1374.7	372.45	1374.7	1.8811	502210	42662	4.8522	1	6.3316e-07	1.2663e-06	1.2933e-05	TRUE
s_1871	SMURF1	1693.9	4319.6	1693.9	4319.6	1.35	3447200	293490	4.8467	1	6.2809e-07	1.2562e-06	1.2889e-05	TRUE
s_1699	RNF220	936.32	2733.3	936.32	2733.3	1.5446	1614600	137950	4.8383	1	6.5876e-07	1.3175e-06	1.3394e-05	TRUE
s_634	FBXO15	400.7	1445.8	400.7	1445.8	1.8487	546110	46823	4.8298	1	7.0611e-07	1.4122e-06	1.4225e-05	TRUE
s_1757	RNF8	1538.2	3997.7	1538.2	3997.7	1.3773	3024500	259580	4.8274	1	6.9268e-07	1.3854e-06	1.4019e-05	TRUE
s_1356	PML	170.08	771.8	170.08	771.8	2.1754	181030	15735	4.7969	1	8.8311e-07	1.7662e-06	1.771e-05	TRUE
s_2058	TRIM17	505.06	1700.1	505.06	1700.1	1.7491	714060	62865	4.7663	1	9.5948e-07	1.919e-06	1.9155e-05	TRUE
s_2176	TRIM52	299.81	1155.9	299.81	1155.9	1.9434	366470	32368	4.7586	1	1.0239e-06	2.0478e-06	2.0167e-05	TRUE
s_2088	TRIM27	926.52	2680	926.52	2680	1.5313	1537300	136110	4.7527	1	1.0094e-06	2.0189e-06	1.9972e-05	TRUE
s_1188	NEURL4	2463.6	5731.6	2463.6	5731.6	1.2178	5340000	472930	4.7521	1	1.0067e-06	2.0133e-06	1.9972e-05	TRUE
s_1702	RNF26	336.13	1253.7	336.13	1253.7	1.896	421000	37439	4.7423	1	1.1017e-06	2.2033e-06	2.1603e-05	TRUE
s_1497	RNF113A	249.07	1003	249.07	1003	2.0053	284200	25565	4.7152	1	1.2841e-06	2.5682e-06	2.4958e-05	TRUE
s_1273	PDE4D	289.43	1116.8	289.43	1116.8	1.9444	342270	30949	4.703	1	1.3491e-06	2.6981e-06	2.6106e-05	TRUE
s_2151	TRIM45	1877.8	4591.7	1877.8	4591.7	1.2895	3682500	334660	4.6912	1	1.3587e-06	2.7174e-06	2.6177e-05	TRUE
s_1890	SOCS3	294.62	1125.7	294.62	1125.7	1.9303	345340	31657	4.671	1	1.576e-06	3.152e-06	3.0232e-05	TRUE
s_2053	TRIM15	121.65	590.41	121.65	590.41	2.2696	109870	10274	4.6247	1	2.1197e-06	4.2393e-06	4.031e-05	TRUE
s_2328	UBR1	130.3	611.75	130.3	611.75	2.2224	115900	11212	4.5469	1	3.0559e-06	6.1117e-06	5.7372e-05	TRUE
s_1337	PINK1	3086.3	6695.5	3086.3	6695.5	1.1171	6513200	630160	4.5466	1	2.7263e-06	5.4527e-06	5.1625e-05	TRUE
s_467	DCAF5	235.81	937.19	235.81	937.19	1.9861	245970	23846	4.542	1	2.9751e-06	5.9501e-06	5.6094e-05	TRUE
s_388	CUL1	299.81	1115	299.81	1115	1.8915	332290	32368	4.5312	1	3.0796e-06	6.1593e-06	5.7573e-05	TRUE
s_1942	STUB1	855.61	2436.3	855.61	2436.3	1.5086	1249400	122990	4.5074	1	3.3057e-06	6.6114e-06	6.1539e-05	TRUE
s_799	HECTD4	751.83	2203.4	751.83	2203.4	1.55	1053500	104320	4.4942	1	3.5273e-06	7.0547e-06	6.5389e-05	TRUE
s_58	ARRDC4	3534.8	7390.8	3534.8	7390.8	1.0639	7434300	749080	4.4552	1	4.1899e-06	8.3799e-06	7.7347e-05	TRUE
s_2187	TRIM56	2828	6169.1	2828	6169.1	1.125	5581500	563770	4.4498	1	4.298e-06	8.5959e-06	7.9011e-05	TRUE
s_744	FEM1C	768.55	2221.2	768.55	2221.2	1.5299	1055000	107280	4.4349	1	4.6494e-06	9.2988e-06	8.4765e-05	TRUE
s_2173	TRIM50	1587.8	3892.8	1587.8	3892.8	1.2932	2656500	270280	4.4336	1	4.6385e-06	9.277e-06	8.4765e-05	TRUE
s_2087	TRIM27	1172.7	3071.2	1172.7	3071.2	1.3882	1802200	183740	4.429	1	4.7482e-06	9.4964e-06	8.6211e-05	TRUE
s_547	DTX4	496.99	1593.4	496.99	1593.4	1.6788	601060	61589	4.418	0.99999	5.097e-06	1.0194e-05	9.1788e-05	TRUE
s_1943	STUB1	85.906	444.59	85.906	444.59	2.3582	64326	6600.5	4.4149	0.99999	5.9112e-06	1.1822e-05	0.00010516	TRUE
s_1112	MKRN1	1155.4	3023.2	1155.4	3023.2	1.3869	1744300	180300	4.3988	0.99999	5.4613e-06	1.0923e-05	9.7948e-05	TRUE
s_2332	UBR3	210.44	837.6	210.44	837.6	1.9877	196670	20631	4.3663	0.99999	6.8032e-06	1.3606e-05	0.00011958	TRUE
s_1022	MAGEA3	1707.2	4083.1	1707.2	4083.1	1.2576	2822500	296420	4.3639	0.99999	6.3923e-06	1.2785e-05	0.00011326	TRUE
s_1805	SELENOS	623.25	1870.8	623.25	1870.8	1.5842	778220	82161	4.3524	0.99999	6.8332e-06	1.3666e-05	0.00011964	TRUE
s_2117	TRIM37	2137.9	3.5567	2137.9	3.5567	-8.8746	2277600	394770	4.3444	6.9836e-06	0.99999	1.3967e-05	0.00012179	FALSE
s_913	KCTD21	728.19	2100.2	728.19	2100.2	1.5269	941250	100160	4.3353	0.99999	7.3574e-06	1.4715e-05	0.0001278	TRUE
s_2376	VPS11	650.35	1917.1	650.35	1917.1	1.5581	802280	86736	4.3011	0.99999	8.6154e-06	1.7231e-05	0.00014906	TRUE
s_1045	MAGED4	1427	3499.8	1427	3499.8	1.2937	2148300	235910	4.2677	0.99999	9.892e-06	1.9784e-05	0.00017048	TRUE
s_534	DTX1	207.56	807.37	207.56	807.37	1.9546	179890	20272	4.2127	0.99999	1.36e-05	2.7199e-05	0.00023257	TRUE
s_814	HERC3	551.76	1666.3	551.76	1666.3	1.5928	621110	70357	4.2019	0.99999	1.3486e-05	2.6971e-05	0.00023151	TRUE
s_2003	TP63	2321.8	5098.5	2321.8	5098.5	1.1345	3855200	438520	4.1932	0.99999	1.3758e-05	2.7517e-05	0.00023437	TRUE
s_610	FBXL19	2420.9	5265.7	2420.9	5265.7	1.1207	4046300	462520	4.1829	0.99999	1.4392e-05	2.8784e-05	0.00024422	TRUE
s_1135	MUL1	2015.6	4545.5	2015.6	4545.5	1.1728	3200000	366250	4.1803	0.99999	1.4564e-05	2.9129e-05	0.0002462	TRUE
s_310	CISH	972.65	2555.5	972.65	2555.5	1.3927	1252700	144800	4.1596	0.99998	1.6023e-05	3.2045e-05	0.00026982	TRUE
s_1623	RNF170	539.08	1625.4	539.08	1625.4	1.5905	590060	68304	4.1566	0.99998	1.6472e-05	3.2943e-05	0.00027632	TRUE
s_1300	PEX10	5116.3	9654.7	5116.3	9654.7	0.91598	10298000	1199800	4.1433	0.99998	1.712e-05	3.4239e-05	0.0002861	TRUE
s_1650	RNF187	5072.5	9580	5072.5	9580	0.91719	10159000	1186700	4.1377	0.99998	1.7541e-05	3.5082e-05	0.00029204	TRUE
s_591	FBXL14	595.58	1742.8	595.58	1742.8	1.5474	658040	77545	4.1197	0.99998	1.9283e-05	3.8566e-05	0.00031984	TRUE
s_2465	ZYG11A	649.78	1860.2	649.78	1860.2	1.516	732510	86638	4.1121	0.99998	1.9872e-05	3.9743e-05	0.00032837	TRUE
s_2134	TRIM40	2736.9	5754.7	2736.9	5754.7	1.0719	4553700	540740	4.104	0.99998	2.0309e-05	4.0617e-05	0.00033434	TRUE
s_1023	MAGEA3	1394.7	1.7784	1394.7	1.7784	-8.9725	970090	229130	4.0917	2.1409e-05	0.99998	4.2819e-05	0.00035115	FALSE
s_510	DERL1	236.39	866.06	236.39	866.06	1.8689	198240	23920	4.0713	0.99998	2.4957e-05	4.9914e-05	0.00040381	TRUE
s_1710	RNF32	670.53	1890.4	670.53	1890.4	1.4939	744020	90176	4.0622	0.99998	2.462e-05	4.9241e-05	0.00040232	TRUE
s_704	FBXW10	1623.6	3763	1623.6	3763	1.2122	2288600	278060	4.0572	0.99998	2.4855e-05	4.9711e-05	0.00040381	TRUE
s_1445	RFPL1	1725	3946.2	1725	3946.2	1.1933	2466700	300380	4.0526	0.99997	2.5342e-05	5.0684e-05	0.00040806	TRUE
s_442	DCAF11	661.88	1865.5	661.88	1865.5	1.4935	724330	88698	4.0414	0.99997	2.6925e-05	5.3851e-05	0.00043198	TRUE
s_392	CUL2	320.56	1075.9	320.56	1075.9	1.7437	285270	35247	4.0233	0.99997	3.001e-05	6.002e-05	0.00047628	TRUE
s_880	IRF2BP1	831.39	2214	831.39	2214	1.412	955870	118570	4.0153	0.99997	2.992e-05	5.984e-05	0.00047628	TRUE
s_2311	UBE3D	3932.7	7650.5	3932.7	7650.5	0.95986	6911000	858080	4.0135	0.99997	2.9915e-05	5.9831e-05	0.00047628	TRUE
s_1919	SPSB1	543.69	1593.4	543.69	1593.4	1.5495	550950	69049	3.9948	0.99997	3.3014e-05	6.6029e-05	0.00052051	TRUE
s_439	DCAF10	574.25	1661	574.25	1661	1.5306	590490	74027	3.9942	0.99997	3.3033e-05	6.6066e-05	0.00052051	TRUE
s_1144	MYLIP	1216	2964.5	1216	2964.5	1.285	1528700	192410	3.9862	0.99997	3.3659e-05	6.7318e-05	0.00052848	TRUE
s_2126	TRIM39	604.8	1716.1	604.8	1716.1	1.5031	617500	79077	3.9519	0.99996	3.9386e-05	7.8772e-05	0.00061621	TRUE
s_781	HACE1	1281.1	3069.4	1281.1	3069.4	1.2599	1599100	205640	3.9436	0.99996	4.0222e-05	8.0444e-05	0.00062706	TRUE
s_1258	PCGF2	597.89	1698.3	597.89	1698.3	1.5046	605480	77928	3.942	0.99996	4.1058e-05	8.2116e-05	0.00063785	TRUE
s_1999	TP53	1158.3	1.7784	1158.3	1.7784	-8.7048	668770	180870	3.937	4.1247e-05	0.99996	8.2494e-05	0.00063853	FALSE
s_1609	RNF167	631.9	1769.5	631.9	1769.5	1.4841	647020	83615	3.934	0.99996	4.2391e-05	8.4781e-05	0.00065394	TRUE
s_1712	RNF32	2075	4493.9	2075	4493.9	1.1145	2925500	380050	3.9237	0.99996	4.3617e-05	8.7233e-05	0.00067051	TRUE
s_1241	PARK7	422.61	1300	422.61	1300	1.6188	384880	50106	3.9195	0.99995	4.5709e-05	9.1418e-05	0.00070024	TRUE
s_1138	MYCBP2	1368.7	3.5567	1368.7	3.5567	-8.2317	931860	223720	3.91	4.6156e-05	0.99995	9.2313e-05	0.00070464	FALSE
s_306	CHUK	289.43	976.31	289.43	976.31	1.7506	235910	30949	3.9044	0.99995	4.9704e-05	9.9409e-05	0.00075359	TRUE
s_2436	ZFPL1	608.84	1710.8	608.84	1710.8	1.489	607130	79750	3.902	0.99995	4.8448e-05	9.6897e-05	0.00073708	TRUE
s_1848	SKP1	938.63	2383	938.63	2383	1.3432	1043100	138380	3.8827	0.99995	5.1949e-05	0.0001039	0.00078493	TRUE
s_1137	MYCBP2	1584.4	3597.6	1584.4	3597.6	1.1826	2026600	269530	3.8778	0.99995	5.2757e-05	0.00010551	0.00079442	TRUE
s_2393	WAC	183.34	691.78	183.34	691.78	1.91	129250	17312	3.8642	0.99994	6.0691e-05	0.00012138	0.00090158	TRUE
s_2370	VHL	698.21	1888.6	698.21	1888.6	1.4343	708530	94941	3.8634	0.99994	5.6581e-05	0.00011316	0.00084336	TRUE
s_1935	SQSTM1	1562.5	7.1134	1562.5	7.1134	-7.5902	1209600	264800	3.8624	5.613e-05	0.99994	0.00011226	0.00083948	FALSE
s_487	DCUN1D1	376.49	1177.3	376.49	1177.3	1.6422	320620	43252	3.8504	0.99994	6.1098e-05	0.0001222	0.00090458	TRUE
s_88	ASB16	3411.5	6647.5	3411.5	6647.5	0.96221	5235900	715930	3.8245	0.99993	6.552e-05	0.00013104	0.00096681	TRUE
s_1152	NAE1	649.78	1773	649.78	1773	1.4468	630830	86638	3.8161	0.99993	6.8728e-05	0.00013746	0.0010074	TRUE
s_1018	MAGEA2	1377.4	5.3351	1377.4	5.3351	-7.7654	941260	225520	3.8153	6.8011e-05	0.99993	0.00013602	0.0010002	FALSE
s_451	DCAF13	113	481.93	113	481.93	2.0827	68054	9354.1	3.8145	0.99992	7.764e-05	0.00015528	0.0011086	TRUE
s_1883	SOCS1	2717.9	5505.8	2717.9	5505.8	1.0182	3886200	535950	3.8081	0.99993	7.0014e-05	0.00014003	0.0010228	TRUE
s_294	CGRRF1	1006.1	2486.1	1006.1	2486.1	1.3043	1095300	151170	3.8067	0.99993	7.0764e-05	0.00014153	0.0010304	TRUE
s_441	DCAF11	1462.1	7.1134	1462.1	7.1134	-7.4945	1058500	243340	3.7985	7.2791e-05	0.99993	0.00014558	0.0010564	FALSE
s_776	H2AFX	528.12	1506.3	528.12	1506.3	1.5103	478380	66542	3.7919	0.99992	7.631e-05	0.00015262	0.0010967	TRUE
s_2045	TRIM11	1340.5	5.3351	1340.5	5.3351	-7.7263	891310	217850	3.7906	7.5146e-05	0.99992	0.00015029	0.001087	FALSE
s_2120	TRIM37	687.83	1844.1	687.83	1844.1	1.4215	668540	93148	3.7887	0.99992	7.6645e-05	0.00015329	0.0010979	TRUE
s_80	ASB14	121.65	505.05	121.65	505.05	2.0447	73497	10274	3.7825	0.99991	8.771e-05	0.00017542	0.0012363	TRUE
s_812	HERC1	1729.7	16.005	1729.7	16.005	-6.6692	1468300	301400	3.7592	8.5223e-05	0.99991	0.00017045	0.001209	FALSE
s_2048	TRIM11	440.49	1303.5	440.49	1303.5	1.5631	372420	52818	3.7553	0.99991	8.9041e-05	0.00017808	0.0012511	TRUE
s_414	CUL7	1105.8	2651.5	1105.8	2651.5	1.2609	1194600	170500	3.7433	0.99991	9.1145e-05	0.00018229	0.0012766	TRUE
s_1520	RNF122	1105.8	3.5567	1105.8	3.5567	-7.9242	607500	170500	3.7275	9.6679e-05	0.9999	0.00019336	0.0013456	FALSE
s_721	FBXW7	507.37	1442.2	507.37	1442.2	1.5054	437000	63231	3.7178	0.9999	0.00010271	0.00020543	0.0014251	TRUE
s_2468	ZYG11B	852.15	0	852.15	0	-9.7366	363080	122360	3.7048	0.00010576	0.99989	0.00021152	0.0014628	FALSE
s_67	ASB10	2566.2	5180.3	2566.2	5180.3	1.0131	3416800	498160	3.7037	0.99989	0.00010625	0.0002125	0.0014649	TRUE
s_1547	RNF135	836.58	1.7784	836.58	1.7784	-8.2359	348450	119520	3.6917	0.00011136	0.99989	0.00022273	0.0015272	FALSE
s_988	LONRF1	1058	3.5567	1058	3.5567	-7.8605	555900	161160	3.6915	0.00011146	0.99989	0.00022291	0.0015272	FALSE
s_1342	PJA1	2154.6	4481.4	2154.6	4481.4	1.0562	2707100	398700	3.6851	0.99989	0.00011436	0.00022871	0.001562	TRUE
s_1414	RAPSN	1287.4	7.1134	1287.4	7.1134	-7.3111	819620	206930	3.6802	0.00011652	0.99988	0.00023304	0.0015867	FALSE
s_1192	NF2	811.79	1.7784	811.79	1.7784	-8.1925	328060	115030	3.6706	0.00012101	0.99988	0.00024203	0.0016428	FALSE
s_699	FBXO7	1128.9	2662.2	1128.9	2662.2	1.237	1175500	175050	3.6648	0.99988	0.00012419	0.00024838	0.0016808	TRUE
s_1640	RNF183	567.33	1554.3	567.33	1554.3	1.4524	487040	72893	3.6555	0.99987	0.00013065	0.00026129	0.0017627	TRUE
s_1826	SHKBP1	558.68	1534.7	558.68	1534.7	1.4562	476320	71482	3.6506	0.99987	0.00013323	0.00026647	0.0017867	TRUE
s_1527	RNF126	788.15	1.7784	788.15	1.7784	-8.1499	309190	110780	3.65	0.00013114	0.99987	0.00026227	0.0017639	FALSE
s_1021	MAGEA3	668.8	1762.3	668.8	1762.3	1.3965	597920	89880	3.6476	0.99987	0.00013409	0.00026818	0.0017927	TRUE
s_438	DCAF10	988.79	2388.3	988.79	2388.3	1.2714	979350	147870	3.6396	0.99986	0.00013724	0.00027449	0.0018294	TRUE
s_520	DNM1L	340.17	1047.4	340.17	1047.4	1.6197	250120	38012	3.6277	0.99985	0.00014902	0.00029804	0.0019685	TRUE
s_1020	MAGEA2	1104.7	5.3351	1104.7	5.3351	-7.4474	604280	170280	3.6217	0.00014636	0.99985	0.00029271	0.0019449	FALSE
s_2076	TRIM24	753.56	1.7784	753.56	1.7784	-8.0853	282580	104630	3.6191	0.0001478	0.99985	0.0002956	0.0019582	FALSE
s_980	LNX1	740.87	0	740.87	0	-9.535	274440	102390	3.6076	0.00015452	0.99985	0.00030905	0.0020351	FALSE
s_1142	MYLIP	738.56	1.7784	738.56	1.7784	-8.0563	271430	101980	3.6055	0.00015579	0.99984	0.00031157	0.0020418	FALSE
s_2350	UBXN1	1146.2	2669.3	1146.2	2669.3	1.2189	1159900	178470	3.6054	0.99984	0.00015636	0.00031271	0.0020418	TRUE
s_1064	MAP3K1	737.41	0	737.41	0	-9.5283	271890	101780	3.6044	0.00015642	0.99984	0.00031284	0.0020418	FALSE
s_2141	TRIM42	119.35	480.15	119.35	480.15	1.9993	65091	10027	3.6032	0.99982	0.00017788	0.00035577	0.0022683	TRUE
s_2081	TRIM26	939.78	3.5567	939.78	3.5567	-7.6897	438260	138600	3.5979	0.00016037	0.99984	0.00032074	0.0020871	FALSE
s_1560	RNF141	585.2	1575.6	585.2	1575.6	1.4274	490460	75829	3.5967	0.99984	0.00016391	0.00032782	0.002127	TRUE
s_1343	PJA1	1887.6	3967.5	1887.6	3967.5	1.0712	2162900	336890	3.5834	0.99983	0.00016969	0.00033937	0.0021955	TRUE
s_766	GNL3L	96.861	410.8	96.861	410.8	2.0731	49279	7688.8	3.5803	0.9998	0.00019834	0.00039668	0.002486	TRUE
s_428	DAXX	708.58	0	708.58	0	-9.4708	251050	96742	3.5777	0.00017335	0.99983	0.00034669	0.0022297	FALSE
s_926	KLHL10	706.85	0	706.85	0	-9.4673	249820	96441	3.576	0.00017443	0.99983	0.00034886	0.0022307	FALSE
s_326	COMMD10	706.85	0	706.85	0	-9.4673	249820	96441	3.576	0.00017443	0.99983	0.00034886	0.0022307	FALSE
s_2201	TRIM6	120.5	480.15	120.5	480.15	1.9855	64676	10150	3.5698	0.9998	0.000202	0.000404	0.0025159	TRUE
s_2191	TRIM58	446.25	1273.3	446.25	1273.3	1.5105	342000	53700	3.569	0.99982	0.00018418	0.00036836	0.0023351	TRUE
s_1864	SMAD6	2257.2	94.253	2257.2	94.253	-4.5673	2339200	423050	3.5656	0.00018154	0.99982	0.00036308	0.0023082	FALSE
s_1440	RFFL	1952.8	4061.8	1952.8	4061.8	1.0562	2223900	351770	3.5558	0.99981	0.00018848	0.00037695	0.0023827	TRUE
s_48	ARRB1	681.49	1.7784	681.49	1.7784	-7.9404	231000	92056	3.5518	0.00019127	0.99981	0.00038254	0.0024111	FALSE
s_2367	VHL	874.05	3.5567	874.05	3.5567	-7.5852	378880	126380	3.5427	0.00019806	0.9998	0.00039613	0.002486	FALSE
s_1592	RNF152	4199.6	787.81	4199.6	787.81	-2.4129	5820200	932960	3.5412	0.00019914	0.9998	0.00039828	0.002489	FALSE
s_1328	PIAS2	665.92	0	665.92	0	-9.3814	221720	89387	3.5367	0.00020257	0.9998	0.00040514	0.0025159	FALSE
s_1730	RNF40	665.34	1.7784	665.34	1.7784	-7.9059	220160	89289	3.5361	0.000203	0.9998	0.00040601	0.0025159	FALSE
s_1923	SPSB2	2809.5	5452.4	2809.5	5452.4	0.95631	3492400	559090	3.5346	0.9998	0.00020423	0.00040846	0.002524	TRUE
s_1563	RNF144	1085.1	7.1134	1085.1	7.1134	-7.0646	581000	166440	3.5297	0.000208	0.99979	0.000416	0.0025634	FALSE
s_418	CUL9	1117.4	2583.9	1117.4	2583.9	1.2087	1075400	172770	3.5283	0.99979	0.00020984	0.00041968	0.0025789	TRUE
s_93	ASB18	654.39	1.7784	654.39	1.7784	-7.882	212950	87422	3.5254	0.00021146	0.99979	0.00042291	0.0025915	FALSE
s_1172	NEURL	571.94	1527.6	571.94	1527.6	1.4158	456650	73648	3.5215	0.99978	0.00021842	0.00043684	0.0026694	TRUE
s_131	ATP6V0C	168.35	606.42	168.35	606.42	1.8427	95950	15532	3.515	0.99976	0.00024119	0.00048239	0.0028917	TRUE
s_482	DCST1	853.3	2082.4	853.3	2082.4	1.2862	755400	122570	3.5109	0.99978	0.00022497	0.00044993	0.0027343	TRUE
s_1586	RNF151	72.646	328.99	72.646	328.99	2.1638	32857	5333.2	3.5102	0.99973	0.00026647	0.00053294	0.0030954	TRUE
s_1158	NDFIP2	3060.3	5831.2	3060.3	5831.2	0.92988	3838900	623420	3.5093	0.99978	0.00022463	0.00044925	0.0027343	TRUE
s_2165	TRIM49	634.79	0	634.79	0	-9.3124	201480	84101	3.5058	0.00022766	0.99977	0.00045532	0.0027594	FALSE
s_1350	PKN1	412.81	1184.4	412.81	1184.4	1.5183	297660	48631	3.4988	0.99976	0.00024107	0.00048214	0.0028917	TRUE
s_684	FBXO4	2280.3	119.15	2280.3	119.15	-4.2469	2335200	428560	3.4988	0.00023369	0.99977	0.00046739	0.0028171	FALSE
s_660	FBXO25	618.64	1.7784	618.64	1.7784	-7.8011	190260	81388	3.4893	0.00024214	0.99976	0.00048428	0.0028952	FALSE
s_444	DCAF12	616.34	0	616.34	0	-9.2699	189930	81002	3.4869	0.0002443	0.99976	0.00048859	0.0029131	FALSE
s_2083	TRIM26	834.85	2038	834.85	2038	1.2865	723770	119200	3.4848	0.99975	0.00024823	0.00049645	0.002952	TRUE
s_1794	SEC31A	192.57	665.1	192.57	665.1	1.7829	111640	18428	3.4809	0.99973	0.00027099	0.00054197	0.0031298	TRUE
s_346	COMMD6	609.99	1.7784	609.99	1.7784	-7.7808	184960	79942	3.4804	0.00025035	0.99975	0.0005007	0.0029692	FALSE
s_786	HECTD1	928.25	5.3351	928.25	5.3351	-7.1966	425890	136440	3.4797	0.00025102	0.99975	0.00050205	0.0029692	FALSE
s_483	DCST1	1368.7	3014.3	1368.7	3014.3	1.1384	1353900	223720	3.4791	0.99975	0.00025203	0.00050406	0.0029731	TRUE
s_2146	TRIM43	607.11	1.7784	607.11	1.7784	-7.774	183210	79462	3.4774	0.00025316	0.99975	0.00050633	0.0029786	FALSE
s_651	FBXO22	921.91	5.3351	921.91	5.3351	-7.1867	420050	135250	3.4742	0.00025614	0.99974	0.00051229	0.0030056	FALSE
s_963	KLHL36	602.5	0	602.5	0	-9.2372	181500	78694	3.4726	0.00025774	0.99974	0.00051549	0.0030164	FALSE
s_727	FBXW8	4618.8	1063.5	4618.8	1063.5	-2.1177	6320100	1053200	3.4679	0.00026232	0.99974	0.00052464	0.0030618	FALSE
s_1941	STUB1	263.48	837.6	263.48	837.6	1.6648	164810	27463	3.4644	0.99972	0.00028144	0.00056287	0.0032168	TRUE
s_624	FBXL7	593.85	0	593.85	0	-9.2164	176330	77259	3.4635	0.00026661	0.99973	0.00053321	0.0030954	FALSE
s_1669	RNF20	781.81	3.5567	781.81	3.5567	-7.4245	302840	109640	3.4603	0.00026974	0.99973	0.00053949	0.0031236	FALSE
s_655	FBXO24	588.08	0	588.08	0	-9.2023	172920	76305	3.4574	0.00027272	0.99973	0.00054544	0.0031416	FALSE
s_623	FBXL7	580.59	0	580.59	0	-9.1839	168540	75069	3.4494	0.00028092	0.99972	0.00056185	0.0032168	FALSE
s_2222	TRIM64	992.82	2320.7	992.82	2320.7	1.2241	881690	148640	3.4444	0.99971	0.00028762	0.00057524	0.0032705	TRUE
s_322	COMMD1	2193.2	4392.5	2193.2	4392.5	1.0017	2418500	407830	3.4439	0.99971	0.0002868	0.0005736	0.0032697	TRUE
s_1979	TNFAIP1	571.94	1.7784	571.94	1.7784	-7.688	162540	73648	3.4401	0.00029077	0.99971	0.00058154	0.0032979	FALSE
s_535	DTX2	2018.5	90.696	2018.5	90.696	-4.461	1858200	366910	3.4322	0.0002993	0.9997	0.00059861	0.0033793	FALSE
s_1484	RNF10	2590.5	5027.4	2590.5	5027.4	0.95634	2969300	504160	3.4321	0.9997	0.00029948	0.00059896	0.0033793	TRUE
s_1613	RNF168	254.84	810.93	254.84	810.93	1.6661	154620	26321	3.4276	0.99968	0.0003232	0.0006464	0.0036192	TRUE
s_158	BFAR	2674.6	5153.7	2674.6	5153.7	0.946	3072800	525120	3.421	0.99969	0.00031198	0.00062397	0.0035114	TRUE
s_1510	RNF12	736.26	3.5567	736.26	3.5567	-7.338	268430	101580	3.4174	0.00031615	0.99968	0.0006323	0.0035493	FALSE
s_472	DCAF7	535.04	0	535.04	0	-9.0662	143130	67654	3.3993	0.00033784	0.99966	0.00067567	0.003764	FALSE
s_619	FBXL5	708.58	3.5567	708.58	3.5567	-7.2828	248530	96742	3.3904	0.00034896	0.99965	0.00069792	0.0038781	FALSE
s_474	DCAF7	525.24	0	525.24	0	-9.0396	137940	66080	3.3881	0.00035188	0.99965	0.00070376	0.003891	FALSE
s_22	ANAPC2	1183.1	2642.6	1183.1	2642.6	1.1587	1065100	185820	3.3859	0.99964	0.00035579	0.00071159	0.0039244	TRUE
s_237	CAND1	697.63	3.5567	697.63	3.5567	-7.2604	240870	94842	3.3795	0.00036305	0.99964	0.0007261	0.0039944	FALSE
s_2130	TRIM4	516.59	0	516.59	0	-9.0157	133430	64698	3.3781	0.00036488	0.99964	0.00072976	0.0040046	FALSE
s_24	ANAPC2	649.78	1643.2	649.78	1643.2	1.3372	493440	86638	3.375	0.99963	0.00037412	0.00074825	0.0040756	TRUE
s_228	CABIN1	1131.8	14.227	1131.8	14.227	-6.2171	624460	175610	3.3736	0.000371	0.99963	0.000742	0.0040516	FALSE
s_1922	SPSB2	686.67	3.5567	686.67	3.5567	-7.2376	233330	92950	3.3686	0.00037782	0.99962	0.00075565	0.0041058	FALSE
s_1727	RNF4	1841.5	78.247	1841.5	78.247	-4.5392	1554500	326440	3.3669	0.00038003	0.99962	0.00076005	0.0041196	FALSE
s_204	BRCA1	502.18	0	502.18	0	-8.9749	126090	62409	3.3613	0.00038789	0.99961	0.00077579	0.0041946	FALSE
s_1788	SASS6	565.6	1470.7	565.6	1470.7	1.3771	409600	72610	3.3589	0.9996	0.00039841	0.00079683	0.0042873	TRUE
s_1334	PIN1	673.41	3.5567	673.41	3.5567	-7.2095	224350	90670	3.3551	0.00039668	0.9996	0.00079336	0.0042791	FALSE
s_1098	MIB2	492.95	0	492.95	0	-8.9482	121500	60953	3.3503	0.00040358	0.9996	0.00080715	0.0043323	FALSE
s_1256	PCGF1	2666.6	5086.1	2666.6	5086.1	0.93132	2927000	523100	3.3453	0.99959	0.00041098	0.00082196	0.0044011	TRUE
s_1345	PJA2	486.03	0	486.03	0	-8.9279	118110	59866	3.342	0.00041586	0.99958	0.00083171	0.0044425	FALSE
s_842	HLA-B	768.55	5.3351	768.55	5.3351	-6.9245	291250	107280	3.3351	0.00042627	0.99957	0.00085254	0.0045428	FALSE
s_2099	TRIM31	649.78	3.5567	649.78	3.5567	-7.158	208800	86638	3.3307	0.00043316	0.99957	0.00086632	0.0046051	FALSE
s_559	EGFR	475.08	1.7784	475.08	1.7784	-7.4208	112010	58154	3.3287	0.00043628	0.99956	0.00087255	0.004627	FALSE
s_868	IRAK1	4300.5	1043.9	4300.5	1043.9	-2.0415	5302800	961610	3.3246	0.00044271	0.99956	0.00088542	0.004684	FALSE
s_1905	SOCS7	415.12	1150.6	415.12	1150.6	1.4686	270460	48977	3.3233	0.99954	0.00045871	0.00091742	0.0048072	TRUE
s_499	DDIT4	784.11	1885.1	784.11	1885.1	1.2644	606030	110060	3.3186	0.99954	0.00045648	0.00091297	0.0047953	TRUE
s_1658	RNF19A	751.25	5.3351	751.25	5.3351	-6.8917	278190	104220	3.3183	0.00045276	0.99955	0.00090552	0.0047675	FALSE
s_908	KCTD16	461.82	0	461.82	0	-8.8543	106640	56096	3.3123	0.00046271	0.99954	0.00092541	0.0048261	FALSE
s_2018	TRAF4	461.82	0	461.82	0	-8.8543	106640	56096	3.3123	0.00046271	0.99954	0.00092541	0.0048261	FALSE
s_1079	MDM4	823.89	7.1134	823.89	7.1134	-6.6678	333570	117220	3.3058	0.00047354	0.99953	0.00094709	0.0049275	FALSE
s_1369	PPIL2	1344.5	32.01	1344.5	32.01	-5.3491	861340	218690	3.2994	0.00048444	0.99952	0.00096888	0.0050291	FALSE
s_2194	TRIM58	447.98	0	447.98	0	-8.8105	100340	53965	3.2948	0.00049247	0.99951	0.00098495	0.0051005	FALSE
s_175	BIRC7	447.41	1.7784	447.41	1.7784	-7.3344	99292	53877	3.2941	0.00049377	0.99951	0.00098753	0.0051019	FALSE
s_433	DCAF1	444.52	1.7784	444.52	1.7784	-7.3251	98011	53435	3.2904	0.00050029	0.9995	0.0010006	0.0051572	FALSE
s_598	FBXL15	3381.5	629.54	3381.5	629.54	-2.4234	3786600	707920	3.2866	0.00050711	0.99949	0.0010142	0.0052031	FALSE
s_1856	SMAD4	607.11	3.5567	607.11	3.5567	-7.0602	182140	79462	3.2851	0.00050978	0.99949	0.0010196	0.0052184	FALSE
s_2288	TSC2	439.91	0	439.91	0	-8.7843	96760	52730	3.2844	0.00051096	0.99949	0.0010219	0.0052184	FALSE
s_257	CBLL1	436.45	0	436.45	0	-8.773	95245	52203	3.2799	0.00051915	0.99948	0.0010383	0.0052898	FALSE
s_1886	SOCS2	4106.2	988.76	4106.2	988.76	-2.053	4859200	906610	3.2784	0.00052196	0.99948	0.0010439	0.0053062	FALSE
s_1181	NEURL2	432.99	1.7784	432.99	1.7784	-7.2873	92972	51677	3.2754	0.00052751	0.99947	0.001055	0.0053503	FALSE
s_845	HLTF	430.11	0	430.11	0	-8.7519	92497	51240	3.2716	0.00053461	0.99947	0.0010692	0.0054099	FALSE
s_212	BST2	428.38	1.7784	428.38	1.7784	-7.2719	90994	50977	3.2694	0.00053893	0.99946	0.0010779	0.0054411	FALSE
s_1474	RIPK4	1078.2	2406.1	1078.2	2406.1	1.1574	881730	165090	3.2683	0.99946	0.00054312	0.0010862	0.0054584	TRUE
s_2279	TRIP12	1476	3097.9	1476	3097.9	1.0691	1315300	246270	3.2683	0.99946	0.00054182	0.0010836	0.0054578	TRUE
s_1948	STYX	426.07	1.7784	426.07	1.7784	-7.2641	90013	50628	3.2663	0.00054475	0.99946	0.0010895	0.0054611	FALSE
s_1820	SH3RF3	698.78	5.3351	698.78	5.3351	-6.7874	240430	95041	3.2658	0.00054586	0.99945	0.0010917	0.0054611	FALSE
s_961	KLHL36	844.07	8.8918	844.07	8.8918	-6.4167	348760	120880	3.2601	0.00055681	0.99944	0.0011136	0.005558	FALSE
s_13	ANAPC10	419.73	0	419.73	0	-8.7168	88087	49671	3.2579	0.00056119	0.99944	0.0011224	0.0055891	FALSE
s_915	KCTD21	1529.6	56.907	1529.6	56.907	-4.7242	1084400	257720	3.2546	0.00056777	0.99943	0.0011355	0.0056419	FALSE
s_345	COMMD6	2031.2	4003.1	2031.2	4003.1	0.97843	1944100	369850	3.2424	0.99941	0.00059294	0.0011859	0.0058788	TRUE
s_2104	TRIM32	403.59	0	403.59	0	-8.6603	81441	47252	3.236	0.000606	0.99939	0.001212	0.0059813	FALSE
s_2333	UBR3	1187.1	26.675	1187.1	26.675	-5.4239	673320	186620	3.231	0.00061682	0.99938	0.0012336	0.0060746	FALSE
s_2139	TRIM41	745.48	7.1134	745.48	7.1134	-6.5237	272600	103200	3.2295	0.00062	0.99938	0.00124	0.0060868	FALSE
s_1849	SKP2	396.67	0	396.67	0	-8.6354	78673	46224	3.2265	0.00062661	0.99937	0.0012532	0.0061299	FALSE
s_1355	PML	386.29	1.7784	386.29	1.7784	-7.123	73925	44690	3.2119	0.00065924	0.99934	0.0013185	0.0064349	FALSE
s_945	KLHL2	385.71	1.7784	385.71	1.7784	-7.1209	73703	44605	3.2111	0.00066112	0.99934	0.0013222	0.006439	FALSE
s_1160	NDFIP2	385.14	0	385.14	0	-8.593	74165	44520	3.2103	0.00066301	0.99934	0.001326	0.0064396	FALSE
s_2463	ZYG11A	645.74	5.3351	645.74	5.3351	-6.6737	205060	85953	3.2098	0.0006641	0.99934	0.0013282	0.0064396	FALSE
s_1086	MEX3C	1864.6	3711.4	1864.6	3711.4	0.99274	1705400	331650	3.2069	0.99933	0.00067123	0.0013425	0.0064945	TRUE
s_810	HERC1	381.1	0	381.1	0	-8.5778	72619	43927	3.2045	0.00067639	0.99932	0.0013528	0.0065181	FALSE
s_2303	UBE3A	380.53	1.7784	380.53	1.7784	-7.1014	71725	43843	3.2037	0.00067833	0.99932	0.0013567	0.0065203	FALSE
s_135	ATRX	526.97	3.5567	526.97	3.5567	-6.8563	136980	66357	3.1931	0.00070365	0.9993	0.0014073	0.0067343	FALSE
s_102	ASB3	370.15	0	370.15	0	-8.5358	68504	42327	3.1887	0.00071454	0.99929	0.0014291	0.0067994	FALSE
s_906	KCTD16	370.15	0	370.15	0	-8.5358	68504	42327	3.1887	0.00071454	0.99929	0.0014291	0.0067994	FALSE
s_2406	WDTC1	770.28	8.8918	770.28	8.8918	-6.2849	289850	107590	3.1884	0.00071528	0.99928	0.0014306	0.0067994	FALSE
s_1406	RAG1	369.57	1.7784	369.57	1.7784	-7.0594	67636	42243	3.1879	0.00071662	0.99928	0.0014332	0.0067994	FALSE
s_2322	UBE4B	520.05	3.5567	520.05	3.5567	-6.8373	133380	65250	3.1848	0.00072434	0.99928	0.0014487	0.0068579	FALSE
s_1261	PCGF3	518.9	3.5567	518.9	3.5567	-6.8341	132790	65066	3.1834	0.00072786	0.99927	0.0014557	0.0068765	FALSE
s_522	DNM1L	362.08	0	362.08	0	-8.5041	65549	41155	3.1768	0.00074445	0.99926	0.0014889	0.0070032	FALSE
s_979	LNX1	758.17	8.8918	758.17	8.8918	-6.262	280710	105440	3.1762	0.00074606	0.99925	0.0014921	0.0070035	FALSE
s_937	KLHL15	359.77	1.7784	359.77	1.7784	-7.0207	64079	40822	3.1734	0.0007533	0.99925	0.0015066	0.0070414	FALSE
s_2150	TRIM45	853.3	12.448	853.3	12.448	-5.9892	353510	122570	3.1687	0.0007655	0.99923	0.001531	0.0071404	FALSE
s_722	FBXW7	354.58	0	354.58	0	-8.474	62864	40074	3.1656	0.00077372	0.99923	0.0015474	0.0072018	FALSE
s_1628	RNF175	3013.1	556.62	3013.1	556.62	-2.4343	3017100	611180	3.1631	0.00078062	0.99922	0.0015612	0.0072508	FALSE
s_737	FEM1B	501.02	3.5567	501.02	3.5567	-6.7836	123740	62227	3.1613	0.00078523	0.99921	0.0015705	0.0072643	FALSE
s_2001	TP63	351.7	0	351.7	0	-8.4623	61846	39660	3.1613	0.00078537	0.99921	0.0015707	0.0072643	FALSE
s_383	CRY1	349.97	0	349.97	0	-8.4552	61239	39412	3.1587	0.00079248	0.99921	0.001585	0.0073129	FALSE
s_2043	TRIM10	676.3	7.1134	676.3	7.1134	-6.3833	223900	91165	3.1576	0.00079541	0.9992	0.0015908	0.0073129	FALSE
s_528	DTL	348.81	1.7784	348.81	1.7784	-6.9762	60217	39247	3.1569	0.00079726	0.9992	0.0015945	0.0073129	FALSE
s_813	HERC3	348.81	0	348.81	0	-8.4504	60836	39247	3.1569	0.00079726	0.9992	0.0015945	0.0073129	FALSE
s_638	FBXO17	344.78	0	344.78	0	-8.4337	59436	38670	3.1507	0.00081431	0.99919	0.0016286	0.0074383	FALSE
s_2098	TRIM31	100.9	384.12	100.9	384.12	1.9182	40109	8098.5	3.1473	0.99905	0.00094841	0.0018968	0.0083024	TRUE
s_1185	NEURL4	663.04	7.1134	663.04	7.1134	-6.3548	215120	88895	3.1432	0.00083547	0.99916	0.0016709	0.0076002	FALSE
s_434	DCAF1	2899.5	521.06	2899.5	521.06	-2.474	2828500	581980	3.1419	0.00083926	0.99916	0.0016785	0.0076033	FALSE
s_1541	RNF130	337.28	1.7784	337.28	1.7784	-6.9279	56282	37603	3.1391	0.00084726	0.99915	0.0016945	0.0076601	FALSE
s_2145	TRIM43	2129.2	4095.5	2129.2	4095.5	0.94341	1933200	392730	3.1377	0.99915	0.00085177	0.0017035	0.0076851	TRUE
s_801	HECW1	335.55	0	335.55	0	-8.3947	56298	37358	3.1364	0.00085511	0.99914	0.0017102	0.0076995	FALSE
s_907	KCTD16	762.2	1783.7	762.2	1783.7	1.2255	521710	106160	3.1351	0.99913	0.00086723	0.0017345	0.0077611	TRUE
s_1259	PCGF2	2669.4	426.8	2669.4	426.8	-2.6421	2514700	523820	3.135	0.00085935	0.99914	0.0017187	0.0077157	FALSE
s_1363	PPARGC1A	334.4	0	334.4	0	-8.3897	55912	37194	3.1346	0.0008604	0.99914	0.0017208	0.0077157	FALSE
s_2121	TRIM38	476.81	3.5567	476.81	3.5567	-6.7123	111980	58424	3.1306	0.00087224	0.99913	0.0017445	0.0077885	FALSE
s_759	G2E3	331.52	0	331.52	0	-8.3773	54952	36787	3.1301	0.00087382	0.99913	0.0017476	0.0077885	FALSE
s_1026	MAGEA6	1454.6	69.356	1454.6	69.356	-4.3708	959510	241750	3.1293	0.000876	0.99912	0.001752	0.0077922	FALSE
s_1094	MIB1	470.47	3.5567	470.47	3.5567	-6.693	109000	57436	3.1224	0.000897	0.9991	0.001794	0.0079629	FALSE
s_2118	TRIM37	812.36	1870.8	812.36	1870.8	1.2025	560170	115130	3.1195	0.99909	0.00091351	0.001827	0.0080608	TRUE
s_1454	RFPL4B	672.84	1611.2	672.84	1611.2	1.2585	440250	90572	3.1179	0.99908	0.00092229	0.0018446	0.0081221	TRUE
s_2069	TRIM23	323.45	0	323.45	0	-8.3418	52309	35651	3.1172	0.00091289	0.99909	0.0018258	0.0080608	FALSE
s_702	FBXW10	323.45	1.7784	323.45	1.7784	-6.8676	51735	35651	3.1172	0.00091289	0.99909	0.0018258	0.0080608	FALSE
s_115	ASB6	1022.8	2246.1	1022.8	2246.1	1.1341	748170	154370	3.1134	0.99907	0.00092915	0.0018583	0.0081662	TRUE
s_1432	RC3H2	513.13	1300	513.13	1300	1.3394	309560	64147	3.1067	0.99903	0.00096662	0.0019332	0.0084117	TRUE
s_1718	RNF38	316.53	1.7784	316.53	1.7784	-6.8365	49534	34683	3.106	0.00094826	0.99905	0.0018965	0.0083024	FALSE
s_2374	VHLL	314.22	0	314.22	0	-8.3002	49368	34362	3.1022	0.00096045	0.99904	0.0019209	0.0083911	FALSE
s_582	FANCL	624.98	7.1134	624.98	7.1134	-6.2697	190880	82452	3.1009	0.00096461	0.99904	0.0019292	0.0084108	FALSE
s_465	DCAF5	311.34	1.7784	311.34	1.7784	-6.8127	47914	33961	3.0974	0.00097599	0.99902	0.001952	0.0084599	FALSE
s_2416	WWP2	311.34	0	311.34	0	-8.287	48466	33961	3.0974	0.00097599	0.99902	0.001952	0.0084599	FALSE
s_2431	ZFP91	310.76	1.7784	310.76	1.7784	-6.8101	47736	33881	3.0965	0.00097914	0.99902	0.0019583	0.0084705	FALSE
s_38	ARIH1	1386.6	2863.1	1386.6	2863.1	1.0455	1090100	227440	3.096	0.99902	0.00098239	0.0019648	0.008482	TRUE
s_2373	VHLL	303.27	1.7784	303.27	1.7784	-6.775	45448	32844	3.084	0.0010213	0.99898	0.0020427	0.008801	FALSE
s_943	KLHL17	2684.4	467.71	2684.4	467.71	-2.5184	2456900	527570	3.0822	0.0010275	0.99897	0.0020549	0.0088244	FALSE
s_1165	NEDD4L	302.11	0	302.11	0	-8.2437	45636	32685	3.082	0.001028	0.99897	0.0020561	0.0088244	FALSE
s_2368	VHL	299.23	0	299.23	0	-8.2299	44770	32289	3.0771	0.0010451	0.99895	0.0020902	0.0089432	FALSE
s_364	CPEB3	716.08	10.67	716.08	10.67	-5.9412	248800	98046	3.0769	0.0010459	0.99895	0.0020919	0.0089432	FALSE
s_790	HECTD2	3252.3	736.24	3252.3	736.24	-2.1417	3165400	673660	3.0759	0.0010494	0.99895	0.0020987	0.0089551	FALSE
s_1715	RNF34	1256.9	2633.7	1256.9	2633.7	1.0667	947860	200700	3.0734	0.99894	0.001061	0.002122	0.0090368	TRUE
s_1073	MDM2	295.77	0	295.77	0	-8.2132	43740	31815	3.0712	0.001066	0.99893	0.002132	0.0090622	FALSE
s_2128	TRIM39	1378	2836.5	1378	2836.5	1.041	1063600	225640	3.0705	0.99893	0.0010707	0.0021413	0.0090842	TRUE
s_2369	VHL	428.96	3.5567	428.96	3.5567	-6.5601	90482	51065	3.0665	0.001083	0.99892	0.002166	0.0091714	FALSE
s_284	CDKN1A	2331.6	4365.9	2331.6	4365.9	0.90467	2069100	440880	3.0637	0.99891	0.0010933	0.0021866	0.0092231	TRUE
s_408	CUL5	289.43	0	289.43	0	-8.182	41885	30949	3.0602	0.0011059	0.99889	0.0022118	0.0093117	FALSE
s_613	FBXL20	1770	3473.1	1770	3473.1	0.97207	1450300	310380	3.057	0.99888	0.0011188	0.0022376	0.009402	TRUE
s_2338	UBR4	515.44	1291.1	515.44	1291.1	1.323	300810	64514	3.0538	0.99885	0.0011545	0.0023089	0.0096104	TRUE
s_1949	SUMO1	110.7	401.91	110.7	401.91	1.8508	42401	9112	3.0507	0.9987	0.0013018	0.0026036	0.010405	TRUE
s_2442	ZNF598	1361.8	2799.1	1361.8	2799.1	1.0389	1032900	222280	3.0486	0.99885	0.0011517	0.0023035	0.0096104	TRUE
s_1530	RNF128	3108.8	5539.6	3108.8	5539.6	0.83322	2954400	636020	3.048	0.99885	0.001152	0.0023039	0.0096104	TRUE
s_1452	RFPL4A	1477.1	90.696	1477.1	90.696	-4.0108	961100	246520	3.0477	0.0011531	0.99885	0.0023061	0.0096104	FALSE
s_1276	PDE4D	279.63	0	279.63	0	-8.1325	39096	29622	3.0429	0.0011717	0.99883	0.0023433	0.0097353	FALSE
s_650	FBXO22	484.3	1227.1	484.3	1227.1	1.3394	275840	59595	3.0426	0.9988	0.0012012	0.0024024	0.0098959	TRUE
s_2363	VCP	628.44	8.8918	628.44	8.8918	-5.9917	191920	83033	3.0362	0.0011979	0.9988	0.0023959	0.0098959	FALSE
s_1671	RNF207	3473.2	880.28	3473.2	880.28	-1.979	3361500	732460	3.0358	0.0011996	0.9988	0.0023992	0.0098959	FALSE
s_2305	UBE3A	498.14	5.3351	498.14	5.3351	-6.3	121430	61771	3.0354	0.0012011	0.9988	0.0024022	0.0098959	FALSE
s_1914	SPOPL	275.02	0	275.02	0	-8.1086	37817	29001	3.0346	0.0012045	0.9988	0.0024089	0.0098959	FALSE
s_1515	RNF121	496.99	5.3351	496.99	5.3351	-6.2966	120860	61589	3.0339	0.0012071	0.99879	0.0024141	0.0098988	FALSE
s_949	KLHL20	273.29	0	273.29	0	-8.0995	37343	28769	3.0314	0.0012171	0.99878	0.0024342	0.0099625	FALSE
s_720	FBXW5	1375.7	76.469	1375.7	76.469	-4.1514	843940	225160	3.0301	0.0012222	0.99878	0.0024445	0.0099748	FALSE
s_16	ANAPC10	272.13	0	272.13	0	-8.0935	37028	28615	3.0293	0.0012256	0.99877	0.0024512	0.0099748	FALSE
s_1889	SOCS3	272.13	1.7784	272.13	1.7784	-6.6192	36546	28615	3.0293	0.0012256	0.99877	0.0024512	0.0099748	FALSE
s_2314	UBE3D	271.56	1.7784	271.56	1.7784	-6.6162	36390	28538	3.0282	0.0012299	0.99877	0.0024598	0.0099748	FALSE
s_2304	UBE3A	271.56	0	271.56	0	-8.0904	36871	28538	3.0282	0.0012299	0.99877	0.0024598	0.0099748	FALSE
s_830	HGS	1490.4	3001.9	1490.4	3001.9	1.0097	1142300	249340	3.0269	0.99876	0.001237	0.002474	0.010014	TRUE
s_370	CREB3L1	752.4	14.227	752.4	14.227	-5.6287	272450	104420	3.0253	0.0012417	0.99876	0.0024835	0.010025	FALSE
s_423	CXCR4	269.83	0	269.83	0	-8.0812	36403	28307	3.0251	0.0012429	0.99876	0.0024858	0.010025	FALSE
s_325	COMMD10	2407.1	4453	2407.1	4453	0.8872	2092800	459150	3.0193	0.99873	0.0012672	0.0025344	0.010202	TRUE
s_1381	PRPF19	264.64	1.7784	264.64	1.7784	-6.5791	34548	27616	3.0154	0.001283	0.99872	0.002566	0.010311	FALSE
s_2331	UBR3	843.5	1890.4	843.5	1890.4	1.1633	547990	120780	3.0124	0.99869	0.001306	0.0026121	0.01042	TRUE
s_2391	WAC	262.91	0	262.91	0	-8.0439	34560	27386	3.0122	0.0012968	0.9987	0.0025935	0.010402	FALSE
s_903	KCTD13	262.33	1.7784	262.33	1.7784	-6.5665	33944	27310	3.0111	0.0013014	0.9987	0.0026028	0.010405	FALSE
s_2061	TRIM2	228.89	684.67	228.89	684.67	1.5765	103860	22959	3.0079	0.99859	0.0014073	0.0028145	0.011009	TRUE
s_1305	PEX13	260.6	0	260.6	0	-8.0312	33957	27081	3.0079	0.0013154	0.99868	0.0026309	0.010457	FALSE
s_315	CLU	127.42	441.03	127.42	441.03	1.7833	49176	10897	3.0043	0.9985	0.0014976	0.0029952	0.011531	TRUE
s_2356	UNK	600.19	8.8918	600.19	8.8918	-5.9255	174820	78311	3.0031	0.0013363	0.99866	0.0026726	0.010604	FALSE
s_952	KLHL20	257.72	0	257.72	0	-8.0152	33210	26700	3.0024	0.0013393	0.99866	0.0026786	0.010609	FALSE
s_37	ARIH1	255.41	0	255.41	0	-8.0023	32618	26397	2.998	0.0013588	0.99864	0.0027177	0.010706	FALSE
s_593	FBXL14	255.41	0	255.41	0	-8.0023	32618	26397	2.998	0.0013588	0.99864	0.0027177	0.010706	FALSE
s_74	ASB13	2440	419.69	2440	419.69	-2.5366	2040800	467150	2.9931	0.0013807	0.99862	0.0027615	0.010859	FALSE
s_1645	RNF185	1300.7	2671.1	1300.7	2671.1	1.0376	938970	209650	2.9929	0.99862	0.0013849	0.0027697	0.010872	TRUE
s_4	AICDA	532.16	7.1134	532.16	7.1134	-6.0381	137840	67190	2.9896	0.0013968	0.9986	0.0027936	0.010946	FALSE
s_1422	RBCK1	1382	2800.9	1382	2800.9	1.0186	1006600	226480	2.9815	0.99856	0.0014367	0.0028735	0.01118	TRUE
s_726	FBXW8	1982.8	3768.3	1982.8	3768.3	0.92606	1594100	358660	2.9815	0.99857	0.0014349	0.0028698	0.01118	TRUE
s_2067	TRIM22	245.04	0	245.04	0	-7.9427	30021	25039	2.9778	0.0014518	0.99855	0.0029036	0.011277	FALSE
s_2159	TRIM47	1457.5	2921.8	1457.5	2921.8	1.0029	1072100	242360	2.9744	0.99853	0.00147	0.00294	0.011398	TRUE
s_2298	TTC3	242.15	1.7784	242.15	1.7784	-6.4515	28890	24665	2.972	0.0014792	0.99852	0.0029584	0.01145	FALSE
s_64	ASB1	1877.8	3595.8	1877.8	3595.8	0.93689	1475700	334660	2.9697	0.99851	0.0014911	0.0029823	0.011522	TRUE
s_128	ASB9	240.42	0	240.42	0	-7.9154	28902	24441	2.9686	0.001496	0.9985	0.002992	0.011531	FALSE
s_359	COMMD9	1310.5	78.247	1310.5	78.247	-4.0487	759230	211670	2.9666	0.0015056	0.99849	0.0030112	0.011566	FALSE
s_1962	TGFB1I1	239.27	0	239.27	0	-7.9085	28625	24292	2.9662	0.0015073	0.99849	0.0030147	0.011566	FALSE
s_2063	TRIM2	941.51	2046.9	941.51	2046.9	1.1196	610920	138920	2.9657	0.99848	0.001519	0.0030379	0.011635	TRUE
s_1170	NEURL	1021.1	2182	1021.1	2182	1.0948	673910	154040	2.958	0.99844	0.0015554	0.0031108	0.011852	TRUE
s_2240	TRIM7	3168.7	787.81	3168.7	787.81	-2.0066	2834400	651680	2.9579	0.0015489	0.99845	0.0030978	0.011844	FALSE
s_914	KCTD21	234.66	1.7784	234.66	1.7784	-6.4063	27116	23698	2.9569	0.0015539	0.99845	0.0031078	0.011852	FALSE
s_929	KLHL12	920.18	2004.2	920.18	2004.2	1.1222	587550	134930	2.9511	0.99841	0.0015929	0.0031857	0.012117	TRUE
s_2214	TRIM62	345.93	3.5567	345.93	3.5567	-6.2505	58610	38834	2.9418	0.0016316	0.99837	0.0032633	0.012387	FALSE
s_521	DNM1L	227.16	1.7784	227.16	1.7784	-6.3597	25399	22739	2.9413	0.001634	0.99837	0.003268	0.012387	FALSE
s_1212	NLK	403.01	1040.3	403.01	1040.3	1.366	203090	47166	2.9346	0.99828	0.0017248	0.0034496	0.013008	TRUE
s_798	HECTD4	20.756	117.37	20.756	117.37	2.4438	4667.3	1085.5	2.9324	0.99771	0.0022858	0.0045717	0.016059	TRUE
s_29	ANKIB1	548.88	1323.1	548.88	1323.1	1.2678	299700	69889	2.9286	0.99826	0.0017354	0.0034709	0.013044	TRUE
s_1554	RNF14	337.86	3.5567	337.86	3.5567	-6.2166	55879	37685	2.9285	0.0017028	0.9983	0.0034057	0.012865	FALSE
s_1424	RBX1	422.61	1077.7	422.61	1077.7	1.3484	214560	50106	2.9265	0.99823	0.0017664	0.0035327	0.01323	TRUE
s_1304	PEX12	481.42	7.1134	481.42	7.1134	-5.8938	112480	59144	2.9228	0.0017345	0.99827	0.0034689	0.013044	FALSE
s_679	FBXO32	215.63	0	215.63	0	-7.7591	23248	21281	2.9166	0.0017691	0.99823	0.0035383	0.01323	FALSE
s_797	HECTD4	215.05	1.7784	215.05	1.7784	-6.281	22743	21208	2.9154	0.0017763	0.99822	0.0035526	0.01323	FALSE
s_1306	PEX13	1290.3	85.361	1290.3	85.361	-3.9023	725970	207520	2.9151	0.0017781	0.99822	0.0035562	0.01323	FALSE
s_1602	RNF166	717.81	17.784	717.81	17.784	-5.2581	245020	98348	2.915	0.0017782	0.99822	0.0035563	0.01323	FALSE
s_1187	NEURL4	329.79	3.5567	329.79	3.5567	-6.1818	53214	36543	2.915	0.0017782	0.99822	0.0035564	0.01323	FALSE
s_179	BIRC8	212.75	0	212.75	0	-7.7398	22631	20919	2.9103	0.0018054	0.99819	0.0036108	0.013387	FALSE
s_819	HERC4	212.75	0	212.75	0	-7.7398	22631	20919	2.9103	0.0018054	0.99819	0.0036108	0.013387	FALSE
s_803	HECW1	211.6	1.7784	211.6	1.7784	-6.2577	22012	20775	2.9078	0.0018202	0.99818	0.0036404	0.013474	FALSE
s_271	CCNB1IP1	1653	3199.3	1653	3199.3	0.95225	1195500	284490	2.8991	0.99813	0.0018733	0.0037465	0.013798	TRUE
s_174	BIRC7	464.13	7.1134	464.13	7.1134	-5.8412	104430	56453	2.8989	0.0018725	0.99813	0.0037449	0.013798	FALSE
s_626	FBXL8	1165.2	2402.6	1165.2	2402.6	1.0433	765500	182250	2.8984	0.99812	0.0018814	0.0037628	0.013835	TRUE
s_1639	RNF183	205.83	0	205.83	0	-7.6923	21183	20057	2.8948	0.0018969	0.9981	0.0037937	0.013925	FALSE
s_605	FBXL18	108.97	382.35	108.97	382.35	1.8016	37367	8931.3	2.8927	0.99782	0.0021811	0.0043622	0.015529	TRUE
s_1844	SIAH3	203.52	0	203.52	0	-7.6761	20711	19772	2.8896	0.0019288	0.99807	0.0038577	0.014136	FALSE
s_1383	PSMA3	206.98	617.09	206.98	617.09	1.5713	84093	20201	2.8854	0.99789	0.0021074	0.0042148	0.015143	TRUE
s_723	FBXW7	504.48	8.8918	504.48	8.8918	-5.6753	122810	62774	2.8819	0.0019762	0.99802	0.0039523	0.014459	FALSE
s_1778	RTF1	198.91	0	198.91	0	-7.6432	19783	19204	2.8789	0.0019951	0.998	0.0039903	0.014574	FALSE
s_2199	TRIM6	197.76	0	197.76	0	-7.6349	19554	19062	2.8762	0.0020122	0.99799	0.0040245	0.014656	FALSE
s_2017	TRAF4	307.3	3.5567	307.3	3.5567	-6.0802	46131	33402	2.8761	0.002013	0.99799	0.004026	0.014656	FALSE
s_240	CAND1	197.18	0	197.18	0	-7.6307	19440	18991	2.8749	0.0020209	0.99798	0.0040417	0.014665	FALSE
s_2245	TRIM71	197.18	1.7784	197.18	1.7784	-6.1564	19091	18991	2.8749	0.0020209	0.99798	0.0040417	0.014665	FALSE
s_324	COMMD10	1096	2276.3	1096	2276.3	1.0537	696510	168580	2.8746	0.99797	0.0020306	0.0040613	0.014711	TRUE
s_390	CUL1	195.45	0	195.45	0	-7.618	19101	18780	2.8708	0.0020471	0.99795	0.0040941	0.014806	FALSE
s_2046	TRIM11	303.27	3.5567	303.27	3.5567	-6.0612	44913	32844	2.8689	0.0020595	0.99794	0.004119	0.014871	FALSE
s_313	CLU	379.37	5.3351	379.37	5.3351	-5.9079	69952	43674	2.866	0.0020785	0.99792	0.0041571	0.014984	FALSE
s_984	LNX2	185.65	565.52	185.65	565.52	1.6018	72149	17590	2.8642	0.99773	0.0022742	0.0045484	0.016039	TRUE
s_1380	PRPF19	1447.1	2848.9	1447.1	2848.9	0.97671	982480	240160	2.8604	0.99788	0.002119	0.0042381	0.015202	TRUE
s_523	DPF1	4347.2	7170.3	4347.2	7170.3	0.72181	3984900	974930	2.8592	0.99788	0.0021238	0.0042476	0.015212	TRUE
s_2197	TRIM59	189.11	0	189.11	0	-7.5707	17881	18008	2.8556	0.0021475	0.99785	0.0042949	0.015331	FALSE
s_1683	RNF213	2314.3	451.7	2314.3	451.7	-2.3546	1734600	436720	2.8505	0.0021822	0.99782	0.0043645	0.015529	FALSE
s_515	DIO2	184.5	0	184.5	0	-7.5353	17020	17451	2.8444	0.0022251	0.99777	0.0044501	0.015808	FALSE
s_1423	RBX1	1171.6	78.247	1171.6	78.247	-3.8871	597660	183510	2.8424	0.002239	0.99776	0.0044781	0.015882	FALSE
s_1128	MPL	182.19	0	182.19	0	-7.5172	16597	17174	2.8386	0.0022654	0.99773	0.0045308	0.016018	FALSE
s_264	CBLL2	182.19	0	182.19	0	-7.5172	16597	17174	2.8386	0.0022654	0.99773	0.0045308	0.016018	FALSE
s_1209	NLK	285.39	3.5567	285.39	3.5567	-5.9739	39716	30401	2.8361	0.0022837	0.99772	0.0045674	0.016059	FALSE
s_978	LNX1	180.46	0	180.46	0	-7.5035	16283	16967	2.8343	0.0022964	0.9977	0.0045928	0.016082	FALSE
s_1840	SIAH2	180.46	0	180.46	0	-7.5035	16283	16967	2.8343	0.0022964	0.9977	0.0045928	0.016082	FALSE
s_1104	MID1	179.88	0	179.88	0	-7.4989	16179	16898	2.8328	0.0023068	0.99769	0.0046137	0.01613	FALSE
s_2178	TRIM52	1913	295.21	1913	295.21	-2.6919	1308600	342660	2.8314	0.0023173	0.99768	0.0046345	0.016177	FALSE
s_2254	TRIM73	178.73	1.7784	178.73	1.7784	-6.0155	15656	16760	2.8299	0.002328	0.99767	0.004656	0.016214	FALSE
s_2357	UNK	1395.3	129.82	1395.3	129.82	-3.4159	800670	229250	2.8296	0.00233	0.99767	0.00466	0.016214	FALSE
s_1090	MGRN1	177	0	177	0	-7.4757	15665	16554	2.8255	0.0023602	0.99764	0.0047204	0.016399	FALSE
s_1288	PELI1	175.85	0	175.85	0	-7.4664	15461	16417	2.8226	0.0023821	0.99762	0.0047641	0.016525	FALSE
s_2352	UHRF2	1158.3	80.026	1158.3	80.026	-3.8387	581330	180870	2.8209	0.0023948	0.99761	0.0047896	0.016587	FALSE
s_71	ASB12	712.04	1591.6	712.04	1591.6	1.1593	386830	97343	2.8192	0.99757	0.0024347	0.0048694	0.016781	TRUE
s_1289	PELI2	174.12	0	174.12	0	-7.4522	15159	16212	2.8181	0.0024154	0.99758	0.0048309	0.016704	FALSE
s_440	DCAF11	173.54	0	173.54	0	-7.4474	15059	16143	2.8166	0.0024267	0.99757	0.0048534	0.016755	FALSE
s_188	BMI1	172.97	0	172.97	0	-7.4427	14959	16075	2.8151	0.002438	0.99756	0.0048761	0.016781	FALSE
s_18	ANAPC11	1157.7	2354.5	1157.7	2354.5	1.0235	716190	180760	2.815	0.99755	0.0024467	0.0048934	0.016807	TRUE
s_2171	TRIM5	329.79	867.84	329.79	867.84	1.3932	144750	36543	2.8146	0.99745	0.0025494	0.0050988	0.017243	TRUE
s_1735	RNF41	348.24	905.18	348.24	905.18	1.3756	155090	39164	2.8143	0.99746	0.0025442	0.0050883	0.017243	TRUE
s_1028	MAGEA6	172.39	0	172.39	0	-7.4379	14859	16007	2.8136	0.0024495	0.99755	0.004899	0.016807	FALSE
s_2060	TRIM17	170.66	0	170.66	0	-7.4234	14562	15803	2.8091	0.0024842	0.99752	0.0049685	0.016993	FALSE
s_1166	NEDD4L	169.51	0	169.51	0	-7.4137	14366	15667	2.806	0.0025078	0.99749	0.0050157	0.017128	FALSE
s_643	FBXO2	168.93	0	168.93	0	-7.4088	14269	15600	2.8045	0.0025197	0.99748	0.0050395	0.017183	FALSE
s_280	CDC73	230.04	656.21	230.04	656.21	1.5082	90809	23107	2.8036	0.9973	0.002703	0.0054061	0.017988	TRUE
s_378	CRNKL1	341.32	5.3351	341.32	5.3351	-5.7558	56443	38176	2.8035	0.0025277	0.99747	0.0050554	0.01721	FALSE
s_1796	SEC31A	167.78	0	167.78	0	-7.399	14075	15464	2.8014	0.0025438	0.99746	0.0050877	0.017243	FALSE
s_160	BFAR	167.78	0	167.78	0	-7.399	14075	15464	2.8014	0.0025438	0.99746	0.0050877	0.017243	FALSE
s_1418	RBBP6	167.2	1.7784	167.2	1.7784	-5.9198	13682	15397	2.7999	0.002556	0.99744	0.005112	0.017243	FALSE
s_435	DCAF1	167.2	0	167.2	0	-7.394	13978	15397	2.7999	0.002556	0.99744	0.005112	0.017243	FALSE
s_1085	MEX3C	2429.6	4337.4	2429.6	4337.4	0.83585	1819900	464620	2.7989	0.99744	0.0025646	0.0051291	0.017273	TRUE
s_9	AMOT	166.62	0	166.62	0	-7.3891	13882	15329	2.7983	0.0025683	0.99743	0.0051365	0.017273	FALSE
s_853	HSPA8	636.51	1449.4	636.51	1449.4	1.1859	330360	84393	2.798	0.99739	0.0026079	0.0052158	0.01746	TRUE
s_2451	ZNRF3	2014.5	3706.1	2014.5	3706.1	0.87916	1430800	365980	2.7962	0.99741	0.0025864	0.0051728	0.017369	TRUE
s_277	CDC73	165.47	1.7784	165.47	1.7784	-5.9049	13398	15194	2.7952	0.002593	0.99741	0.0051861	0.017387	FALSE
s_1629	RNF175	129.15	423.25	129.15	423.25	1.7048	43247	11086	2.7933	0.99707	0.0029313	0.0058626	0.018795	TRUE
s_2317	UBE4A	1156	85.361	1156	85.361	-3.7439	573120	180410	2.7922	0.0026176	0.99738	0.0052351	0.017498	FALSE
s_398	CUL3	160.86	1.7784	160.86	1.7784	-5.8644	12653	14658	2.7827	0.0026958	0.9973	0.0053917	0.017967	FALSE
s_157	BFAR	157.98	0	157.98	0	-7.3127	12478	14324	2.7746	0.0027632	0.99724	0.0055264	0.018305	FALSE
s_1507	RNF115	1071.8	2194.5	1071.8	2194.5	1.0331	630200	163850	2.7735	0.99722	0.0027843	0.0055686	0.018313	TRUE
s_1991	TNK2	1004.9	2082.4	1004.9	2082.4	1.0504	580520	150950	2.7734	0.99721	0.0027873	0.0055745	0.018313	TRUE
s_835	HINT1	156.82	0	156.82	0	-7.3022	12297	14191	2.7714	0.0027909	0.99721	0.0055818	0.018313	FALSE
s_1389	PSMD1	156.82	1.7784	156.82	1.7784	-5.8279	12019	14191	2.7714	0.0027909	0.99721	0.0055818	0.018313	FALSE
s_1373	PPP1R11	156.82	0	156.82	0	-7.3022	12297	14191	2.7714	0.0027909	0.99721	0.0055818	0.018313	FALSE
s_2410	WSB1	252.53	3.5567	252.53	3.5567	-5.798	30994	26018	2.7713	0.0027916	0.99721	0.0055831	0.018313	FALSE
s_1180	NEURL1B	5614.5	8834.8	5614.5	8834.8	0.65396	5185400	1350600	2.7711	0.99721	0.0027935	0.0055871	0.018313	TRUE
s_1647	RNF186	2120.6	412.58	2120.6	412.58	-2.3589	1458600	390700	2.7706	0.0027975	0.9972	0.005595	0.018313	FALSE
s_15	ANAPC10	235.81	663.32	235.81	663.32	1.4882	91384	23846	2.7685	0.99699	0.0030064	0.0060129	0.018932	TRUE
s_1050	MAGEE1	155.67	0	155.67	0	-7.2916	12116	14059	2.7681	0.002819	0.99718	0.0056379	0.018398	FALSE
s_883	IRF2BPL	155.67	0	155.67	0	-7.2916	12116	14059	2.7681	0.002819	0.99718	0.0056379	0.018398	FALSE
s_59	ARRDC4	1909	3526.5	1909	3526.5	0.88509	1308200	341740	2.7669	0.99717	0.0028311	0.0056622	0.018409	TRUE
s_2157	TRIM47	1272.5	2521.7	1272.5	2521.7	0.98622	780310	203870	2.7668	0.99716	0.0028377	0.0056754	0.018412	TRUE
s_1910	SPOP	155.09	0	155.09	0	-7.2863	12027	13993	2.7665	0.0028332	0.99717	0.0056663	0.018409	FALSE
s_399	CUL3	155.09	1.7784	155.09	1.7784	-5.812	11753	13993	2.7665	0.0028332	0.99717	0.0056663	0.018409	FALSE
s_856	HSPA8	1910.1	3526.5	1910.1	3526.5	0.88421	1306300	342010	2.7639	0.99714	0.0028576	0.0057152	0.018513	TRUE
s_1058	MAGEL2	661.88	1484.9	661.88	1484.9	1.1645	338700	88698	2.7635	0.9971	0.0028971	0.0057942	0.018633	TRUE
s_1983	TNFAIP3	153.94	1.7784	153.94	1.7784	-5.8013	11577	13860	2.7632	0.0028619	0.99714	0.0057238	0.018514	FALSE
s_2244	TRIM71	153.36	0	153.36	0	-7.2702	11760	13794	2.7615	0.0028764	0.99712	0.0057528	0.018581	FALSE
s_1331	PIAS4	152.79	0	152.79	0	-7.2648	11672	13728	2.7599	0.0028911	0.99711	0.0057821	0.018621	FALSE
s_824	HERC5	154.52	480.15	154.52	480.15	1.6294	53020	13926	2.7594	0.9968	0.0032	0.0063999	0.019718	TRUE
s_1775	RSPRY1	156.25	483.71	156.25	483.71	1.6241	53617	14125	2.7553	0.99676	0.0032371	0.0064742	0.019892	TRUE
s_1049	MAGEE1	1866.3	3453.6	1866.3	3453.6	0.88754	1259700	332050	2.7545	0.99706	0.0029406	0.0058812	0.018795	TRUE
s_1756	RNF7	2644.1	4623.7	2644.1	4623.7	0.80606	1959500	517490	2.7519	0.99704	0.0029627	0.0059253	0.018863	TRUE
s_49	ARRB2	3607.5	1196.8	3607.5	1196.8	-1.591	2905600	768740	2.7516	0.0029654	0.99703	0.0059308	0.018863	FALSE
s_2179	TRIM54	676.3	24.897	676.3	24.897	-4.7089	212160	91165	2.7506	0.0029744	0.99703	0.0059488	0.018863	FALSE
s_1538	RNF130	149.33	1.7784	149.33	1.7784	-5.7577	10885	13334	2.7498	0.0029813	0.99702	0.0059626	0.018863	FALSE
s_769	GTF2H2	149.33	0	149.33	0	-7.232	11149	13334	2.7498	0.0029813	0.99702	0.0059626	0.018863	FALSE
s_1769	RRAGA	242.15	3.5567	242.15	3.5567	-5.7377	28464	24665	2.7495	0.0029843	0.99702	0.0059685	0.018863	FALSE
s_1360	POLR2A	148.17	0	148.17	0	-7.2209	10978	13203	2.7464	0.0030123	0.99699	0.0060247	0.018932	FALSE
s_1103	MID1	148.17	0	148.17	0	-7.2209	10978	13203	2.7464	0.0030123	0.99699	0.0060247	0.018932	FALSE
s_2329	UBR1	521.2	1223.5	521.2	1223.5	1.2295	246610	65434	2.7455	0.99691	0.0030852	0.0061703	0.019307	TRUE
s_1824	SHARPIN	147.02	0	147.02	0	-7.2097	10808	13073	2.743	0.0030439	0.99696	0.0060878	0.019103	FALSE
s_394	CUL2	146.44	0	146.44	0	-7.204	10723	13008	2.7413	0.0030598	0.99694	0.0061197	0.019176	FALSE
s_2011	TRAF2	145.29	0	145.29	0	-7.1927	10555	12877	2.7378	0.0030921	0.99691	0.0061842	0.019324	FALSE
s_560	EGFR	144.71	0	144.71	0	-7.187	10471	12813	2.7361	0.0031085	0.99689	0.0062169	0.019371	FALSE
s_69	ASB12	144.71	0	144.71	0	-7.187	10471	12813	2.7361	0.0031085	0.99689	0.0062169	0.019371	FALSE
s_901	KCTD13	2304.5	4106.2	2304.5	4106.2	0.83309	1623100	434370	2.7338	0.99687	0.0031315	0.006263	0.019487	TRUE
s_2285	TRPC4AP	142.99	0	142.99	0	-7.1698	10222	12618	2.7309	0.0031583	0.99684	0.0063166	0.019598	FALSE
s_758	G2E3	142.99	0	142.99	0	-7.1698	10222	12618	2.7309	0.0031583	0.99684	0.0063166	0.019598	FALSE
s_129	ATP6V0C	142.41	0	142.41	0	-7.164	10140	12553	2.7291	0.0031752	0.99682	0.0063503	0.019648	FALSE
s_1449	RFPL3	142.41	0	142.41	0	-7.164	10140	12553	2.7291	0.0031752	0.99682	0.0063503	0.019648	FALSE
s_1981	TNFAIP3	232.35	3.5567	232.35	3.5567	-5.6784	26173	23402	2.7282	0.0031838	0.99682	0.0063676	0.019674	FALSE
s_795	HECTD3	23.062	119.15	23.062	119.15	2.32	4616.4	1240.9	2.7277	0.99571	0.0042883	0.0085767	0.024554	TRUE
s_822	HERC5	298.65	5.3351	298.65	5.3351	-5.5638	43018	32210	2.7268	0.0031977	0.9968	0.0063955	0.019718	FALSE
s_17	ANAPC11	514.29	1205.7	514.29	1205.7	1.2276	239040	64331	2.7261	0.99673	0.003274	0.006548	0.020035	TRUE
s_330	COMMD2	1381.4	2678.2	1381.4	2678.2	0.9546	840810	226360	2.7256	0.99679	0.003215	0.00643	0.019783	TRUE
s_1535	RNF13	140.1	1.7784	140.1	1.7784	-5.6664	9566.8	12295	2.722	0.0032441	0.99676	0.0064882	0.019907	FALSE
s_445	DCAF12	228.32	3.5567	228.32	3.5567	-5.6532	25258	22886	2.7193	0.0032714	0.99673	0.0065429	0.020035	FALSE
s_1899	SOCS5	3922.9	6434.1	3922.9	6434.1	0.71368	3153100	855360	2.7152	0.99669	0.0033114	0.0066229	0.020236	TRUE
s_1839	SIAH2	598.46	1356.9	598.46	1356.9	1.1796	287600	78023	2.7152	0.99663	0.0033662	0.0067324	0.020485	TRUE
s_1681	RNF212	137.22	0	137.22	0	-7.1108	9414.6	11974	2.713	0.0033335	0.99667	0.006667	0.020342	FALSE
s_1898	SOCS5	136.64	0	136.64	0	-7.1048	9335.7	11910	2.7112	0.0033518	0.99665	0.0067037	0.020426	FALSE
s_127	ASB9	789.3	1691.2	789.3	1691.2	1.0984	406720	110990	2.7073	0.99658	0.0034225	0.006845	0.020799	TRUE
s_1478	RLIM	133.76	0	133.76	0	-7.0743	8945.9	11592	2.702	0.0034459	0.99655	0.0068918	0.020855	FALSE
s_695	FBXO6	133.76	0	133.76	0	-7.0743	8945.9	11592	2.702	0.0034459	0.99655	0.0068918	0.020855	FALSE
s_380	CRY1	133.76	0	133.76	0	-7.0743	8945.9	11592	2.702	0.0034459	0.99655	0.0068918	0.020855	FALSE
s_2456	ZNRF4	133.18	0	133.18	0	-7.0681	8869	11528	2.7002	0.0034652	0.99653	0.0069304	0.020941	FALSE
s_904	KCTD13	1913	361.01	1913	361.01	-2.4025	1204300	342660	2.6997	0.0034696	0.99653	0.0069392	0.020941	FALSE
s_1108	MID2	1591.9	236.52	1591.9	236.52	-2.7455	918480	271160	2.6959	0.0035096	0.99649	0.0070192	0.021154	FALSE
s_234	CAMK1	130.88	0	130.88	0	-7.0431	8564.5	11275	2.6927	0.0035441	0.99646	0.0070882	0.021332	FALSE
s_1088	MEX3C	3489.3	5799.2	3489.3	5799.2	0.73275	2667800	736800	2.691	0.99644	0.0035617	0.0071234	0.021395	TRUE
s_391	CUL1	130.3	0	130.3	0	-7.0367	8489.2	11212	2.6908	0.0035643	0.99644	0.0071285	0.021395	FALSE
s_784	HACE1	1650.7	3083.7	1650.7	3083.7	0.90118	1026700	283980	2.689	0.99641	0.0035863	0.0071726	0.021469	TRUE
s_443	DCAF11	129.72	0	129.72	0	-7.0304	8414.2	11149	2.6889	0.0035846	0.99642	0.0071692	0.021469	FALSE
s_2079	TRIM25	1710.1	3174.4	1710.1	3174.4	0.89203	1072100	297060	2.6867	0.99639	0.0036117	0.0072234	0.021592	TRUE
s_279	CDC73	277.32	5.3351	277.32	5.3351	-5.4573	36988	29311	2.6852	0.003624	0.99638	0.0072481	0.021636	FALSE
s_166	BIRC3	127.99	0	127.99	0	-7.0112	8191.3	10960	2.6831	0.0036467	0.99635	0.0072935	0.021742	FALSE
s_1574	RNF148	126.84	0	126.84	0	-6.9982	8044.4	10835	2.6793	0.0036891	0.99631	0.0073782	0.021877	FALSE
s_1745	RNF5	472.77	14.227	472.77	14.227	-4.9595	105130	57795	2.6774	0.0037099	0.99629	0.0074198	0.021971	FALSE
s_288	CEP131	984.75	74.691	984.75	74.691	-3.703	414110	147100	2.6761	0.0037246	0.99628	0.0074491	0.022028	FALSE
s_2175	TRIM52	230.04	636.65	230.04	636.65	1.4646	82664	23107	2.6749	0.996	0.0039982	0.0079963	0.023395	TRUE
s_849	HM13	35.746	160.05	35.746	160.05	2.1319	7725.9	2165.4	2.6713	0.99515	0.0048509	0.0097019	0.02682	TRUE
s_837	HLA-A	223.7	622.42	223.7	622.42	1.4722	79489	22299	2.6701	0.99594	0.0040643	0.0081286	0.023688	TRUE
s_637	FBXO17	123.96	0	123.96	0	-6.9653	7682.9	10522	2.6695	0.0037984	0.9962	0.0075967	0.022404	FALSE
s_1184	NEURL2	123.96	0	123.96	0	-6.9653	7682.9	10522	2.6695	0.0037984	0.9962	0.0075967	0.022404	FALSE
s_1632	RNF180	2234.7	3956.8	2234.7	3956.8	0.82397	1482800	417690	2.6646	0.99615	0.0038548	0.0077097	0.022707	TRUE
s_673	FBXO31	752.98	1613	752.98	1613	1.098	369790	104520	2.66	0.99605	0.003946	0.0078921	0.023146	TRUE
s_1156	NDFIP1	358.04	8.8918	358.04	8.8918	-5.1818	60952	40572	2.6588	0.003921	0.99608	0.007842	0.023066	FALSE
s_1829	SHPRH	908.65	64.021	908.65	64.021	-3.8063	356700	132780	2.6581	0.003929	0.99607	0.0078581	0.023082	FALSE
s_745	FLT3	2661.9	4581	2661.9	4581	0.78296	1841400	521950	2.6563	0.99605	0.0039503	0.0079006	0.023146	TRUE
s_66	ASB10	634.21	1403.1	634.21	1403.1	1.1444	295610	84004	2.6529	0.99595	0.0040478	0.0080957	0.023654	TRUE
s_2380	VPS18	572.52	1292.9	572.52	1292.9	1.1738	259450	73743	2.6526	0.99594	0.0040643	0.0081286	0.023688	TRUE
s_199	BRAP	650.35	1429.8	650.35	1429.8	1.1353	303760	86736	2.6466	0.99588	0.0041216	0.0082433	0.023896	TRUE
s_458	DCAF17	307.88	7.1134	307.88	7.1134	-5.2506	45230	33481	2.6455	0.0040789	0.99592	0.0081578	0.02373	FALSE
s_1697	RNF217	117.04	0	117.04	0	-6.8831	6849.2	9781.1	2.6452	0.0040824	0.99592	0.0081647	0.02373	FALSE
s_1448	RFPL3	116.46	0	116.46	0	-6.8761	6781.9	9719.8	2.6431	0.0041075	0.99589	0.0082151	0.023845	FALSE
s_1822	SHARPIN	475.66	1113.2	475.66	1113.2	1.225	203260	58244	2.6419	0.99577	0.004225	0.0084501	0.024272	TRUE
s_1216	NOSIP	609.42	1355.1	609.42	1355.1	1.1516	278020	79846	2.6389	0.99578	0.0042238	0.0084476	0.024272	TRUE
s_375	CREB3L2	115.31	1.7784	115.31	1.7784	-5.3876	6444.8	9597.6	2.6389	0.0041586	0.99584	0.0083172	0.024047	FALSE
s_992	LONRF2	999.17	2020.2	999.17	2020.2	1.015	521260	149850	2.6377	0.99581	0.0041945	0.008389	0.024223	TRUE
s_1687	RNF214	114.16	0	114.16	0	-6.8475	6516	9475.7	2.6347	0.0042107	0.99579	0.0084214	0.024272	FALSE
s_1605	RNF166	187.38	538.84	187.38	538.84	1.5189	61762	17799	2.6344	0.99542	0.004581	0.009162	0.025846	TRUE
s_437	DCAF10	113	0	113	0	-6.8329	6385	9354.1	2.6304	0.0042638	0.99574	0.0085277	0.024463	FALSE
s_1808	SELENOS	112.43	1.7784	112.43	1.7784	-5.3514	6121.7	9293.4	2.6283	0.0042908	0.99571	0.0085816	0.024554	FALSE
s_1347	PJA2	190.26	3.5567	190.26	3.5567	-5.3914	17430	18148	2.6278	0.0042971	0.9957	0.0085941	0.024558	FALSE
s_1603	RNF166	2610.6	743.35	2610.6	743.35	-1.8109	1743400	509160	2.6267	0.0043109	0.99569	0.0086217	0.024605	FALSE
s_1326	PIAS2	339.59	8.8918	339.59	8.8918	-5.1057	54681	37930	2.626	0.0043197	0.99568	0.0086394	0.024623	FALSE
s_1114	MKRN2	111.27	0	111.27	0	-6.8109	6191	9172.4	2.624	0.0043456	0.99565	0.0086911	0.024739	FALSE
s_307	CHUK	1568.2	2920.1	1568.2	2920.1	0.89644	913720	266040	2.6209	0.99561	0.0043903	0.0087807	0.02496	TRUE
s_2112	TRIM35	294.62	7.1134	294.62	7.1134	-5.1873	41330	31657	2.6197	0.0044	0.9956	0.0088001	0.02496	FALSE
s_2004	TP63	110.12	0	110.12	0	-6.796	6063.4	9051.7	2.6196	0.0044014	0.9956	0.0088029	0.02496	FALSE
s_184	BLZF1	108.39	1.7784	108.39	1.7784	-5.2991	5683.2	8871.2	2.613	0.0044874	0.99551	0.0089748	0.025383	FALSE
s_1662	RNF2	108.39	1.7784	108.39	1.7784	-5.2991	5683.2	8871.2	2.613	0.0044874	0.99551	0.0089748	0.025383	FALSE
s_1171	NEURL	386.87	938.97	386.87	938.97	1.2771	152410	44775	2.6092	0.9953	0.0046967	0.0093933	0.02623	TRUE
s_287	CEP131	2147.7	3791.4	2147.7	3791.4	0.81969	1351000	397070	2.6086	0.99545	0.004547	0.0090941	0.025687	TRUE
s_14	ANAPC10	1631.1	3007.2	1631.1	3007.2	0.88219	946860	279690	2.6021	0.99536	0.004638	0.0092761	0.026134	TRUE
s_1684	RNF213	3306	1150.6	3306	1150.6	-1.5219	2322800	687840	2.6013	0.0046439	0.99536	0.0092877	0.026134	FALSE
s_53	ARRDC3	104.93	1.7784	104.93	1.7784	-5.2528	5320.4	8512.7	2.5995	0.0046677	0.99533	0.0093354	0.026201	FALSE
s_1318	PEX5	104.93	0	104.93	0	-6.727	5505.4	8512.7	2.5995	0.0046677	0.99533	0.0093354	0.026201	FALSE
s_886	ITCH	413.39	986.98	413.39	986.98	1.2535	164510	48718	2.5987	0.99517	0.0048257	0.0096515	0.026714	TRUE
s_1148	N4BP1	1015.3	96.031	1015.3	96.031	-3.3888	422540	152930	2.5987	0.0046791	0.99532	0.0093581	0.02623	FALSE
s_1264	PCGF3	1471.4	2758.2	1471.4	2758.2	0.90613	828000	245290	2.5983	0.99531	0.0046914	0.0093828	0.02623	TRUE
s_292	CEP68	912.68	74.691	912.68	74.691	-3.5935	351120	133530	2.5975	0.0046952	0.9953	0.0093903	0.02623	FALSE
s_120	ASB7	1919.3	417.91	1919.3	417.91	-2.1966	1127200	344110	2.5965	0.0047095	0.99529	0.009419	0.026268	FALSE
s_2432	ZFP91	103.78	0	103.78	0	-6.7112	5385.1	8393.9	2.5949	0.0047304	0.99527	0.0094607	0.026285	FALSE
s_1754	RNF7	103.78	0	103.78	0	-6.7112	5385.1	8393.9	2.5949	0.0047304	0.99527	0.0094607	0.026285	FALSE
s_235	CAMK1	103.2	0	103.2	0	-6.7033	5325.4	8334.7	2.5926	0.0047622	0.99524	0.0095244	0.026429	FALSE
s_1787	SASS6	1090.3	115.59	1090.3	115.59	-3.2264	474990	167450	2.5917	0.0047745	0.99523	0.0095491	0.026464	FALSE
s_1912	SPOP	101.47	0	101.47	0	-6.6791	5148.4	8157.4	2.5856	0.0048599	0.99514	0.0097197	0.026836	FALSE
s_2223	TRIM65	776.62	1629	776.62	1629	1.0677	363250	108720	2.585	0.99509	0.004914	0.009828	0.027067	TRUE
s_1686	RNF214	2602	768.25	2602	768.25	-1.7586	1681300	507020	2.5843	0.0048795	0.99512	0.0097589	0.02691	FALSE
s_1462	RFWD3	862.52	1773	862.52	1773	1.0387	414500	124260	2.5829	0.99507	0.0049335	0.0098671	0.027107	TRUE
s_1204	NFXL1	100.32	0	100.32	0	-6.6628	5032.1	8039.7	2.5809	0.0049268	0.99507	0.0098535	0.027103	FALSE
s_869	IRAK4	99.167	0	99.167	0	-6.6463	4917.1	7922.4	2.5762	0.0049952	0.995	0.0099904	0.027411	FALSE
s_1139	MYCBP2	272.13	7.1134	272.13	7.1134	-5.0732	35118	28615	2.5739	0.0050279	0.99497	0.010056	0.027534	FALSE
s_54	ARRDC3	98.591	0	98.591	0	-6.6379	4860.1	7863.9	2.5738	0.00503	0.99497	0.01006	0.027534	FALSE
s_2077	TRIM25	2743.2	4637.9	2743.2	4637.9	0.75739	1794900	542330	2.5728	0.99496	0.0050444	0.010089	0.027579	TRUE
s_1821	SHARPIN	98.014	0	98.014	0	-6.6296	4803.4	7805.4	2.5713	0.0050652	0.99493	0.01013	0.027624	FALSE
s_854	HSPA8	98.014	0	98.014	0	-6.6296	4803.4	7805.4	2.5713	0.0050652	0.99493	0.01013	0.027624	FALSE
s_1677	RNF208	540.23	24.897	540.23	24.897	-4.3854	132780	68490	2.5709	0.0050716	0.99493	0.010143	0.027624	FALSE
s_1608	RNF167	2820.5	901.62	2820.5	901.62	-1.6443	1841000	561860	2.5655	0.0051509	0.99485	0.010302	0.027965	FALSE
s_1048	MAGED4	884.43	74.691	884.43	74.691	-3.5482	327840	128290	2.5654	0.0051531	0.99485	0.010306	0.027965	FALSE
s_2144	TRIM42	874.05	1785.5	874.05	1785.5	1.0297	415330	126380	2.5638	0.99479	0.0052133	0.010427	0.028222	TRUE
s_1320	PEX5	95.708	0	95.708	0	-6.5956	4580	7572.6	2.5616	0.00521	0.99479	0.01042	0.028222	FALSE
s_843	HLA-B	164.32	3.5567	164.32	3.5567	-5.1811	12922	15060	2.5565	0.0052871	0.99471	0.010574	0.028587	FALSE
s_1499	RNF113B	2420.9	4157.8	2420.9	4157.8	0.77999	1508300	462520	2.5538	0.99467	0.005328	0.010656	0.028739	TRUE
s_40	ARIH1	2327	643.76	2327	643.76	-1.8522	1416600	439770	2.5525	0.0053477	0.99465	0.010695	0.028773	FALSE
s_1698	RNF220	162.59	3.5567	162.59	3.5567	-5.1659	12645	14858	2.5514	0.0053648	0.99464	0.01073	0.02883	FALSE
s_1695	RNF217	3063.8	1054.6	3063.8	1054.6	-1.5378	2018500	624320	2.5462	0.0054444	0.99456	0.010889	0.029175	FALSE
s_2070	TRIM23	1759.1	371.68	1759.1	371.68	-2.2396	962420	307940	2.546	0.0054489	0.99455	0.010898	0.029175	FALSE
s_2313	UBE3D	89.942	0	89.942	0	-6.5069	4044.8	6997.3	2.5362	0.0056032	0.9944	0.011206	0.029929	FALSE
s_1653	RNF187	2704	4554.4	2704	4554.4	0.75192	1711800	532480	2.5357	0.99439	0.005612	0.011224	0.02994	TRUE
s_2071	TRIM23	89.366	0	89.366	0	-6.4977	3993.1	6940.3	2.5336	0.0056452	0.99435	0.01129	0.03008	FALSE
s_2023	TRAF6	208.14	5.3351	208.14	5.3351	-5.0449	20564	20344	2.5302	0.0056991	0.9943	0.011398	0.030295	FALSE
s_2267	TRIML1	1022.2	113.81	1022.2	113.81	-3.1558	412610	154260	2.5261	0.0057661	0.99423	0.011532	0.030577	FALSE
s_942	KLHL17	1128.9	144.05	1128.9	144.05	-2.9616	484960	175050	2.5227	0.0058229	0.99418	0.011646	0.030841	FALSE
s_203	BRCA1	86.483	1.7784	86.483	1.7784	-4.9767	3587.4	6656.9	2.5203	0.0058631	0.99414	0.011726	0.03098	FALSE
s_2180	TRIM54	354.58	858.94	354.58	858.94	1.2741	127190	40074	2.5195	0.99389	0.0061101	0.01222	0.03205	TRUE
s_1267	PCGF6	85.906	0	85.906	0	-6.4414	3690	6600.5	2.5176	0.0059084	0.99409	0.011817	0.031151	FALSE
s_2421	ZAP70	1270.1	190.28	1270.1	190.28	-2.7323	583050	203400	2.5175	0.0059096	0.99409	0.011819	0.031151	FALSE
s_1120	MKRN3	281.93	8.8918	281.93	8.8918	-4.8381	37276	29933	2.5136	0.0059746	0.99403	0.011949	0.031456	FALSE
s_1393	RAB40C	314.8	780.7	314.8	780.7	1.3076	108530	34442	2.5104	0.99369	0.0063128	0.012626	0.032729	TRUE
s_452	DCAF16	1295.5	2441.7	1295.5	2441.7	0.91382	656840	208590	2.5096	0.99394	0.0060576	0.012115	0.031855	TRUE
s_566	EGR2	935.75	1867.3	935.75	1867.3	0.99597	433870	137840	2.509	0.99391	0.006089	0.012178	0.031982	TRUE
s_1951	SUMO1	147.6	3.5567	147.6	3.5567	-5.0273	10374	13138	2.5054	0.0061165	0.99388	0.012233	0.03205	FALSE
s_2323	UBOX5	883.28	85.361	883.28	85.361	-3.3561	318340	128080	2.5041	0.0061377	0.99386	0.012275	0.032123	FALSE
s_1207	NHLRC1	840.61	76.469	840.61	76.469	-3.4415	291960	120250	2.5034	0.0061508	0.99385	0.012302	0.032153	FALSE
s_2030	TRAIP	450.29	1033.2	450.29	1033.2	1.1964	169910	54319	2.5012	0.99364	0.0063588	0.012718	0.03289	TRUE
s_2007	TRAF1	1304.7	208.07	1304.7	208.07	-2.6428	601350	210480	2.5005	0.0062007	0.9938	0.012401	0.032376	FALSE
s_87	ASB16	491.8	1107.9	491.8	1107.9	1.1701	189800	60772	2.4992	0.99363	0.0063695	0.012739	0.032907	TRUE
s_2107	TRIM33	1638.6	341.44	1638.6	341.44	-2.2594	841260	281330	2.4986	0.006235	0.99376	0.01247	0.032515	FALSE
s_1532	RNF128	599.04	37.345	599.04	37.345	-3.9679	157750	78119	2.4955	0.0062891	0.99371	0.012578	0.032669	FALSE
s_615	FBXL22	132.03	398.35	132.03	398.35	1.5859	35463	11401	2.4942	0.99292	0.0070782	0.014156	0.035978	TRUE
s_286	CEP131	80.717	0	80.717	0	-6.3526	3257.7	6097.8	2.4924	0.0063434	0.99366	0.012687	0.032849	FALSE
s_1254	PCGF1	79.564	0	79.564	0	-6.3321	3165.2	5987.2	2.4867	0.0064473	0.99355	0.012895	0.033231	FALSE
s_1177	NEURL1B	79.564	1.7784	79.564	1.7784	-4.8578	3025.3	5987.2	2.4867	0.0064473	0.99355	0.012895	0.033231	FALSE
s_927	KLHL10	609.99	1312.4	609.99	1312.4	1.1041	246700	79942	2.4844	0.99341	0.0065913	0.013183	0.033925	TRUE
s_1159	NDFIP2	1124.3	2157.1	1124.3	2157.1	0.93951	533400	174130	2.4751	0.99332	0.0066829	0.013366	0.034285	TRUE
s_1982	TNFAIP3	1794.2	425.03	1794.2	425.03	-2.0752	937370	315800	2.4721	0.0067158	0.99328	0.013432	0.034414	FALSE
s_2422	ZAP70	76.105	0	76.105	0	-6.2688	2896	5658.2	2.4689	0.006777	0.99322	0.013554	0.034687	FALSE
s_2358	UNK	376.49	889.18	376.49	889.18	1.2377	131420	43252	2.4652	0.9929	0.0070964	0.014193	0.035987	TRUE
s_573	ELOB	2826.3	979.87	2826.3	979.87	-1.5273	1704600	563330	2.4643	0.0068634	0.99314	0.013727	0.035048	FALSE
s_563	EGR2	509.1	1129.3	509.1	1129.3	1.1478	192300	63506	2.4609	0.99292	0.0070829	0.014166	0.035978	TRUE
s_1887	SOCS2	678.6	53.351	678.6	53.351	-3.6443	195470	91561	2.4559	0.0070262	0.99297	0.014052	0.03582	FALSE
s_2193	TRIM58	255.41	8.8918	255.41	8.8918	-4.6961	30386	26397	2.4557	0.0070308	0.99297	0.014062	0.03582	FALSE
s_1458	RFWD2	3078.2	1136.4	3078.2	1136.4	-1.4369	1885400	628060	2.4529	0.0070864	0.99291	0.014173	0.035978	FALSE
s_1927	SPSB3	1216	2287	1216	2287	0.91079	573530	192410	2.4416	0.99267	0.0073315	0.014663	0.037095	TRUE
s_1850	SKP2	70.916	0	70.916	0	-6.1682	2514.5	5172.3	2.4408	0.0073282	0.99267	0.014656	0.037095	FALSE
s_1793	SEC31A	0.57655	8.8918	0.57655	8.8918	2.6495	34.571	11.609	2.4405	0.98707	0.012931	0.025862	0.059866	TRUE
s_484	DCUN1D1	1545.2	328.99	1545.2	328.99	-2.2282	739530	261070	2.4366	0.0074136	0.99259	0.014827	0.037467	FALSE
s_1816	SH3RF2	4039.3	1748.1	4039.3	1748.1	-1.2078	2624800	887840	2.4321	0.0075064	0.99249	0.015013	0.037875	FALSE
s_104	ASB3	2483.8	4164.9	2483.8	4164.9	0.7455	1413100	477870	2.4319	0.99249	0.0075116	0.015023	0.037875	TRUE
s_802	HECW1	1501.9	318.32	1501.9	318.32	-2.2347	700450	251800	2.4182	0.007799	0.9922	0.015598	0.03924	FALSE
s_919	KCTD5	546	37.345	546	37.345	-3.8344	129360	69422	2.4181	0.0077999	0.9922	0.0156	0.03924	FALSE
s_501	DDIT4	2088.9	602.86	2088.9	602.86	-1.7911	1104100	383280	2.417	0.0078241	0.99218	0.015648	0.039316	FALSE
s_604	FBXL18	629.6	1326.6	629.6	1326.6	1.0741	242940	83227	2.4162	0.99204	0.0079573	0.015915	0.039805	TRUE
s_1692	RNF215	397.82	917.63	397.82	917.63	1.2037	135100	46395	2.4133	0.99183	0.0081693	0.016339	0.040635	TRUE
s_646	FBXO21	853.88	96.031	853.88	96.031	-3.1392	287160	122670	2.4128	0.0079145	0.99209	0.015829	0.03967	FALSE
s_6	AMER1	516.02	1129.3	516.02	1129.3	1.1284	188030	64606	2.4126	0.99191	0.0080901	0.01618	0.040332	TRUE
s_1685	RNF213	839.46	1675.2	839.46	1675.2	0.99595	349230	120040	2.4122	0.99201	0.0079906	0.015981	0.039926	TRUE
s_957	KLHL3	401.86	922.96	401.86	922.96	1.1976	135780	46995	2.4038	0.99162	0.0083796	0.016759	0.041308	TRUE
s_2427	ZER1	725.88	1484.9	725.88	1484.9	1.0316	288070	99758	2.4032	0.99179	0.0082144	0.016429	0.040721	TRUE
s_2002	TP63	232.93	8.8918	232.93	8.8918	-4.5637	25096	23476	2.4026	0.0081398	0.99186	0.01628	0.040534	FALSE
s_1087	MEX3C	582.32	1241.3	582.32	1241.3	1.0906	217120	75354	2.4006	0.99167	0.0083261	0.016652	0.041182	TRUE
s_659	FBXO25	63.997	0	63.997	0	-6.0223	2047.8	4539.5	2.4002	0.0081923	0.99181	0.016385	0.040684	FALSE
s_2208	TRIM61	1293.8	240.08	1293.8	240.08	-2.4251	555150	208230	2.4	0.0081977	0.9918	0.016395	0.040684	FALSE
s_941	KLHL17	1298.4	243.63	1298.4	243.63	-2.4091	556260	209180	2.3952	0.0083051	0.99169	0.01661	0.041125	FALSE
s_670	FBXO30	710.31	67.577	710.31	67.577	-3.3747	206550	97042	2.3937	0.0083402	0.99166	0.01668	0.041206	FALSE
s_2168	TRIM49	353.43	17.784	353.43	17.784	-4.238	56328	39908	2.3931	0.0083523	0.99165	0.016705	0.04122	FALSE
s_2106	TRIM33	149.9	426.8	149.9	426.8	1.5033	38337	13400	2.3921	0.99072	0.0092833	0.018567	0.045058	TRUE
s_272	CCNB1IP1	314.22	757.58	314.22	757.58	1.2669	98282	34362	2.3918	0.99122	0.0087794	0.017559	0.043049	TRUE
s_1488	RNF103	2392.1	4004.8	2392.1	4004.8	0.74321	1300400	455510	2.3895	0.99156	0.008437	0.016874	0.041545	TRUE
s_897	KCTD11	1240.7	224.07	1240.7	224.07	-2.4639	516810	197420	2.3879	0.0084714	0.99153	0.016943	0.041668	FALSE
s_47	ARRB1	354	830.49	354	830.49	1.2279	113520	39991	2.3827	0.99106	0.0089359	0.017872	0.043564	TRUE
s_496	DDB1	59.962	0	59.962	0	-5.9298	1797.7	4178.7	2.3747	0.0087815	0.99122	0.017563	0.043049	FALSE
s_1029	MAGEB18	153.36	5.3351	153.36	5.3351	-4.6068	10956	13794	2.3739	0.0088	0.9912	0.0176	0.043092	FALSE
s_1387	PSMD1	904.04	1765.9	904.04	1765.9	0.96518	371410	131920	2.3729	0.99112	0.0088809	0.017762	0.043425	TRUE
s_1178	NEURL1B	1105.3	2084.2	1105.3	2084.2	0.91452	479200	170390	2.3716	0.99111	0.0088877	0.017775	0.043425	TRUE
s_1709	RNF31	1947	556.62	1947	556.62	-1.8046	966600	350440	2.3689	0.008921	0.99108	0.017842	0.043539	FALSE
s_376	CRNKL1	2548.4	4211.1	2548.4	4211.1	0.72441	1382400	493750	2.3664	0.99102	0.0089834	0.017967	0.043747	TRUE
s_503	DDX58	58.232	0	58.232	0	-5.8883	1695.5	4026.1	2.3633	0.0090571	0.99094	0.018114	0.044057	FALSE
s_1403	RAG1	2290.6	746.91	2290.6	746.91	-1.6155	1191600	431050	2.361	0.0091133	0.99089	0.018227	0.044282	FALSE
s_2246	TRIM71	695.9	1419.1	695.9	1419.1	1.027	261530	94542	2.3521	0.99056	0.0094449	0.01889	0.045759	TRUE
s_2227	TRIM67	385.14	23.119	385.14	23.119	-4.0009	65529	44520	2.3476	0.0094485	0.99055	0.018897	0.045759	FALSE
s_590	FBXL12	2717.9	1008.3	2717.9	1008.3	-1.4296	1461300	535950	2.3391	0.0096658	0.99033	0.019332	0.046761	FALSE
s_688	FBXO40	1255.7	2303	1255.7	2303	0.87444	548350	200470	2.339	0.99031	0.0096932	0.019386	0.046842	TRUE
s_2433	ZFP91	778.35	1548.9	778.35	1548.9	0.99188	296910	109030	2.3338	0.99011	0.0098949	0.01979	0.047764	TRUE
s_1967	TGFBR1	806.02	1593.4	806.02	1593.4	0.98234	309980	113990	2.3322	0.99007	0.0099306	0.019861	0.047884	TRUE
s_986	LONRF1	139.53	5.3351	139.53	5.3351	-4.4713	9003.6	12231	2.327	0.0099834	0.99002	0.019967	0.048034	FALSE
s_1997	TP53	149.33	417.91	149.33	417.91	1.4785	36069	13334	2.3259	0.9889	0.011098	0.022197	0.052765	TRUE
s_109	ASB5	3759.1	5849	3759.1	5849	0.63765	2183800	810140	2.3219	0.98988	0.01012	0.02024	0.048637	TRUE
s_678	FBXO32	375.34	855.39	375.34	855.39	1.1862	115220	43083	2.3128	0.98925	0.010747	0.021493	0.051259	TRUE
s_1874	SMURF2	3645.5	5680.1	3645.5	5680.1	0.63963	2069600	779090	2.305	0.98942	0.010584	0.021168	0.050648	TRUE
s_1670	RNF207	1693.3	462.37	1693.3	462.37	-1.8705	757640	293360	2.3028	0.010646	0.98935	0.021293	0.05089	FALSE
s_1517	RNF121	249.07	617.09	249.07	617.09	1.3055	67718	25565	2.3017	0.98865	0.011354	0.022709	0.053751	TRUE
s_2344	UBR7	3389	1458.2	3389	1458.2	-1.2161	1863900	709920	2.2925	0.010939	0.98906	0.021879	0.052065	FALSE
s_1127	MPL	2699.4	4364.1	2699.4	4364.1	0.69282	1385500	531320	2.2837	0.9888	0.011195	0.02239	0.053168	TRUE
s_385	CTR9	90.519	3.5567	90.519	3.5567	-4.328	3781.2	7054.4	2.2818	0.011249	0.98875	0.022498	0.053367	FALSE
s_2218	TRIM63	1862.3	561.96	1862.3	561.96	-1.7267	845400	331130	2.2794	0.011322	0.98868	0.022644	0.053655	FALSE
s_1282	PDZRN4	1557.3	409.02	1557.3	409.02	-1.9262	659240	263680	2.2743	0.011473	0.98853	0.022946	0.054254	FALSE
s_1696	RNF217	1318.6	298.76	1318.6	298.76	-2.1382	520010	213330	2.2736	0.011494	0.98851	0.022989	0.054296	FALSE
s_266	CCDC50	1428.1	348.56	1428.1	348.56	-2.0315	582730	236150	2.2725	0.011529	0.98847	0.023057	0.0544	FALSE
s_2453	ZNRF3	2762.8	1088.4	2762.8	1088.4	-1.3432	1402000	547280	2.2665	0.01171	0.98829	0.023419	0.055195	FALSE
s_1875	SMURF2	1387.2	2468.4	1387.2	2468.4	0.83093	584460	227560	2.2664	0.98827	0.011734	0.023468	0.055252	TRUE
s_1964	TGFB1I1	44.971	0	44.971	0	-5.5227	1011.2	2898.9	2.2634	0.011807	0.98819	0.023613	0.055534	FALSE
s_601	FBXL16	118.19	343.22	118.19	343.22	1.53	25319	9903.8	2.2612	0.98655	0.013455	0.026909	0.061835	TRUE
s_1330	PIAS4	44.395	0	44.395	0	-5.5044	985.44	2851.8	2.2584	0.01196	0.98804	0.02392	0.056195	FALSE
s_1287	PELI1	1088	209.85	1088	209.85	-2.3687	385540	167000	2.2574	0.011992	0.98801	0.023985	0.056288	FALSE
s_2020	TRAF4	17.873	85.361	17.873	85.361	2.194	2277.3	897.78	2.2524	0.98323	0.016768	0.033535	0.074202	TRUE
s_470	DCAF6	688.4	85.361	688.4	85.361	-2.9969	181830	93248	2.2506	0.012205	0.9878	0.024409	0.057223	FALSE
s_1513	RNF12	1018.8	186.73	1018.8	186.73	-2.4415	346150	153600	2.2487	0.012265	0.98773	0.02453	0.057446	FALSE
s_2301	UBAC1	1354.9	325.44	1354.9	325.44	-2.0544	529900	220840	2.2478	0.012294	0.98771	0.024589	0.057522	FALSE
s_1858	SMAD5	42.665	0	42.665	0	-5.4484	910.15	2711.3	2.2432	0.012442	0.98756	0.024884	0.058151	FALSE
s_1438	RCHY1	1944.1	3270.4	1944.1	3270.4	0.75003	879470	349780	2.2425	0.98753	0.012472	0.024944	0.058229	TRUE
s_229	CACYBP	117.04	5.3351	117.04	5.3351	-4.2198	6239	9781.1	2.2412	0.012507	0.98749	0.025014	0.05833	FALSE
s_1296	PELI3	973.22	1826.4	973.22	1826.4	0.90744	363930	144910	2.2412	0.98743	0.012574	0.025148	0.058519	TRUE
s_297	CHEK2	620.37	71.134	620.37	71.134	-3.1067	150830	81678	2.2406	0.012526	0.98747	0.025052	0.058358	FALSE
s_672	FBXO30	42.088	1.7784	42.088	1.7784	-3.955	812.45	2664.8	2.238	0.012611	0.98739	0.025222	0.058629	FALSE
s_956	KLHL21	592.7	65.799	592.7	65.799	-3.1518	138810	77068	2.236	0.012677	0.98732	0.025353	0.058873	FALSE
s_1215	NOSIP	580.01	1191.5	580.01	1191.5	1.0373	186960	74974	2.2332	0.98701	0.01299	0.025979	0.060023	TRUE
s_2417	WWP2	1832.9	3103.2	1832.9	3103.2	0.75935	806910	324490	2.2301	0.98712	0.012878	0.025756	0.059683	TRUE
s_2228	TRIM67	897.69	1703.7	897.69	1703.7	0.92358	324790	130740	2.229	0.98701	0.012992	0.025985	0.060023	TRUE
s_1996	TOPORS	1274.2	298.76	1274.2	298.76	-2.0888	475720	204220	2.224	0.013074	0.98693	0.026148	0.060337	FALSE
s_1084	MED8	695.9	92.474	695.9	92.474	-2.8983	182060	94542	2.2203	0.013198	0.9868	0.026396	0.060845	FALSE
s_164	BIRC2	39.782	0	39.782	0	-5.3499	791.31	2480.7	2.2165	0.01333	0.98667	0.026659	0.061389	FALSE
s_1810	SH3RF1	1711.8	517.5	1711.8	517.5	-1.7239	713160	297440	2.2135	0.013431	0.98657	0.026862	0.061792	FALSE
s_2334	UBR3	1746.4	538.84	1746.4	538.84	-1.6946	729080	305110	2.2078	0.01363	0.98637	0.027261	0.062578	FALSE
s_132	ATP6V0C	588.08	69.356	588.08	69.356	-3.0657	134540	76305	2.2029	0.0138	0.9862	0.0276	0.06329	FALSE
s_1353	PML	1195.2	2150	1195.2	2150	0.84657	455850	188240	2.2007	0.98608	0.013918	0.027836	0.063633	TRUE
s_2273	TRIML2	618.07	1244.8	618.07	1244.8	1.009	196430	81291	2.1983	0.98582	0.014177	0.028353	0.064682	TRUE
s_2230	TRIM67	184.5	474.82	184.5	474.82	1.359	42144	17451	2.1977	0.98478	0.015222	0.030443	0.06833	TRUE
s_1179	NEURL1B	3235.6	1442.2	3235.6	1442.2	-1.1652	1608100	669260	2.1932	0.014146	0.98585	0.028292	0.064608	FALSE
s_1550	RNF138	1219.4	2182	1219.4	2182	0.83897	463320	193110	2.1906	0.98572	0.014281	0.028563	0.064981	TRUE
s_1419	RBCK1	1964.9	668.66	1964.9	668.66	-1.5537	840110	354550	2.1899	0.014266	0.98573	0.028532	0.064981	FALSE
s_1298	PEX10	2110.8	752.24	2110.8	752.24	-1.4873	922790	388400	2.1893	0.014286	0.98571	0.028573	0.064981	FALSE
s_1075	MDM2	1030.3	1893.9	1030.3	1893.9	0.87769	372940	155820	2.1879	0.9856	0.014403	0.028807	0.065414	TRUE
s_653	FBXO24	1989.1	684.67	1989.1	684.67	-1.5373	850790	360120	2.1859	0.014411	0.98559	0.028823	0.065414	FALSE
s_899	KCTD11	200.06	12.448	200.06	12.448	-3.9021	17600	19345	2.1801	0.014623	0.98538	0.029247	0.066309	FALSE
s_707	FBXW11	334.98	755.8	334.98	755.8	1.1715	88545	37276	2.1796	0.98473	0.015274	0.030548	0.068485	TRUE
s_749	FZD5	5175.7	7577.6	5175.7	7577.6	0.54988	2884400	1217600	2.1767	0.98525	0.014752	0.029503	0.066821	TRUE
s_2213	TRIM62	1887.6	633.09	1887.6	633.09	-1.5746	786940	336890	2.1763	0.014767	0.98523	0.029533	0.066821	FALSE
s_1427	RC3H1	718.96	1401.3	718.96	1401.3	0.96184	232820	98549	2.1737	0.98497	0.015029	0.030059	0.067732	TRUE
s_838	HLA-A	725.88	1412	725.88	1412	0.95898	235390	99758	2.1724	0.98492	0.015077	0.030153	0.067876	TRUE
s_2147	TRIM43	2599.7	4145.3	2599.7	4145.3	0.67295	1194500	506440	2.1719	0.98507	0.014932	0.029864	0.067432	TRUE
s_420	CXCR4	313.64	24.897	313.64	24.897	-3.6029	41688	34281	2.1706	0.014979	0.98502	0.029958	0.067574	FALSE
s_1863	SMAD6	3064.4	4774.9	3064.4	4774.9	0.6397	1462900	624470	2.1645	0.98479	0.015212	0.030425	0.06833	TRUE
s_426	CYTH1	1104.1	247.19	1104.1	247.19	-2.1547	367150	170160	2.1642	0.015224	0.98478	0.030448	0.06833	FALSE
s_1357	POLD4	1088	1972.2	1088	1972.2	0.85758	390940	167000	2.1637	0.9847	0.015301	0.030603	0.068538	TRUE
s_1255	PCGF1	807.17	1536.5	807.17	1536.5	0.92784	265950	114190	2.1582	0.98441	0.015587	0.031175	0.069606	TRUE
s_337	COMMD4	419.15	42.68	419.15	42.68	-3.2659	70866	49584	2.1436	0.016034	0.98397	0.032068	0.071529	FALSE
s_2138	TRIM41	3535.4	5388.4	3535.4	5388.4	0.60783	1716800	749230	2.1407	0.98385	0.016148	0.032296	0.071965	TRUE
s_192	BOK	32.287	0	32.287	0	-5.0569	521.22	1902.7	2.1371	0.016293	0.98371	0.032586	0.072464	FALSE
s_533	DTX1	944.39	192.06	944.39	192.06	-2.2919	283000	139470	2.1358	0.016348	0.98365	0.032695	0.072634	FALSE
s_2105	TRIM33	1456.4	423.25	1456.4	423.25	-1.7804	533670	242120	2.1353	0.016367	0.98363	0.032734	0.072646	FALSE
s_291	CEP68	31.71	0	31.71	0	-5.0317	502.78	1859.6	2.1303	0.016572	0.98343	0.033145	0.073485	FALSE
s_1814	SH3RF2	1363.5	2367	1363.5	2367	0.79524	503440	222640	2.1266	0.98324	0.016758	0.033516	0.074202	TRUE
s_1823	SHARPIN	540.23	69.356	540.23	69.356	-2.9435	110860	68490	2.1243	0.016821	0.98318	0.033642	0.074364	FALSE
s_965	KLHL40	1729.7	2893.4	1729.7	2893.4	0.74193	677120	301400	2.1197	0.98297	0.017029	0.034058	0.075208	TRUE
s_1183	NEURL2	1897.4	672.22	1897.4	672.22	-1.4957	750580	339120	2.1168	0.01714	0.98286	0.03428	0.075621	FALSE
s_2229	TRIM67	1680.1	2816.9	1680.1	2816.9	0.74524	646190	290440	2.1094	0.98253	0.017469	0.034938	0.076996	TRUE
s_1790	SCAMP3	2468.8	3919.5	2468.8	3919.5	0.66664	1052200	474200	2.1067	0.98242	0.017577	0.035153	0.077393	TRUE
s_841	HLA-B	60.538	3.5567	60.538	3.5567	-3.7554	1623.4	4229.8	2.106	0.017603	0.9824	0.035206	0.077433	FALSE
s_1743	RNF44	517.74	1052.8	517.74	1052.8	1.0225	143130	64882	2.1005	0.98177	0.018226	0.036452	0.079775	TRUE
s_933	KLHL13	2205.3	3551.4	2205.3	3551.4	0.68714	905930	410700	2.1004	0.98215	0.017853	0.035705	0.078452	TRUE
s_1522	RNF125	1019.3	234.74	1019.3	234.74	-2.1138	307800	153710	2.0945	0.018106	0.98189	0.036212	0.079474	FALSE
s_262	CBLL2	1535.4	483.71	1535.4	483.71	-1.6643	552980	258960	2.0939	0.018134	0.98187	0.036267	0.079474	FALSE
s_1827	SHKBP1	1179.6	305.88	1179.6	305.88	-1.9438	381720	185120	2.0938	0.018139	0.98186	0.036278	0.079474	FALSE
s_2296	TTC3	833.12	163.61	833.12	163.61	-2.3412	224120	118890	2.0882	0.018388	0.98161	0.036776	0.080405	FALSE
s_1071	MC4R	28.251	0	28.251	0	-4.8704	399.06	1605.8	2.0866	0.01846	0.98154	0.036921	0.08064	FALSE
s_62	ASB1	826.78	161.83	826.78	161.83	-2.3459	221080	117740	2.0862	0.018479	0.98152	0.036958	0.080642	FALSE
s_75	ASB13	2036.4	771.8	2036.4	771.8	-1.3985	799580	371060	2.0849	0.018541	0.98146	0.037081	0.080831	FALSE
s_882	IRF2BPL	246.76	577.96	246.76	577.96	1.2245	54846	25265	2.0837	0.98021	0.019787	0.039574	0.085672	TRUE
s_1758	RNF8	27.675	1.7784	27.675	1.7784	-3.3675	335.31	1564.3	2.0789	0.018815	0.98118	0.037631	0.081868	FALSE
s_457	DCAF17	27.675	1.7784	27.675	1.7784	-3.3675	335.31	1564.3	2.0789	0.018815	0.98118	0.037631	0.081868	FALSE
s_1099	MIB2	1322.6	382.35	1322.6	382.35	-1.7878	442050	214160	2.075	0.018996	0.981	0.037991	0.08257	FALSE
s_620	FBXL5	363.23	782.47	363.23	782.47	1.105	87884	41322	2.0624	0.97966	0.020336	0.040672	0.087448	TRUE
s_631	FBXO11	3333.6	1614.7	3333.6	1614.7	-1.0453	1477300	695190	2.0622	0.019593	0.98041	0.039187	0.085084	FALSE
s_1915	SPOPL	1153.1	2027.3	1153.1	2027.3	0.81351	382120	179840	2.0615	0.98031	0.019694	0.039389	0.085355	TRUE
s_622	FBXL5	1235	345	1235	345	-1.8368	396030	196260	2.0606	0.01967	0.98033	0.039339	0.085332	FALSE
s_752	FZD5	1752.1	2889.8	1752.1	2889.8	0.72153	647150	306400	2.0553	0.98006	0.01994	0.039881	0.086168	TRUE
s_2458	ZNRF4	1966.6	748.69	1966.6	748.69	-1.3921	741690	354940	2.054	0.01999	0.98001	0.039979	0.086296	FALSE
s_1594	RNF157	991.67	1781.9	991.67	1781.9	0.84484	312240	148420	2.0512	0.97978	0.020223	0.040446	0.087049	TRUE
s_608	FBXL19	2581.2	4033.3	2581.2	4033.3	0.6437	1054300	501870	2.0497	0.9798	0.020199	0.040399	0.087049	TRUE
s_225	CABIN1	1985.1	3213.5	1985.1	3213.5	0.69467	754490	359190	2.0497	0.97979	0.020209	0.040417	0.087049	TRUE
s_1386	PSMA3	678.6	1298.2	678.6	1298.2	0.93485	191950	91561	2.0476	0.97945	0.020554	0.041108	0.088129	TRUE
s_393	CUL2	25.368	0	25.368	0	-4.7207	321.78	1400.6	2.046	0.020378	0.97962	0.040756	0.087544	FALSE
s_1663	RNF2	872.33	1598.7	872.33	1598.7	0.87324	263840	126060	2.046	0.97948	0.020524	0.041047	0.088084	TRUE
s_1974	TMEM129	2420.9	3809.2	2420.9	3809.2	0.65371	963660	462520	2.0413	0.97939	0.020613	0.041226	0.088296	TRUE
s_1813	SH3RF2	1037.8	261.42	1037.8	261.42	-1.985	301380	157260	2.0378	0.020785	0.97922	0.04157	0.088859	FALSE
s_374	CREB3L2	24.792	0	24.792	0	-4.6888	307.32	1360.3	2.0373	0.020809	0.97919	0.041617	0.088875	FALSE
s_2419	ZAP70	452.59	60.464	452.59	60.464	-2.8836	76883	54673	2.0362	0.020863	0.97914	0.041726	0.08902	FALSE
s_823	HERC5	1002.6	247.19	1002.6	247.19	-2.0157	285340	150510	2.034	0.020978	0.97902	0.041956	0.089424	FALSE
s_630	FBXO11	615.76	1193.3	615.76	1193.3	0.95335	166760	80905	2.0304	0.97851	0.021486	0.042973	0.090927	TRUE
s_2127	TRIM39	657.85	117.37	657.85	117.37	-2.4766	146060	88010	2.029	0.021227	0.97877	0.042453	0.090271	FALSE
s_1483	RNF10	24.215	0	24.215	0	-4.6562	293.19	1320.3	2.0284	0.021257	0.97874	0.042515	0.090271	FALSE
s_2025	TRAF7	448.56	60.464	448.56	60.464	-2.8707	75309	54054	2.0284	0.021258	0.97874	0.042516	0.090271	FALSE
s_995	LONRF3	1256.9	369.9	1256.9	369.9	-1.7619	393370	200700	2.0257	0.021399	0.9786	0.042799	0.090783	FALSE
s_2137	TRIM41	1063.7	1879.7	1063.7	1879.7	0.82078	332910	162280	2.0255	0.9785	0.021495	0.04299	0.090927	TRUE
s_1548	RNF135	4339.1	2342.1	4339.1	2342.1	-0.88933	1994100	972630	2.0251	0.02143	0.97857	0.042861	0.090827	FALSE
s_1493	RNF11	359.19	42.68	359.19	42.68	-3.0437	50090	40739	2.0205	0.021667	0.97833	0.043334	0.091567	FALSE
s_1426	RBX1	728.76	1365.8	728.76	1365.8	0.90527	202890	100260	2.0118	0.97764	0.022361	0.044723	0.09441	TRUE
s_2250	TRIM72	1659.9	2731.5	1659.9	2731.5	0.71828	574220	286000	2.0039	0.97744	0.022564	0.045128	0.09517	TRUE
s_912	KCTD17	1665.1	2738.7	1665.1	2738.7	0.71753	576280	287140	2.0035	0.97742	0.022585	0.045169	0.09517	TRUE
s_2348	UBXN1	482	969.2	482	969.2	1.0063	118680	59234	2.0018	0.97679	0.023205	0.046411	0.097414	TRUE
s_1446	RFPL1	1810.4	688.22	1810.4	688.22	-1.394	629620	319430	1.9976	0.022881	0.97712	0.045762	0.096143	FALSE
s_1524	RNF125	775.46	1431.6	775.46	1431.6	0.88362	215240	108510	1.9917	0.97658	0.023417	0.046834	0.098116	TRUE
s_1469	RIPK2	2666.6	4104.4	2666.6	4104.4	0.62201	1033700	523100	1.9881	0.97659	0.023405	0.046811	0.098116	TRUE
s_526	DPF1	993.4	1758.8	993.4	1758.8	0.8235	292910	148750	1.9845	0.97628	0.023716	0.047433	0.099276	TRUE
s_1737	RNF43	1606.3	577.96	1606.3	577.96	-1.4731	528710	274290	1.982	0.023741	0.97626	0.047482	0.099286	FALSE
s_60	ARRDC4	1476	505.05	1476	505.05	-1.5453	471350	246270	1.9815	0.02377	0.97623	0.04754	0.099312	FALSE
s_1992	TNK2	21.332	1.7784	21.332	1.7784	-3.0068	191.18	1123.9	1.9806	0.023817	0.97618	0.047634	0.099415	FALSE
s_1892	SOCS3	729.92	152.94	729.92	152.94	-2.2474	166450	100460	1.978	0.023965	0.97603	0.04793	0.099844	FALSE
s_2152	TRIM45	3380.3	1719.7	3380.3	1719.7	-0.97463	1378900	707620	1.9747	0.024153	0.97585	0.048306	0.10044	FALSE
s_148	BAG6	397.82	55.129	397.82	55.129	-2.8289	58719	46395	1.9736	0.024211	0.97579	0.048422	0.10053	FALSE
s_84	ASB15	443.37	65.799	443.37	65.799	-2.7339	71280	53259	1.9735	0.024221	0.97578	0.048442	0.10053	FALSE
s_2362	UNKL	20.756	0	20.756	0	-4.4433	215.4	1085.5	1.9703	0.024404	0.9756	0.048807	0.10105	FALSE
s_1124	MNAT1	753.56	163.61	753.56	163.61	-2.1966	174020	104630	1.9701	0.024416	0.97558	0.048833	0.10105	FALSE
s_1888	SOCS2	1444.3	2407.9	1444.3	2407.9	0.73703	464280	239550	1.9688	0.97547	0.024526	0.049053	0.10142	TRUE
s_1559	RNF141	1786.7	691.78	1786.7	691.78	-1.3677	599470	314120	1.9656	0.024672	0.97533	0.049344	0.10183	FALSE
s_2065	TRIM22	1899.7	761.13	1899.7	761.13	-1.3184	648220	339640	1.963	0.024823	0.97518	0.049646	0.10226	FALSE
s_1475	RIPK4	351.12	46.237	351.12	46.237	-2.8981	46477	39577	1.9621	0.024874	0.97513	0.049748	0.10237	FALSE
s_1492	RNF11	1080.5	1877.9	1080.5	1877.9	0.79694	317990	165540	1.9601	0.97491	0.025094	0.050188	0.10309	TRUE
s_1359	POLR2A	20.179	0	20.179	0	-4.4046	203.6	1047.4	1.9596	0.025019	0.97498	0.050039	0.10288	FALSE
s_211	BST2	136.64	350.34	136.64	350.34	1.3519	22832	11910	1.9581	0.97193	0.028067	0.056133	0.11247	TRUE
s_1580	RNF149	1458.7	506.83	1458.7	506.83	-1.5232	453010	242600	1.9573	0.025157	0.97484	0.050313	0.10325	FALSE
s_2216	TRIM63	974.95	1717.9	974.95	1717.9	0.81659	275980	145240	1.9495	0.97424	0.025756	0.051512	0.10532	TRUE
s_2181	TRIM54	19.603	0	19.603	0	-4.3648	192.14	1009.5	1.9487	0.025667	0.97433	0.051333	0.10514	FALSE
s_2225	TRIM65	19.603	1.7784	19.603	1.7784	-2.8905	158.86	1009.5	1.9487	0.025667	0.97433	0.051333	0.10514	FALSE
s_2258	TRIM74	1327.2	439.25	1327.2	439.25	-1.5931	394250	215110	1.9478	0.025721	0.97428	0.051443	0.10527	FALSE
s_746	FLT3	2150	926.52	2150	926.52	-1.2135	748410	397620	1.9455	0.025859	0.97414	0.051718	0.10564	FALSE
s_742	FEM1C	521.2	90.696	521.2	90.696	-2.5097	92669	65434	1.9443	0.025931	0.97407	0.051861	0.10574	FALSE
s_872	IRAK4	1094.9	321.88	1094.9	321.88	-1.763	298760	168360	1.9419	0.026077	0.97392	0.052154	0.10623	FALSE
s_2032	TRAIP	397.82	58.686	397.82	58.686	-2.7403	57507	46395	1.9405	0.026157	0.97384	0.052313	0.10646	FALSE
s_2295	TTC3	2737.5	1314.2	2737.5	1314.2	-1.0581	1012900	540880	1.9368	0.026384	0.97362	0.052768	0.10729	FALSE
s_247	CBL	356.31	745.13	356.31	745.13	1.0622	75590	40323	1.9363	0.97254	0.027459	0.054919	0.11054	TRUE
s_352	COMMD8	2049.6	869.61	2049.6	869.61	-1.236	696240	374140	1.9356	0.026461	0.97354	0.052921	0.10735	FALSE
s_1125	MPL	1049.9	302.32	1049.9	302.32	-1.7927	279440	159600	1.9354	0.026472	0.97353	0.052944	0.10735	FALSE
s_173	BIRC7	2211.1	976.31	2211.1	976.31	-1.1785	762320	412070	1.928	0.026928	0.97307	0.053856	0.1091	FALSE
s_2026	TRAF7	1049.3	1819.3	1049.3	1819.3	0.7933	296390	159490	1.9279	0.97295	0.02705	0.054101	0.10926	TRUE
s_21	ANAPC2	18.45	0	18.45	0	-4.2817	170.2	934.71	1.9258	0.027067	0.97293	0.054133	0.10926	FALSE
s_1705	RNF26	18.45	0	18.45	0	-4.2817	170.2	934.71	1.9258	0.027067	0.97293	0.054133	0.10926	FALSE
s_1755	RNF7	18.45	0	18.45	0	-4.2817	170.2	934.71	1.9258	0.027067	0.97293	0.054133	0.10926	FALSE
s_1208	NHLRC1	126.84	327.22	126.84	327.22	1.3603	20075	10835	1.925	0.96948	0.030515	0.06103	0.11978	TRUE
s_1760	RNF8	3211.4	1645	3211.4	1645	-0.96471	1226800	662880	1.9246	0.027142	0.97286	0.054284	0.10946	FALSE
s_2262	TRIM8	974.37	272.09	974.37	272.09	-1.8366	246600	145130	1.9188	0.027506	0.97249	0.055011	0.11062	FALSE
s_2219	TRIM64	742.6	1356.9	742.6	1356.9	0.86876	188670	102690	1.9169	0.97209	0.027912	0.055824	0.11195	TRUE
s_953	KLHL21	592.12	1123.9	592.12	1123.9	0.92342	141400	76972	1.9168	0.97191	0.028092	0.056184	0.11247	TRUE
s_836	HINT1	1739.5	690	1739.5	690	-1.3327	550680	303580	1.9168	0.027633	0.97237	0.055266	0.11104	FALSE
s_962	KLHL36	366.11	757.58	366.11	757.58	1.0471	76623	41740	1.9161	0.97127	0.028727	0.057453	0.11449	TRUE
s_2073	TRIM24	171.24	412.58	171.24	412.58	1.2638	29123	15871	1.9157	0.96966	0.030342	0.060685	0.11937	TRUE
s_1151	NAE1	17.873	1.7784	17.873	1.7784	-2.764	129.52	897.78	1.9138	0.027825	0.97217	0.055651	0.11171	FALSE
s_202	BRCA1	613.45	1155.9	613.45	1155.9	0.91293	147140	80520	1.9117	0.97161	0.02839	0.056779	0.11356	TRUE
s_1674	RNF208	666.5	1237.7	666.5	1237.7	0.89203	163160	89486	1.9096	0.97154	0.028462	0.056924	0.11374	TRUE
s_1214	NOSIP	17.297	0	17.297	0	-4.1935	149.59	861.17	1.9013	0.028628	0.97137	0.057257	0.1142	FALSE
s_967	KLHL40	17.297	1.7784	17.297	1.7784	-2.7193	120.41	861.17	1.9013	0.028628	0.97137	0.057257	0.1142	FALSE
s_1297	PEX10	571.36	1086.6	571.36	1086.6	0.92611	132720	73554	1.8997	0.97075	0.029252	0.058503	0.11585	TRUE
s_26	ANAPC4	526.39	99.588	526.39	99.588	-2.3904	91081	66265	1.8985	0.028813	0.97119	0.057626	0.11473	FALSE
s_1000	LRR1	198.91	23.119	198.91	23.119	-3.0511	15451	19204	1.8973	0.028895	0.9711	0.05779	0.11496	FALSE
s_2027	TRAF7	1709.5	682.89	1709.5	682.89	-1.3226	526950	296930	1.8964	0.028957	0.97104	0.057913	0.11499	FALSE
s_1598	RNF165	693.02	158.27	693.02	158.27	-2.1235	142980	94044	1.8952	0.029033	0.97097	0.058066	0.11519	FALSE
s_1062	MAP3K1	2415.8	1131	2415.8	1131	-1.0942	825260	461260	1.8944	0.029087	0.97091	0.058174	0.1153	FALSE
s_11	AMOT	2.3062	17.784	2.3062	17.784	2.5062	119.77	66.934	1.8918	0.95211	0.047889	0.095778	0.17136	TRUE
s_1031	MAGEB18	1077.6	332.55	1077.6	332.55	-1.6931	277530	164980	1.8891	0.029436	0.97056	0.058873	0.11648	FALSE
s_1270	PCNA	16.72	0	16.72	0	-4.1473	139.78	824.89	1.8885	0.029479	0.97052	0.058958	0.11654	FALSE
s_508	DERL1	2106.7	937.19	2106.7	937.19	-1.1677	683910	387460	1.884	0.029784	0.97022	0.059568	0.11762	FALSE
s_747	FLT3	2342.5	1090.1	2342.5	1090.1	-1.1029	784260	443520	1.8837	0.029804	0.9702	0.059609	0.11762	FALSE
s_2169	TRIM5	2511.5	1202.2	2511.5	1202.2	-1.0623	857130	484660	1.8829	0.029856	0.97014	0.059712	0.11772	FALSE
s_1774	RSPRY1	4035.3	2269.2	4035.3	2269.2	-0.83023	1559600	886710	1.8757	0.030349	0.96965	0.060699	0.11937	FALSE
s_377	CRNKL1	16.143	0	16.143	0	-4.0996	130.31	788.95	1.8752	0.030383	0.96962	0.060765	0.11937	FALSE
s_165	BIRC3	16.143	1.7784	16.143	1.7784	-2.6254	103.18	788.95	1.8752	0.030383	0.96962	0.060765	0.11937	FALSE
s_586	FBH1	962.84	1671.6	962.84	1671.6	0.79526	251200	142940	1.8748	0.96942	0.030579	0.061159	0.11993	TRUE
s_312	CLU	265.79	577.96	265.79	577.96	1.1178	48726	27769	1.8733	0.9677	0.032299	0.064598	0.12535	TRUE
s_1441	RFFL	3308.3	1757	3308.3	1757	-0.91257	1203200	688450	1.87	0.030738	0.96926	0.061477	0.12044	FALSE
s_762	GAN	468.74	87.139	468.74	87.139	-2.414	72809	57168	1.8656	0.031048	0.96895	0.062097	0.12155	FALSE
s_2400	WDR61	15.567	1.7784	15.567	1.7784	-2.576	95.063	753.35	1.8614	0.031344	0.96866	0.062688	0.12238	FALSE
s_863	INAVA	15.567	1.7784	15.567	1.7784	-2.576	95.063	753.35	1.8614	0.031344	0.96866	0.062688	0.12238	FALSE
s_1309	PEX14	238.69	528.17	238.69	528.17	1.1425	41898	24218	1.8601	0.96647	0.033529	0.067058	0.12841	TRUE
s_1411	RAPSN	629.02	142.27	629.02	142.27	-2.1367	118460	83130	1.8581	0.031577	0.96842	0.063154	0.12318	FALSE
s_371	CREB3L1	448.56	880.28	448.56	880.28	0.9711	93193	54054	1.8569	0.96747	0.032534	0.065068	0.12569	TRUE
s_1828	SHKBP1	338.44	53.351	338.44	53.351	-2.6428	40637	37767	1.8566	0.031686	0.96831	0.063373	0.1235	FALSE
s_890	KCMF1	50.737	5.3351	50.737	5.3351	-3.0298	1030.7	3379.2	1.8499	0.032164	0.96784	0.064328	0.12514	FALSE
s_119	ASB7	14.99	1.7784	14.99	1.7784	-2.5249	87.279	718.11	1.8471	0.032369	0.96763	0.064739	0.12535	FALSE
s_61	ASB1	14.99	1.7784	14.99	1.7784	-2.5249	87.279	718.11	1.8471	0.032369	0.96763	0.064739	0.12535	FALSE
s_621	FBXL5	1796	762.91	1796	762.91	-1.2341	533600	316190	1.8464	0.032414	0.96759	0.064828	0.12535	FALSE
s_139	AURKA	1011.9	314.77	1011.9	314.77	-1.6815	242960	152270	1.8464	0.032416	0.96758	0.064832	0.12535	FALSE
s_848	HLTF	624.98	144.05	624.98	144.05	-2.1096	115650	82452	1.8425	0.032703	0.9673	0.065405	0.12616	FALSE
s_1109	MKRN1	1514.6	593.97	1514.6	593.97	-1.349	423790	254510	1.8423	0.032713	0.96729	0.065426	0.12616	FALSE
s_1365	PPARGC1A	268.67	39.124	268.67	39.124	-2.7487	26347	28153	1.8415	0.032774	0.96723	0.065548	0.12629	FALSE
s_1765	RPA2	1180.8	405.46	1180.8	405.46	-1.5398	300560	185350	1.8396	0.032916	0.96708	0.065832	0.12672	FALSE
s_656	FBXO24	1205	2006	1205	2006	0.7348	320790	190210	1.8366	0.96677	0.033232	0.066463	0.12783	TRUE
s_2454	ZNRF3	14.414	1.7784	14.414	1.7784	-2.4719	79.828	683.23	1.8321	0.033465	0.96653	0.066931	0.12828	FALSE
s_680	FBXO32	14.414	0	14.414	0	-3.9462	103.88	683.23	1.8321	0.033465	0.96653	0.066931	0.12828	FALSE
s_236	CAMK1	14.414	0	14.414	0	-3.9462	103.88	683.23	1.8321	0.033465	0.96653	0.066931	0.12828	FALSE
s_1552	RNF138	14.414	0	14.414	0	-3.9462	103.88	683.23	1.8321	0.033465	0.96653	0.066931	0.12828	FALSE
s_1693	RNF215	205.25	464.15	205.25	464.15	1.1733	33514	19986	1.8313	0.96382	0.036177	0.072355	0.13642	TRUE
s_1832	SHPRH	1489.8	585.08	1489.8	585.08	-1.3469	409270	249220	1.8304	0.033596	0.9664	0.067191	0.12855	FALSE
s_250	CBLB	1053.9	1785.5	1053.9	1785.5	0.75995	267560	160380	1.8266	0.96598	0.034022	0.068044	0.13007	TRUE
s_1990	TNK2	754.71	200.95	754.71	200.95	-1.9038	153320	104830	1.8242	0.034063	0.96594	0.068126	0.13012	FALSE
s_675	FBXO31	2350.6	3567.4	2350.6	3567.4	0.60162	740260	445470	1.823	0.96584	0.034156	0.068312	0.13036	TRUE
s_1061	MAP3K1	544.84	1024.3	544.84	1024.3	0.90953	114950	69235	1.8223	0.96512	0.034876	0.069753	0.13231	TRUE
s_1539	RNF130	1256.3	2071.8	1256.3	2071.8	0.72123	332490	200580	1.8208	0.96559	0.034406	0.068811	0.13097	TRUE
s_1516	RNF121	3234.5	1746.3	3234.5	1746.3	-0.88881	1107300	668950	1.8199	0.034384	0.96562	0.068768	0.13097	FALSE
s_2415	WWP2	996.86	1700.1	996.86	1700.1	0.76956	247280	149400	1.8194	0.9654	0.034598	0.069197	0.13153	TRUE
s_497	DDB1	13.837	0	13.837	0	-3.8912	95.735	648.73	1.8166	0.03464	0.96536	0.069281	0.13153	FALSE
s_1976	TMEM129	13.837	0	13.837	0	-3.8912	95.735	648.73	1.8166	0.03464	0.96536	0.069281	0.13153	FALSE
s_1978	TNFAIP1	382.25	69.356	382.25	69.356	-2.4456	48953	44097	1.8125	0.034951	0.96505	0.069903	0.13248	FALSE
s_1036	MAGEB2	2051.4	946.08	2051.4	946.08	-1.1157	610840	374540	1.811	0.035069	0.96493	0.070137	0.1327	FALSE
s_1325	PIAS2	245.61	531.73	245.61	531.73	1.1112	40931	25114	1.8054	0.96221	0.037794	0.075588	0.14107	TRUE
s_1845	SKP1	901.73	1556.1	901.73	1556.1	0.78646	214070	131490	1.8044	0.96419	0.035811	0.071623	0.13527	TRUE
s_217	BTBD6	1140.4	398.35	1140.4	398.35	-1.5151	275340	177330	1.8022	0.035754	0.96425	0.071509	0.13517	FALSE
s_2047	TRIM11	118.19	296.98	118.19	296.98	1.3219	15983	9903.8	1.7966	0.95898	0.041021	0.082042	0.15057	TRUE
s_947	KLHL2	251.38	39.124	251.38	39.124	-2.6531	22526	25867	1.7916	0.036596	0.9634	0.073191	0.13778	FALSE
s_1391	RAB40C	2030.6	944.3	2030.6	944.3	-1.1038	590040	369720	1.7916	0.036599	0.9634	0.073199	0.13778	FALSE
s_2078	TRIM25	3647.3	2066.4	3647.3	2066.4	-0.81937	1249500	779560	1.7907	0.036673	0.96333	0.073347	0.13794	FALSE
s_2242	TRIM7	1129.5	1877.9	1129.5	1877.9	0.733	280100	175160	1.7884	0.96301	0.036987	0.073973	0.13876	TRUE
s_30	ANKIB1	289.43	48.015	289.43	48.015	-2.5669	29140	30949	1.7882	0.036868	0.96313	0.073736	0.13855	FALSE
s_536	DTX2	3352.1	1856.6	3352.1	1856.6	-0.85205	1118200	700090	1.7877	0.036913	0.96309	0.073825	0.1386	FALSE
s_1364	PPARGC1A	939.78	1604.1	939.78	1604.1	0.77071	220640	138600	1.7843	0.9626	0.037401	0.074801	0.13992	TRUE
s_629	FBXO11	12.684	0	12.684	0	-3.7744	80.444	580.9	1.7834	0.037264	0.96274	0.074529	0.13961	FALSE
s_1720	RNF38	1910.7	871.39	1910.7	871.39	-1.1318	540080	342140	1.7832	0.037275	0.96272	0.074551	0.13961	FALSE
s_531	DTX1	1285.1	2093.1	1285.1	2093.1	0.7033	326420	206460	1.7782	0.96223	0.037774	0.075548	0.14107	TRUE
s_1354	PML	2859.7	4202.2	2859.7	4202.2	0.55513	901200	571830	1.7754	0.96208	0.03792	0.07584	0.14142	TRUE
s_1933	SQSTM1	181.04	412.58	181.04	412.58	1.1839	26805	17036	1.774	0.95854	0.041464	0.082928	0.15184	TRUE
s_587	FBXL12	4053.7	5728.1	4053.7	5728.1	0.49869	1401700	891880	1.7729	0.96188	0.038122	0.076244	0.14206	TRUE
s_1295	PELI3	586.93	1075.9	586.93	1075.9	0.87317	119550	76115	1.7723	0.96118	0.038816	0.077632	0.14379	TRUE
s_343	COMMD5	2190.3	1061.7	2190.3	1061.7	-1.0441	636930	407150	1.7723	0.038175	0.96183	0.076349	0.14213	FALSE
s_700	FBXO7	3817.4	5427.5	3817.4	5427.5	0.50761	1296300	826160	1.7715	0.96176	0.03824	0.07648	0.14226	TRUE
s_2327	UBR1	729.92	1291.1	729.92	1291.1	0.82192	157450	100460	1.7705	0.96126	0.038738	0.077476	0.14379	TRUE
s_1549	RNF135	1512.3	629.54	1512.3	629.54	-1.263	389640	254020	1.7668	0.038634	0.96137	0.077268	0.1436	FALSE
s_140	AURKA	1097.8	389.46	1097.8	389.46	-1.4926	250840	168920	1.7651	0.038777	0.96122	0.077554	0.14379	FALSE
s_2056	TRIM15	1855.9	846.49	1855.9	846.49	-1.1316	509470	329700	1.765	0.038783	0.96122	0.077567	0.14379	FALSE
s_690	FBXO41	1047	362.78	1047	362.78	-1.5265	234090	159040	1.763	0.038947	0.96105	0.077894	0.14416	FALSE
s_1410	RANGAP1	148.17	350.34	148.17	350.34	1.2358	20435	13203	1.7594	0.95645	0.043553	0.087106	0.15828	TRUE
s_677	FBXO32	1122	405.46	1122	405.46	-1.4661	256690	173680	1.758	0.039372	0.96063	0.078745	0.14561	FALSE
s_588	FBXL12	2005.8	3065.9	2005.8	3065.9	0.61185	561850	363980	1.7571	0.96053	0.039471	0.078943	0.14585	TRUE
s_850	HM13	4701.2	2879.1	4701.2	2879.1	-0.7072	1660000	1077200	1.7556	0.039578	0.96042	0.079155	0.14612	FALSE
s_2321	UBE4B	441.06	844.72	441.06	844.72	0.93592	81468	52906	1.7549	0.95924	0.040762	0.081524	0.14987	TRUE
s_2408	WSB1	3506	5016.7	3506	5016.7	0.51679	1141100	741300	1.7546	0.96034	0.039663	0.079327	0.14632	TRUE
s_1815	SH3RF2	1057.4	371.68	1057.4	371.68	-1.5059	235110	161050	1.754	0.039712	0.96029	0.079424	0.14637	FALSE
s_353	COMMD8	330.94	62.242	330.94	62.242	-2.392	36100	36705	1.7505	0.040016	0.95998	0.080032	0.14737	FALSE
s_2260	TRIM8	278.48	577.96	278.48	577.96	1.0508	44847	29466	1.7447	0.95724	0.042759	0.085518	0.15604	TRUE
s_1833	SIAH1	454.9	101.37	454.9	101.37	-2.155	62493	55028	1.7423	0.040724	0.95928	0.081448	0.14985	FALSE
s_396	CUL3	1051.1	373.45	1051.1	373.45	-1.4904	229570	159820	1.7399	0.040938	0.95906	0.081876	0.15039	FALSE
s_2136	TRIM40	1654.1	2580.4	1654.1	2580.4	0.6412	428970	284740	1.7358	0.95866	0.041337	0.082673	0.1516	TRUE
s_1851	SKP2	957.08	325.44	957.08	325.44	-1.5533	199480	141850	1.7339	0.04147	0.95853	0.08294	0.15184	FALSE
s_373	CREB3L2	2076.2	3142.3	2076.2	3142.3	0.59768	568370	380320	1.7289	0.95807	0.041934	0.083868	0.15341	TRUE
s_95	ASB18	341.32	67.577	341.32	67.577	-2.3195	37467	38176	1.7283	0.041968	0.95803	0.083935	0.15341	FALSE
s_1284	PDZRN4	180.46	405.46	180.46	405.46	1.1635	25313	16967	1.7274	0.95415	0.045853	0.091706	0.16515	TRUE
s_2308	UBE3C	479.69	898.07	479.69	898.07	0.90332	87519	58874	1.7243	0.95663	0.043372	0.086743	0.15801	TRUE
s_748	FLT3	626.71	1120.4	626.71	1120.4	0.83707	121840	82742	1.7161	0.95629	0.043709	0.087419	0.15872	TRUE
s_2198	TRIM59	911.53	307.65	911.53	307.65	-1.5639	182330	133320	1.7161	0.043073	0.95693	0.086147	0.15706	FALSE
s_866	IRAK1	10.378	0	10.378	0	-3.5082	53.851	450.31	1.7062	0.043986	0.95601	0.087973	0.1596	FALSE
s_2434	ZFP91	121.08	293.43	121.08	293.43	1.2701	14853	10212	1.7055	0.9502	0.049796	0.099592	0.17689	TRUE
s_141	AXIN1	3215.4	4604.1	3215.4	4604.1	0.51778	964260	663940	1.7043	0.95584	0.044164	0.088328	0.16	TRUE
s_1509	RNF115	830.81	270.31	830.81	270.31	-1.6163	157080	118470	1.7042	0.044169	0.95583	0.088339	0.16	FALSE
s_661	FBXO27	1522.1	666.88	1522.1	666.88	-1.1893	365700	256120	1.7032	0.044266	0.95573	0.088532	0.16021	FALSE
s_1163	NEDD4	337.28	69.356	337.28	69.356	-2.2655	35893	37603	1.7021	0.044366	0.95563	0.088732	0.16044	FALSE
s_2439	ZNF598	541.38	140.49	541.38	140.49	-1.9386	80358	68676	1.7009	0.04448	0.95552	0.08896	0.16073	FALSE
s_395	CUL2	1034.3	382.35	1034.3	382.35	-1.4334	212550	156590	1.6907	0.045443	0.95456	0.090886	0.16394	FALSE
s_1376	PRKDC	3801.2	2271	3801.2	2271	-0.74291	1170900	821710	1.6883	0.04568	0.95432	0.09136	0.16466	FALSE
s_1929	SPSB4	2125.2	1072.3	2125.2	1072.3	-0.98615	554230	391790	1.6854	0.045954	0.95405	0.091909	0.16538	FALSE
s_686	FBXO40	79.564	209.85	79.564	209.85	1.388	8486.6	5987.2	1.6837	0.94562	0.054379	0.10876	0.19041	TRUE
s_406	CUL4B	694.17	1209.3	694.17	1209.3	0.7999	132670	94243	1.6779	0.95276	0.047241	0.094483	0.16945	TRUE
s_2466	ZYG11A	778.35	252.53	778.35	252.53	-1.6201	138240	109030	1.676	0.046866	0.95313	0.093732	0.16838	FALSE
s_186	BMI1	2141.3	1090.1	2141.3	1090.1	-0.97335	552500	395580	1.6745	0.047012	0.95299	0.094024	0.16877	FALSE
s_1066	MC1R	269.25	53.351	269.25	53.351	-2.3139	23306	28230	1.6699	0.047466	0.95253	0.094931	0.17012	FALSE
s_2021	TRAF6	1380.8	2174.9	1380.8	2174.9	0.65503	315280	226240	1.6695	0.9524	0.0476	0.0952	0.17046	TRUE
s_1841	SIAH3	483.73	890.95	483.73	890.95	0.87979	82916	59505	1.6694	0.95133	0.048673	0.097345	0.17364	TRUE
s_238	CAND1	468.74	867.84	468.74	867.84	0.88723	79639	57168	1.6692	0.95124	0.048758	0.097517	0.17369	TRUE
s_639	FBXO17	1255.2	2000.6	1255.2	2000.6	0.67217	277880	200350	1.6655	0.95197	0.048026	0.096053	0.17171	TRUE
s_576	ERCC8	932.29	337.89	932.29	337.89	-1.4615	176660	137190	1.6582	0.048642	0.95136	0.097284	0.17364	FALSE
s_852	HM13	3965.5	5509.3	3965.5	5509.3	0.47426	1191700	867230	1.6578	0.95132	0.048683	0.097365	0.17364	TRUE
s_416	CUL9	1589	732.68	1589	732.68	-1.1158	366630	270530	1.6568	0.048778	0.95122	0.097556	0.17369	FALSE
s_2449	ZNRF2	4187.5	2591.1	4187.5	2591.1	-0.69234	1274300	929540	1.6559	0.048869	0.95113	0.097738	0.17388	FALSE
s_1865	SMAD7	1250	524.61	1250	524.61	-1.251	263070	199290	1.648	0.049673	0.95033	0.099346	0.1766	FALSE
s_682	FBXO4	1150.2	1847.7	1150.2	1847.7	0.68335	243240	179270	1.6473	0.95009	0.049909	0.099818	0.17715	TRUE
s_1132	MSL2	1983.3	1003	1983.3	1003	-0.98292	480550	358790	1.6409	0.050408	0.94959	0.10082	0.17878	FALSE
s_2235	TRIM69	467.58	122.71	467.58	122.71	-1.9214	59471	56989	1.6404	0.050465	0.94954	0.10093	0.17884	FALSE
s_270	CCNB1IP1	763.36	1298.2	763.36	1298.2	0.7653	143030	106360	1.64	0.949	0.050998	0.102	0.18029	TRUE
s_486	DCUN1D1	429.53	800.26	429.53	800.26	0.89615	68719	51152	1.6392	0.94791	0.052089	0.10418	0.18385	TRUE
s_1708	RNF31	20.179	3.5567	20.179	3.5567	-2.2166	138.16	1047.4	1.6368	0.050832	0.94917	0.10166	0.17999	FALSE
s_581	FANCL	8.6483	0	8.6483	0	-3.2703	37.397	357.32	1.6353	0.050993	0.94901	0.10199	0.18029	FALSE
s_493	DCUN1D4	1166.9	481.93	1166.9	481.93	-1.2741	234620	182590	1.6308	0.051463	0.94854	0.10293	0.18179	FALSE
s_2347	UBXN1	752.4	1278.6	752.4	1278.6	0.76424	138460	104420	1.6285	0.94777	0.052231	0.10446	0.18414	TRUE
s_1600	RNF165	953.04	1563.2	953.04	1563.2	0.71327	186130	141090	1.6243	0.94755	0.052448	0.1049	0.18468	TRUE
s_1908	SOCS7	2350	1268	2350	1268	-0.88964	585430	445330	1.6234	0.052254	0.94775	0.10451	0.18414	FALSE
s_1589	RNF151	1584.9	2425.7	1584.9	2425.7	0.61364	353410	269660	1.619	0.94722	0.052783	0.10557	0.18556	TRUE
s_711	FBXW12	2227.2	1187.9	2227.2	1187.9	-0.90622	540060	415900	1.6139	0.05327	0.94673	0.10654	0.18698	FALSE
s_2460	ZSWIM2	2416.9	3506.9	2416.9	3506.9	0.53685	594050	461540	1.6044	0.94568	0.054319	0.10864	0.19036	TRUE
s_1268	PCGF6	1146.2	1821	1146.2	1821	0.66745	227710	178470	1.5974	0.94473	0.055268	0.11054	0.1932	TRUE
s_1210	NLK	2777.8	1593.4	2777.8	1593.4	-0.80146	701440	551060	1.5963	0.055209	0.94479	0.11042	0.19316	FALSE
s_410	CUL5	275.59	62.242	275.59	62.242	-2.1288	22759	29079	1.5951	0.055345	0.94465	0.11069	0.1932	FALSE
s_481	DCST1	838.31	307.65	838.31	307.65	-1.4432	140800	119830	1.5951	0.055349	0.94465	0.1107	0.1932	FALSE
s_1689	RNF214	183.34	393.02	183.34	393.02	1.0959	21981	17312	1.5935	0.93954	0.060462	0.12092	0.20776	TRUE
s_317	CNOT4	842.92	1396	842.92	1396	0.72716	152950	120670	1.5922	0.9439	0.056102	0.1122	0.19551	TRUE
s_685	FBXO40	1806.3	2704.9	1806.3	2704.9	0.58222	403680	318520	1.5921	0.94428	0.055722	0.11144	0.19434	TRUE
s_170	BIRC6	612.88	1063.5	612.88	1063.5	0.79409	101510	80423	1.5888	0.94308	0.056922	0.11384	0.19759	TRUE
s_161	BIRC2	949.58	371.68	949.58	371.68	-1.3509	166990	140440	1.5875	0.056202	0.9438	0.1124	0.19571	FALSE
s_1301	PEX12	707.43	241.86	707.43	241.86	-1.5445	108380	96541	1.587	0.056255	0.94375	0.11251	0.19574	FALSE
s_554	DZIP3	824.47	304.1	824.47	304.1	-1.4359	135390	117320	1.5825	0.056766	0.94323	0.11353	0.19736	FALSE
s_1502	RNF114	5137.7	6875.1	5137.7	6875.1	0.4202	1509300	1206200	1.582	0.94317	0.056825	0.11365	0.19741	TRUE
s_355	COMMD8	7.4952	1.7784	7.4952	1.7784	-1.6124	16.341	298.01	1.579	0.057165	0.94284	0.11433	0.19828	FALSE
s_2447	ZNRF2	1007.8	409.02	1007.8	409.02	-1.2989	179280	151500	1.5766	0.057441	0.94256	0.11488	0.19908	FALSE
s_82	ASB15	883.28	1445.8	883.28	1445.8	0.71029	158210	128080	1.5718	0.94161	0.058393	0.11679	0.20206	TRUE
s_1412	RAPSN	94.555	17.784	94.555	17.784	-2.3469	2946.9	7456.8	1.5702	0.058186	0.94181	0.11637	0.2015	FALSE
s_1518	RNF122	135.49	305.88	135.49	305.88	1.1689	14516	11783	1.5697	0.93485	0.065149	0.1303	0.22027	TRUE
s_592	FBXL14	605.96	197.4	605.96	197.4	-1.6132	83461	79269	1.5666	0.058603	0.9414	0.11721	0.20263	FALSE
s_1434	RC3H2	423.19	773.58	423.19	773.58	0.86871	61387	50193	1.564	0.9393	0.060697	0.12139	0.2084	TRUE
s_1753	RNF7	1614.9	798.48	1614.9	798.48	-1.0152	333290	276170	1.562	0.059143	0.94086	0.11829	0.20418	FALSE
s_532	DTX1	602.5	197.4	602.5	197.4	-1.605	82053	78694	1.5595	0.059434	0.94057	0.11887	0.20502	FALSE
s_607	FBXL19	3819.7	5235.5	3819.7	5235.5	0.45477	1002200	826800	1.5571	0.94027	0.05973	0.11946	0.20581	TRUE
s_2470	ZYG11B	291.16	71.134	291.16	71.134	-2.018	24206	31185	1.5568	0.059757	0.94024	0.11951	0.20581	FALSE
s_2300	UBAC1	591.54	193.84	591.54	193.84	-1.6046	79084	76877	1.5524	0.060282	0.93972	0.12056	0.2073	FALSE
s_1744	RNF44	140.68	312.99	140.68	312.99	1.1481	14845	12360	1.5499	0.93247	0.067527	0.13505	0.22673	TRUE
s_2080	TRIM25	308.46	592.19	308.46	592.19	0.93876	40253	33561	1.5488	0.93635	0.063651	0.1273	0.21602	TRUE
s_2297	TTC3	1012.4	1616.5	1012.4	1616.5	0.67454	182460	152380	1.5475	0.93884	0.061159	0.12232	0.20954	TRUE
s_865	IRAK1	3940.2	5374.2	3940.2	5374.2	0.44769	1028200	860170	1.5462	0.93897	0.061031	0.12206	0.20938	TRUE
s_1989	TNK2	1384.9	2121.6	1384.9	2121.6	0.61501	271360	227080	1.5459	0.93883	0.061171	0.12234	0.20954	TRUE
s_285	CEP131	2358.7	3391.3	2358.7	3391.3	0.52368	533170	447420	1.5438	0.93867	0.061332	0.12266	0.20993	TRUE
s_1068	MC1R	649.2	225.85	649.2	225.85	-1.5191	89612	86540	1.5362	0.062249	0.93775	0.1245	0.21274	FALSE
s_891	KCMF1	189.11	394.79	189.11	394.79	1.0579	21153	18008	1.5327	0.93193	0.068073	0.13615	0.22802	TRUE
s_1009	LRWD1	1390.1	2121.6	1390.1	2121.6	0.60962	267550	228170	1.5314	0.93705	0.062948	0.1259	0.21463	TRUE
s_1644	RNF185	524.09	167.16	524.09	167.16	-1.6427	63697	65895	1.5309	0.062902	0.9371	0.1258	0.21463	FALSE
s_1751	RNF6	4058.4	2614.2	4058.4	2614.2	-0.63434	1042800	893170	1.5282	0.063234	0.93677	0.12647	0.21533	FALSE
s_382	CRY1	726.46	268.53	726.46	268.53	-1.4324	104850	99859	1.5254	0.063581	0.93642	0.12716	0.21598	FALSE
s_537	DTX2	811.79	314.77	811.79	314.77	-1.364	123510	115030	1.5254	0.063585	0.93641	0.12717	0.21598	FALSE
s_182	BLZF1	197.18	407.24	197.18	407.24	1.0426	22063	18991	1.5243	0.93102	0.068977	0.13795	0.23022	TRUE
s_1223	NPTXR	1175.6	531.73	1175.6	531.73	-1.1431	207280	184320	1.5224	0.063952	0.93605	0.1279	0.21688	FALSE
s_463	DCAF4	103.2	241.86	103.2	241.86	1.2207	9612.3	8334.7	1.5187	0.92603	0.073966	0.14793	0.24408	TRUE
s_779	H2AFY	1036.6	448.14	1036.6	448.14	-1.2081	173170	157040	1.5172	0.064603	0.9354	0.12921	0.21892	FALSE
s_807	HECW2	1476	729.12	1476	729.12	-1.0164	278890	246270	1.5157	0.064793	0.93521	0.12959	0.21939	FALSE
s_1319	PEX5	228.32	457.04	228.32	457.04	0.99813	26157	22886	1.5119	0.93014	0.069865	0.13973	0.23264	TRUE
s_369	CREB3L1	162.59	346.78	162.59	346.78	1.0881	16963	14858	1.5111	0.92806	0.071943	0.14389	0.23848	TRUE
s_350	COMMD7	2934.1	1774.8	2934.1	1774.8	-0.72494	671970	590840	1.5087	0.065691	0.93431	0.13138	0.22175	FALSE
s_2353	UHRF2	1687	876.73	1687	876.73	-0.94347	328270	291960	1.5061	0.066025	0.93397	0.13205	0.22271	FALSE
s_339	COMMD4	92.825	19.562	92.825	19.562	-2.19	2683.7	7283.7	1.5055	0.066096	0.9339	0.13219	0.22278	FALSE
s_2441	ZNF598	263.48	67.577	263.48	67.577	-1.9474	19190	27463	1.5035	0.066358	0.93364	0.13272	0.22349	FALSE
s_39	ARIH1	1371	666.88	1371	666.88	-1.0387	247920	224200	1.5007	0.06672	0.93328	0.13344	0.22454	FALSE
s_757	G2E3	394.94	716.68	394.94	716.68	0.85805	51757	45967	1.5006	0.93102	0.068983	0.13797	0.23022	TRUE
s_2283	TRPC4AP	1232.1	1893.9	1232.1	1893.9	0.61987	219020	195670	1.4962	0.93252	0.067479	0.13496	0.22673	TRUE
s_207	BRMS1	1132.9	515.72	1132.9	515.72	-1.1339	190470	175840	1.4961	0.067312	0.93269	0.13462	0.22636	FALSE
s_2426	ZBTB16	276.17	72.912	276.17	72.912	-1.9069	20657	29156	1.4937	0.06763	0.93237	0.13526	0.22674	FALSE
s_729	FBXW9	5922.9	7714.5	5922.9	7714.5	0.3812	1604800	1445800	1.49	0.93188	0.068117	0.13623	0.22802	TRUE
s_1005	LRSAM1	528.12	177.84	528.12	177.84	-1.565	61351	66542	1.4884	0.068318	0.93168	0.13664	0.22852	FALSE
s_541	DTX3	393.21	711.34	393.21	711.34	0.8536	50604	45711	1.488	0.92929	0.070709	0.14142	0.23509	TRUE
s_1562	RNF144	1124.9	513.94	1124.9	513.94	-1.1285	186610	174250	1.4879	0.068383	0.93162	0.13677	0.22857	FALSE
s_309	CISH	4734.1	3192.1	4734.1	3192.1	-0.56841	1188800	1086800	1.4791	0.069555	0.93045	0.13911	0.23196	FALSE
s_321	COMMD1	430.11	764.69	430.11	764.69	0.82871	55973	51240	1.4781	0.92825	0.071752	0.1435	0.2382	TRUE
s_2195	TRIM59	245.04	64.021	245.04	64.021	-1.9199	16383	25039	1.4771	0.069818	0.93018	0.13964	0.23264	FALSE
s_1017	MAGEA2	254.84	494.38	254.84	494.38	0.95332	28691	26321	1.4765	0.92578	0.074217	0.14843	0.24436	TRUE
s_1421	RBCK1	328.64	94.253	328.64	94.253	-1.791	27468	36380	1.4751	0.070097	0.9299	0.14019	0.23323	FALSE
s_944	KLHL17	834.27	1340.9	834.27	1340.9	0.68393	128320	119100	1.468	0.92838	0.071616	0.14323	0.23793	TRUE
s_2183	TRIM55	175.27	362.78	175.27	362.78	1.0453	17580	16348	1.4665	0.92211	0.077891	0.15578	0.25418	TRUE
s_972	KLHL42	437.6	771.8	437.6	771.8	0.81718	55845	52379	1.4603	0.92582	0.074182	0.14836	0.24436	TRUE
s_1847	SKP1	790.45	323.66	790.45	323.66	-1.2856	108950	111190	1.4572	0.072537	0.92746	0.14507	0.24027	FALSE
s_2423	ZBTB16	848.11	357.45	848.11	357.45	-1.2442	120370	121620	1.4556	0.072757	0.92724	0.14551	0.24081	FALSE
s_45	ARRB1	1175.6	1799.7	1175.6	1799.7	0.61394	194750	184320	1.4537	0.92676	0.073243	0.14649	0.24206	TRUE
s_239	CAND1	349.97	638.43	349.97	638.43	0.86544	41605	39412	1.453	0.92393	0.076073	0.15215	0.24991	TRUE
s_1221	NPTXR	1224	593.97	1224	593.97	-1.0419	198480	194040	1.4482	0.073787	0.92621	0.14757	0.24367	FALSE
s_1397	RAB7A	2194.9	3119.2	2194.9	3119.2	0.50681	427160	408240	1.4466	0.92597	0.074026	0.14805	0.2441	TRUE
s_1242	PARK7	548.3	930.08	548.3	930.08	0.7613	72876	69795	1.4451	0.92435	0.075652	0.1513	0.2489	TRUE
s_1633	RNF180	162.59	337.89	162.59	337.89	1.0507	15365	14858	1.4381	0.91726	0.082741	0.16548	0.26724	TRUE
s_1010	LRWD1	570.21	958.53	570.21	958.53	0.74831	75396	73365	1.4337	0.9228	0.077197	0.15439	0.25248	TRUE
s_1189	NF2	280.78	528.17	280.78	528.17	0.90916	30601	29777	1.4336	0.92001	0.079986	0.15997	0.25929	TRUE
s_268	CCDC50	5.189	1.7784	5.189	1.7784	-1.1555	5.8162	186.96	1.4312	0.07618	0.92382	0.15236	0.25008	FALSE
s_2412	WWP1	4498.3	5941.5	4498.3	5941.5	0.40137	1041400	1018300	1.4302	0.92367	0.076333	0.15267	0.2504	TRUE
s_2057	TRIM17	1321.5	1982.9	1321.5	1982.9	0.58509	218730	213920	1.43	0.92348	0.076522	0.15304	0.25064	TRUE
s_233	CAMK1	2367.9	1410.2	2367.9	1410.2	-0.74726	458570	449650	1.4295	0.076431	0.92357	0.15286	0.25053	FALSE
s_196	BPY2	724.73	1175.5	724.73	1175.5	0.69699	101590	99556	1.4286	0.9226	0.077395	0.15479	0.25294	TRUE
s_1101	MID1	4675.3	6149.5	4675.3	6149.5	0.39535	1086700	1069600	1.4255	0.92299	0.077009	0.15402	0.25205	TRUE
s_208	BRMS1	947.85	428.58	947.85	428.58	-1.1433	134820	140120	1.4224	0.077456	0.92254	0.15491	0.25295	FALSE
s_1136	MUL1	622.68	241.86	622.68	241.86	-1.3607	72513	82064	1.4176	0.078159	0.92184	0.15632	0.25487	FALSE
s_243	CASC3	2933.5	1845.9	2933.5	1845.9	-0.66799	591410	590700	1.4155	0.078462	0.92154	0.15692	0.25546	FALSE
s_1616	RNF169	946.7	430.36	946.7	430.36	-1.1355	133300	139900	1.4154	0.078481	0.92152	0.15696	0.25546	FALSE
s_753	FZR1	2126.3	3012.5	2126.3	3012.5	0.50241	392670	392060	1.4153	0.92149	0.078514	0.15703	0.25546	TRUE
s_2100	TRIM31	1218.3	604.64	1218.3	604.64	-1.0095	188260	192880	1.4144	0.078627	0.92137	0.15725	0.25564	FALSE
s_1074	MDM2	973.8	1511.6	973.8	1511.6	0.63385	144610	145020	1.4122	0.92064	0.079358	0.15872	0.25759	TRUE
s_178	BIRC8	751.25	314.77	751.25	314.77	-1.2523	95258	104220	1.4119	0.078987	0.92101	0.15797	0.25662	FALSE
s_1994	TOPORS	1009.5	1559.6	1009.5	1559.6	0.62698	151290	151830	1.4117	0.9206	0.079401	0.1588	0.25759	TRUE
s_1200	NFX1	472.2	168.94	472.2	168.94	-1.4774	45981	57705	1.4002	0.080726	0.91927	0.16145	0.2615	FALSE
s_2299	UBAC1	2336.2	1406.7	2336.2	1406.7	-0.73146	432000	441990	1.3995	0.080833	0.91917	0.16167	0.26157	FALSE
s_867	IRAK1	355.16	115.59	355.16	115.59	-1.611	28695	40157	1.3993	0.080866	0.91913	0.16173	0.26157	FALSE
s_1450	RFPL4A	318.26	579.74	318.26	579.74	0.86318	34187	34924	1.3992	0.91538	0.084622	0.16924	0.27193	TRUE
s_1006	LRSAM1	927.67	1444	927.67	1444	0.63785	133310	136330	1.3985	0.91852	0.081477	0.16295	0.26335	TRUE
s_1157	NDFIP2	222.55	430.36	222.55	430.36	0.9483	21593	22153	1.3962	0.9128	0.087205	0.17441	0.2784	TRUE
s_708	FBXW11	132.03	280.98	132.03	280.98	1.0838	11093	11401	1.3949	0.9086	0.091399	0.1828	0.28824	TRUE
s_2211	TRIM62	426.07	738.02	426.07	738.02	0.79112	48654	50628	1.3864	0.9147	0.085303	0.17061	0.27332	TRUE
s_1940	SRC	1998.9	2832.9	1998.9	2832.9	0.50286	347780	362380	1.3854	0.917	0.082998	0.166	0.26768	TRUE
s_2010	TRAF2	752.98	323.66	752.98	323.66	-1.2156	92157	104520	1.3852	0.082997	0.917	0.16599	0.26768	FALSE
s_616	FBXL22	687.25	286.31	687.25	286.31	-1.2603	80375	93049	1.3836	0.083239	0.91676	0.16648	0.26826	FALSE
s_147	BAG6	951.89	446.37	951.89	446.37	-1.0909	127780	140880	1.3794	0.083878	0.91612	0.16776	0.26993	FALSE
s_126	ASB9	2034.1	1198.6	2034.1	1198.6	-0.76252	349010	370520	1.375	0.084567	0.91543	0.16913	0.27193	FALSE
s_676	FBXO31	766.24	1214.6	766.24	1214.6	0.66394	100520	106870	1.3715	0.91408	0.085924	0.17185	0.27511	TRUE
s_261	CBLL2	299.23	96.031	299.23	96.031	-1.6296	20645	32289	1.3708	0.085217	0.91478	0.17043	0.27324	FALSE
s_1044	MAGED1	1609.2	896.29	1609.2	896.29	-0.84356	254090	274920	1.3658	0.085997	0.914	0.17199	0.27514	FALSE
s_248	CBL	1231.5	1835.3	1231.5	1835.3	0.57516	182250	195560	1.3653	0.91368	0.086317	0.17263	0.27576	TRUE
s_1122	MNAT1	769.7	339.66	769.7	339.66	-1.1778	92464	107490	1.3646	0.086185	0.91381	0.17237	0.27554	FALSE
s_948	KLHL2	163.16	328.99	163.16	328.99	1.0073	13750	14925	1.3574	0.90394	0.096058	0.19212	0.29909	TRUE
s_2464	ZYG11A	249.07	465.93	249.07	465.93	0.90086	23513	25565	1.3563	0.90694	0.093057	0.18611	0.29166	TRUE
s_2435	ZFPL1	585.2	958.53	585.2	958.53	0.71093	69687	75829	1.3557	0.91091	0.089088	0.17818	0.28277	TRUE
s_338	COMMD4	4581.9	3199.3	4581.9	3199.3	-0.51807	955810	1042500	1.3542	0.087839	0.91216	0.17568	0.28022	FALSE
s_1700	RNF220	816.98	371.68	816.98	371.68	-1.1341	99146	115960	1.3532	0.088001	0.912	0.176	0.28052	FALSE
s_1063	MAP3K1	145.29	298.76	145.29	298.76	1.035	11777	12877	1.3524	0.90207	0.097934	0.19587	0.30407	TRUE
s_183	BLZF1	419.73	152.94	419.73	152.94	-1.4505	35589	49671	1.3504	0.088447	0.91155	0.17689	0.28155	FALSE
s_150	BARD1	1235	643.76	1235	643.76	-0.93881	174770	196260	1.3495	0.088593	0.91141	0.17719	0.28163	FALSE
s_1612	RNF168	190.84	56.907	190.84	56.907	-1.7281	8968.9	18218	1.348	0.088824	0.91118	0.17765	0.28214	FALSE
s_1283	PDZRN4	855.61	398.35	855.61	398.35	-1.101	104540	122990	1.3441	0.089452	0.91055	0.1789	0.28373	FALSE
s_1950	SUMO1	185.07	362.78	185.07	362.78	0.96721	15790	17520	1.3426	0.90239	0.097613	0.19523	0.30329	TRUE
s_1080	MDM4	825.62	380.57	825.62	380.57	-1.1153	99038	117530	1.3419	0.089814	0.91019	0.17963	0.28467	FALSE
s_1442	RFFL	1789.6	2541.3	1789.6	2541.3	0.50565	282480	314770	1.3397	0.90977	0.090232	0.18046	0.28579	TRUE
s_505	DDX58	299.81	540.62	299.81	540.62	0.84844	28995	32368	1.3385	0.90509	0.094906	0.18981	0.29583	TRUE
s_1019	MAGEA2	404.16	147.6	404.16	147.6	-1.447	32912	47338	1.3383	0.090406	0.90959	0.18081	0.28613	FALSE
s_1230	OSTM1	1022.2	506.83	1022.2	506.83	-1.0107	132820	154260	1.3376	0.090513	0.90949	0.18103	0.28627	FALSE
s_1491	RNF11	782.38	355.67	782.38	355.67	-1.1351	91042	109750	1.3371	0.09059	0.90941	0.18118	0.28631	FALSE
s_2326	UBOX5	2914.5	1893.9	2914.5	1893.9	-0.62158	520740	585820	1.3337	0.091144	0.90886	0.18229	0.28785	FALSE
s_1764	RNFT1	2705.2	3677.6	2705.2	3677.6	0.44291	472820	532770	1.3323	0.90861	0.091395	0.18279	0.28824	TRUE
s_1747	RNF5	1218.3	1803.2	1218.3	1803.2	0.5654	171110	192880	1.332	0.90832	0.091683	0.18337	0.28872	TRUE
s_348	COMMD7	1821.3	2576.8	1821.3	2576.8	0.50037	285390	321890	1.3316	0.90845	0.091553	0.18311	0.28852	TRUE
s_1870	SMURF1	1865.7	2632	1865.7	2632	0.49617	293560	331920	1.33	0.90818	0.091817	0.18363	0.28894	TRUE
s_490	DCUN1D2	778.92	1218.2	778.92	1218.2	0.6445	96469	109130	1.3296	0.90733	0.092669	0.18534	0.291	TRUE
s_815	HERC3	1205.6	1785.5	1205.6	1785.5	0.56619	168140	190320	1.3292	0.90785	0.09215	0.1843	0.28978	TRUE
s_1003	LRRC41	542.54	890.95	542.54	890.95	0.71459	60697	68863	1.3277	0.90605	0.093952	0.1879	0.29369	TRUE
s_1097	MIB2	4.0359	0	4.0359	0	-2.3322	8.1441	135.96	1.327	0.092254	0.90775	0.18451	0.2899	FALSE
s_5	AMER1	1357.2	739.79	1357.2	739.79	-0.87456	190600	221320	1.323	0.092917	0.90708	0.18583	0.29157	FALSE
s_1724	RNF39	1683.5	2397.2	1683.5	2397.2	0.50961	254670	291200	1.3225	0.90692	0.093079	0.18616	0.29166	TRUE
s_334	COMMD3	1376.2	754.02	1376.2	754.02	-0.86718	193570	225280	1.321	0.093247	0.90675	0.18649	0.29178	FALSE
s_1958	SYVN1	1484	832.27	1484	832.27	-0.83366	212410	247990	1.3166	0.09399	0.90601	0.18798	0.29369	FALSE
s_1377	PRKDC	206.98	65.799	206.98	65.799	-1.6386	9966.4	20201	1.3137	0.09448	0.90552	0.18896	0.29501	FALSE
s_516	DIO2	880.4	425.03	880.4	425.03	-1.0489	103680	127540	1.3109	0.094945	0.90506	0.18989	0.29583	FALSE
s_1485	RNF10	1879.6	2633.7	1879.6	2633.7	0.48649	284390	335050	1.3029	0.90364	0.096359	0.19272	0.29981	TRUE
s_2411	WWP1	931.13	462.37	931.13	462.37	-1.0084	109870	136980	1.2971	0.097295	0.9027	0.19459	0.30251	FALSE
s_1750	RNF6	1687	992.32	1687	992.32	-0.76498	241290	291960	1.2903	0.098476	0.90152	0.19695	0.3055	FALSE
s_1738	RNF43	187.38	60.464	187.38	60.464	-1.6158	8053.8	17799	1.29	0.098532	0.90147	0.19706	0.3055	FALSE
s_1024	MAGEA3	2336.8	3193.9	2336.8	3193.9	0.45065	367350	442130	1.2891	0.90129	0.098707	0.19741	0.30583	TRUE
s_2319	UBE4B	1178.5	1732.1	1178.5	1732.1	0.55522	153260	184890	1.2876	0.90075	0.099255	0.19851	0.30731	TRUE
s_561	EGFR	1113.3	1645	1113.3	1645	0.56277	141330	171980	1.282	0.89972	0.10028	0.20057	0.30952	TRUE
s_1286	PELI1	1029.7	533.51	1029.7	533.51	-0.94738	123120	155700	1.2804	0.1002	0.8998	0.2004	0.30952	FALSE
s_1617	RNF169	1550.4	898.07	1550.4	898.07	-0.78703	212740	262190	1.2802	0.10024	0.89976	0.20048	0.30952	FALSE
s_1920	SPSB1	104.36	32.01	104.36	32.01	-1.6743	2617	8453.3	1.2795	0.10036	0.89964	0.20072	0.30952	FALSE
s_1782	SAMHD1	4082.6	5295.9	4082.6	5295.9	0.37532	736120	899960	1.279	0.89955	0.10045	0.20089	0.30952	TRUE
s_524	DPF1	1574	915.85	1574	915.85	-0.78058	216570	267290	1.2789	0.10046	0.89954	0.20092	0.30952	FALSE
s_1117	MKRN3	1038.4	540.62	1038.4	540.62	-0.94036	123880	157370	1.277	0.10081	0.89919	0.20161	0.31037	FALSE
s_1739	RNF43	3361.3	2292.3	3361.3	2292.3	-0.55203	571390	702550	1.2755	0.10106	0.89894	0.20211	0.31092	FALSE
s_871	IRAK4	886.16	441.03	886.16	441.03	-1.0051	99071	128610	1.2747	0.10121	0.89879	0.20241	0.31116	FALSE
s_195	BPY2	2052.5	2831.1	2052.5	2831.1	0.46378	303110	374810	1.2718	0.89823	0.10177	0.20353	0.31267	TRUE
s_2425	ZBTB16	803.14	391.24	803.14	391.24	-1.0357	84831	113470	1.2645	0.10303	0.89697	0.20605	0.31632	FALSE
s_1971	THOC1	163.74	318.32	163.74	318.32	0.95482	11948	14993	1.2625	0.88632	0.11368	0.22737	0.34005	TRUE
s_636	FBXO15	1612	2274.5	1612	2274.5	0.49641	219430	275540	1.262	0.89642	0.10358	0.20716	0.31736	TRUE
s_28	ANAPC4	1680.7	1003	1680.7	1003	-0.74414	229610	290570	1.2617	0.10353	0.89647	0.20706	0.31736	FALSE
s_354	COMMD8	8.6483	3.5567	8.6483	3.5567	-1.0823	12.962	357.32	1.2604	0.10376	0.89624	0.20752	0.31748	FALSE
s_265	CCDC50	1398.7	798.48	1398.7	798.48	-0.808	180140	229980	1.2604	0.10376	0.89624	0.20753	0.31748	FALSE
s_245	CBL	552.91	887.4	552.91	887.4	0.68154	55939	70544	1.2593	0.89407	0.10593	0.21186	0.32244	TRUE
s_469	DCAF6	2105.6	1323.1	2105.6	1323.1	-0.66989	306140	387190	1.2593	0.10396	0.89604	0.20793	0.31787	FALSE
s_143	AXIN1	760.47	366.34	760.47	366.34	-1.0517	77671	105850	1.2582	0.10417	0.89583	0.20834	0.31807	FALSE
s_644	FBXO2	2348.3	1509.8	2348.3	1509.8	-0.6369	351530	444910	1.2581	0.10417	0.89583	0.20835	0.31807	FALSE
s_97	ASB2	386.87	652.65	386.87	652.65	0.75297	35321	44775	1.2561	0.8918	0.1082	0.21639	0.32696	TRUE
s_2343	UBR7	5519.9	6962.2	5519.9	6962.2	0.33485	1040100	1321600	1.2546	0.89519	0.10481	0.20963	0.31972	TRUE
s_1579	RNF149	1296.1	729.12	1296.1	729.12	-0.82907	160730	208710	1.2522	0.10526	0.89474	0.21051	0.32071	FALSE
s_1543	RNF133	430.11	713.12	430.11	713.12	0.72811	40047	51240	1.2503	0.89128	0.10872	0.21745	0.32811	TRUE
s_1897	SOCS5	632.48	994.1	632.48	994.1	0.65154	65384	83712	1.2498	0.89278	0.10722	0.21445	0.32469	TRUE
s_1555	RNF14	3444.9	2383	3444.9	2383	-0.53151	563830	724880	1.2474	0.10613	0.89387	0.21226	0.3227	FALSE
s_1081	MED8	1469.1	2086	1469.1	2086	0.50556	190310	244800	1.2469	0.89363	0.10637	0.21274	0.32296	TRUE
s_1587	RNF151	2078.5	2847.1	2078.5	2847.1	0.4538	295420	380850	1.2455	0.89349	0.10651	0.21301	0.32296	TRUE
s_255	CBLC	2133.8	1353.3	2133.8	1353.3	-0.65654	304590	393820	1.2454	0.1065	0.8935	0.213	0.32296	FALSE
s_898	KCTD11	2357.5	1527.6	2357.5	1527.6	-0.62567	344390	447140	1.2421	0.10709	0.89291	0.21418	0.32451	FALSE
s_2381	VPS18	2979.1	2016.6	2979.1	2016.6	-0.56266	463110	602400	1.2403	0.10744	0.89256	0.21487	0.32511	FALSE
s_107	ASB4	167.2	56.907	167.2	56.907	-1.5384	6082.3	15397	1.2388	0.1077	0.8923	0.2154	0.32569	FALSE
s_133	ATRX	333.25	570.85	333.25	570.85	0.77472	28228	37031	1.2347	0.88682	0.11318	0.22637	0.33878	TRUE
s_2202	TRIM6	1919.3	2642.6	1919.3	2642.6	0.46115	261570	344110	1.233	0.89115	0.10885	0.2177	0.32826	TRUE
s_1012	LRWD1	1227.5	1771.2	1227.5	1771.2	0.5287	147830	194740	1.2322	0.89076	0.10924	0.21847	0.32897	TRUE
s_1894	SOCS4	546	245.41	546	245.41	-1.1505	45175	69422	1.2268	0.10995	0.89005	0.21991	0.33073	FALSE
s_1217	NOTCH2	3627.7	2548.4	3627.7	2548.4	-0.5093	582440	774220	1.2267	0.10997	0.89003	0.21993	0.33073	FALSE
s_572	ELOB	959.38	506.83	959.38	506.83	-0.91927	102400	142290	1.2253	0.11024	0.88976	0.22047	0.33131	FALSE
s_596	FBXL15	1202.7	1735.7	1202.7	1735.7	0.52886	142030	189750	1.2236	0.88912	0.11088	0.22176	0.33301	TRUE
s_2097	TRIM31	1581.5	951.42	1581.5	951.42	-0.73253	198490	268910	1.2204	0.11116	0.88884	0.22232	0.33346	FALSE
s_577	ERCC8	121.08	40.902	121.08	40.902	-1.5427	3213.9	10212	1.2203	0.11118	0.88882	0.22236	0.33346	FALSE
s_1232	OSTM1	2491.9	3336.2	2491.9	3336.2	0.42083	356440	479840	1.2189	0.88854	0.11146	0.22293	0.33409	TRUE
s_2384	VPS41	1047.6	572.63	1047.6	572.63	-0.87027	112800	159150	1.2103	0.11308	0.88692	0.22616	0.3387	FALSE
s_954	KLHL21	2199.6	1429.8	2199.6	1429.8	-0.62105	296260	409330	1.2045	0.1142	0.8858	0.2284	0.34137	FALSE
s_2015	TRAF3	735.68	1118.6	735.68	1118.6	0.60385	73306	101480	1.202	0.88411	0.11589	0.23179	0.34572	TRUE
s_2016	TRAF3	997.44	1461.8	997.44	1461.8	0.55099	107820	149520	1.2009	0.88454	0.11546	0.23092	0.34466	TRUE
s_1601	RNF165	1883	2578.6	1883	2578.6	0.45334	241920	335840	1.2003	0.88492	0.11508	0.23016	0.34376	TRUE
s_2172	TRIM5	2321.8	1531.2	2321.8	1531.2	-0.60029	312540	438520	1.1949	0.11606	0.88394	0.23211	0.34597	FALSE
s_974	LEO1	7.4952	3.5567	7.4952	3.5567	-0.89866	7.7559	298.01	1.1936	0.11631	0.88369	0.23262	0.3465	FALSE
s_734	FEM1A	638.82	309.43	638.82	309.43	-1.0434	54248	84783	1.1927	0.1165	0.8835	0.23301	0.34683	FALSE
s_900	KCTD11	750.67	1134.6	750.67	1134.6	0.59526	73696	104120	1.1898	0.88176	0.11824	0.23649	0.35151	TRUE
s_1607	RNF167	663.04	1017.2	663.04	1017.2	0.61671	62722	88895	1.1879	0.88101	0.11899	0.23798	0.35257	TRUE
s_574	ELOB	1218.8	1739.2	1218.8	1739.2	0.51259	135400	192990	1.1846	0.88158	0.11842	0.23684	0.35151	TRUE
s_918	KCTD5	2.8828	0	2.8828	0	-1.9571	4.1552	88.783	1.1823	0.11855	0.88145	0.23711	0.35151	FALSE
s_1250	PCBP2	2.8828	0	2.8828	0	-1.9571	4.1552	88.783	1.1823	0.11855	0.88145	0.23711	0.35151	FALSE
s_1339	PINK1	175.85	327.22	175.85	327.22	0.89213	11456	16417	1.1814	0.87025	0.12975	0.2595	0.37765	TRUE
s_1925	SPSB3	1576.9	969.2	1576.9	969.2	-0.70163	184630	267910	1.1791	0.11917	0.88083	0.23835	0.35288	FALSE
s_832	HGS	2341.4	1561.4	2341.4	1561.4	-0.58422	304190	443240	1.1725	0.12049	0.87951	0.24099	0.35655	FALSE
s_168	BIRC3	475.08	216.96	475.08	216.96	-1.1271	33313	58154	1.1712	0.12076	0.87924	0.24152	0.35686	FALSE
s_275	CCNF	461.82	738.02	461.82	738.02	0.67516	38142	56096	1.1661	0.87502	0.12498	0.24995	0.36686	TRUE
s_1352	PKN1	434.72	195.62	434.72	195.62	-1.148	28585	51940	1.1637	0.12228	0.87772	0.24456	0.36087	FALSE
s_1182	NEURL2	445.68	714.9	445.68	714.9	0.68052	36240	53612	1.1627	0.87412	0.12588	0.25177	0.36879	TRUE
s_500	DDIT4	404.16	179.61	404.16	179.61	-1.1656	25211	47338	1.1586	0.12331	0.87669	0.24661	0.36341	FALSE
s_928	KLHL10	1220.6	718.45	1220.6	718.45	-0.76375	126060	193340	1.1536	0.12433	0.87567	0.24867	0.3661	FALSE
s_1772	RRAGA	861.37	465.93	861.37	465.93	-0.88511	78187	124050	1.1531	0.12444	0.87556	0.24887	0.3661	FALSE
s_1576	RNF148	727.03	377.01	727.03	377.01	-0.94558	61258	99960	1.1517	0.12473	0.87527	0.24946	0.36663	FALSE
s_976	LEO1	2116	2834.7	2116	2834.7	0.42171	258290	389620	1.1515	0.87519	0.12481	0.24963	0.36663	TRUE
s_1614	RNF169	550.61	855.39	550.61	855.39	0.63462	46445	70169	1.1506	0.87265	0.12735	0.25471	0.37285	TRUE
s_2349	UBXN1	2301	1545.4	2301	1545.4	-0.574	285490	433540	1.1486	0.12535	0.87465	0.25071	0.36773	FALSE
s_1303	PEX12	413.39	666.88	413.39	666.88	0.68861	32129	48718	1.1485	0.87066	0.12934	0.25867	0.37715	TRUE
s_446	DCAF12	727.61	378.79	727.61	378.79	-0.93995	60838	100060	1.147	0.1257	0.8743	0.2514	0.3685	FALSE
s_647	FBXO21	891.35	1301.8	891.35	1301.8	0.54588	84215	129570	1.1401	0.87204	0.12796	0.25593	0.37392	TRUE
s_429	DAXX	305	512.16	305	512.16	0.74591	21459	33083	1.139	0.8664	0.1336	0.26721	0.38654	TRUE
s_1494	RNF113A	152.21	58.686	152.21	58.686	-1.3601	4373.4	13663	1.1373	0.12771	0.87229	0.25542	0.37364	FALSE
s_2111	TRIM35	2890.8	3755.9	2890.8	3755.9	0.37755	374150	579770	1.1361	0.87203	0.12797	0.25594	0.37392	TRUE
s_1590	RNF152	1018.8	581.52	1018.8	581.52	-0.80786	95593	153600	1.1349	0.12821	0.87179	0.25642	0.37437	FALSE
s_351	COMMD7	612.3	933.63	612.3	933.63	0.60781	51628	80327	1.1338	0.86955	0.13045	0.2609	0.3794	TRUE
s_283	CDKN1A	1053.9	608.2	1053.9	608.2	-0.79218	99344	160380	1.1304	0.12915	0.87085	0.2583	0.37685	FALSE
s_2315	UBE4A	1460.4	2016.6	1460.4	2016.6	0.46532	154700	242970	1.1285	0.87024	0.12976	0.25952	0.37765	TRUE
s_1578	RNF149	1677.8	2285.2	1677.8	2285.2	0.44553	184470	289930	1.1281	0.87024	0.12976	0.25953	0.37765	TRUE
s_2256	TRIM74	748.37	400.13	748.37	400.13	-0.9016	60635	103710	1.1216	0.13102	0.86898	0.26204	0.38081	FALSE
s_1131	MSL2	20.179	8.8918	20.179	8.8918	-1.0984	63.705	1047.4	1.1149	0.13245	0.86755	0.26491	0.38446	FALSE
s_1726	RNF4	783.54	1152.4	783.54	1152.4	0.55595	68020	109950	1.1123	0.86578	0.13422	0.26844	0.38729	TRUE
s_1039	MAGEC2	2081.9	1396	2081.9	1396	-0.57628	235250	381660	1.1118	0.13311	0.86689	0.26622	0.38589	FALSE
s_1211	NLK	928.25	526.39	928.25	526.39	-0.81719	80745	136440	1.1118	0.13312	0.86688	0.26624	0.38589	FALSE
s_777	H2AFY	991.1	1419.1	991.1	1419.1	0.51747	91604	148310	1.1115	0.86614	0.13386	0.26772	0.38676	TRUE
s_213	BTBD1	3177.4	4076	3177.4	4076	0.35921	403740	653950	1.1112	0.86675	0.13325	0.26649	0.38601	TRUE
s_1313	PEX2	354	576.19	354	576.19	0.7012	24682	39991	1.111	0.86141	0.13859	0.27718	0.39731	TRUE
s_1734	RNF41	772	419.69	772	419.69	-0.87772	62063	107900	1.1095	0.13361	0.86639	0.26721	0.38654	FALSE
s_1655	RNF19	3149.7	2258.5	3149.7	2258.5	-0.47967	397120	646700	1.1084	0.13385	0.86615	0.26769	0.38676	FALSE
s_2220	TRIM64	1964.9	1307.1	1964.9	1307.1	-0.58773	216350	354550	1.1067	0.13422	0.86578	0.26843	0.38729	FALSE
s_550	DTX4	391.48	625.98	391.48	625.98	0.6758	27495	45455	1.0999	0.85966	0.14034	0.28069	0.40078	TRUE
s_1384	PSMA3	947.28	1358.7	947.28	1358.7	0.51987	84618	140010	1.0994	0.86344	0.13656	0.27313	0.39303	TRUE
s_1656	RNF19	1471.4	930.08	1471.4	930.08	-0.66116	146500	245290	1.0988	0.13593	0.86407	0.27187	0.39173	FALSE
s_1926	SPSB3	2142.5	2832.9	2142.5	2832.9	0.40285	238350	395850	1.0974	0.86372	0.13628	0.27256	0.39248	TRUE
s_412	CUL7	187.96	78.247	187.96	78.247	-1.2536	6018	17868	1.0939	0.13699	0.86301	0.27398	0.394	FALSE
s_2082	TRIM26	1221.1	1701.9	1221.1	1701.9	0.47857	115560	193460	1.093	0.86242	0.13758	0.27515	0.39518	TRUE
s_1329	PIAS4	1120.8	1575.6	1120.8	1575.6	0.49099	103420	173450	1.092	0.8621	0.1379	0.27581	0.39586	TRUE
s_2467	ZYG11B	551.76	280.98	551.76	280.98	-0.97107	36661	70357	1.0917	0.13748	0.86252	0.27497	0.39516	FALSE
s_1786	SASS6	217.36	377.01	217.36	377.01	0.79171	12744	21498	1.0889	0.85164	0.14836	0.29672	0.41746	TRUE
s_1205	NHLRC1	1684.7	1099	1684.7	1099	-0.61581	171500	291450	1.0884	0.13822	0.86178	0.27644	0.3965	FALSE
s_2156	TRIM46	377.07	602.86	377.07	602.86	0.67558	25492	43336	1.0847	0.85591	0.14409	0.28818	0.4083	TRUE
s_1972	THOC1	656.12	350.34	656.12	350.34	-0.9033	46751	87716	1.0829	0.13942	0.86058	0.27885	0.39903	FALSE
s_2359	UNKL	2.3062	0	2.3062	0	-1.7252	2.6593	66.934	1.0823	0.13955	0.86045	0.2791	0.39903	FALSE
s_1004	LRRC41	2.3062	1.7784	2.3062	1.7784	-0.25095	0.13932	66.934	1.0823	0.13955	0.86045	0.2791	0.39903	FALSE
s_1939	SRC	2.3062	0	2.3062	0	-1.7252	2.6593	66.934	1.0823	0.13955	0.86045	0.2791	0.39903	FALSE
s_242	CASC3	2000.1	1349.8	2000.1	1349.8	-0.56699	211440	362650	1.0816	0.13972	0.86028	0.27943	0.39924	FALSE
s_2234	TRIM68	881.55	1268	881.55	1268	0.5239	74658	127760	1.0811	0.85921	0.14079	0.28158	0.40153	TRUE
s_874	IREB2	51.313	21.34	51.313	21.34	-1.2275	449.19	3428.1	1.077	0.14075	0.85925	0.28149	0.40153	FALSE
s_1140	MYCBP2	1113.9	1559.6	1113.9	1559.6	0.4852	99330	172090	1.0744	0.85817	0.14183	0.28366	0.40341	TRUE
s_1779	RTF1	1215.4	1685.9	1215.4	1685.9	0.47177	110690	192300	1.0729	0.85795	0.14205	0.28409	0.40354	TRUE
s_1407	RANGAP1	1455.2	1982.9	1455.2	1982.9	0.44608	139200	241870	1.0729	0.85812	0.14188	0.28377	0.40341	TRUE
s_1195	NFKBIA	1609.7	1049.2	1609.7	1049.2	-0.61702	157090	275040	1.0729	0.14167	0.85833	0.28333	0.40341	FALSE
s_2383	VPS41	1232.7	762.91	1232.7	762.91	-0.69148	110340	195790	1.0718	0.14191	0.85809	0.28381	0.40341	FALSE
s_507	DERL1	584.05	878.51	584.05	878.51	0.58814	43352	75639	1.0707	0.8554	0.1446	0.2892	0.40948	TRUE
s_1988	TNIP1	774.31	433.92	774.31	433.92	-0.83403	57934	108310	1.0691	0.14251	0.85749	0.28501	0.4046	FALSE
s_1975	TMEM129	986.48	585.08	986.48	585.08	-0.75266	80563	147430	1.0645	0.14355	0.85645	0.2871	0.40729	FALSE
s_893	KCTD10	4500.6	5573.4	4500.6	5573.4	0.30837	575420	1019000	1.0627	0.85605	0.14395	0.2879	0.40816	TRUE
s_2203	TRIM60	792.18	1147	792.18	1147	0.53344	62960	111500	1.0627	0.85476	0.14524	0.29049	0.41078	TRUE
s_1909	SPOP	213.9	94.253	213.9	94.253	-1.1738	7157.9	21064	1.0592	0.14476	0.85524	0.28952	0.40968	FALSE
s_318	CNOT4	93.978	184.95	93.978	184.95	0.96923	4137.8	7399	1.0576	0.83178	0.16822	0.33644	0.46242	TRUE
s_1435	RCHY1	1252.3	784.25	1252.3	784.25	-0.67447	109520	199760	1.0566	0.14534	0.85466	0.29069	0.4108	FALSE
s_42	ARIH2	544.27	821.6	544.27	821.6	0.59323	38456	69142	1.0547	0.85136	0.14864	0.29728	0.41781	TRUE
s_1119	MKRN3	2037	1397.8	2037	1397.8	-0.54295	204270	371190	1.0507	0.14671	0.85329	0.29342	0.41439	FALSE
s_419	CUL9	1448.3	1963.3	1448.3	1963.3	0.43866	132610	240410	1.0503	0.85299	0.14701	0.29402	0.41498	TRUE
s_181	BLZF1	482.58	738.02	482.58	738.02	0.61186	32625	59324	1.0488	0.84927	0.15073	0.30146	0.42197	TRUE
s_793	HECTD3	364.38	577.96	364.38	577.96	0.66407	22809	41489	1.0486	0.84719	0.15281	0.30563	0.42726	TRUE
s_938	KLHL15	835.43	483.71	835.43	483.71	-0.78711	61851	119310	1.0466	0.14764	0.85236	0.29528	0.41649	FALSE
s_73	ASB13	2426.1	1714.3	2426.1	1714.3	-0.50077	253330	463780	1.0459	0.14781	0.85219	0.29561	0.41669	FALSE
s_2142	TRIM42	1860.5	2461.2	1860.5	2461.2	0.40348	180420	330740	1.0445	0.85179	0.14821	0.29643	0.41731	TRUE
s_2361	UNKL	1538.8	1010.1	1538.8	1010.1	-0.60683	139770	259700	1.0421	0.14868	0.85132	0.29735	0.41781	FALSE
s_1161	NEDD4	1863.4	1266.2	1863.4	1266.2	-0.5571	178340	331390	1.0397	0.14925	0.85075	0.29849	0.41914	FALSE
s_1314	PEX2	453.75	697.11	453.75	697.11	0.6184	29614	54851	1.0391	0.84659	0.15341	0.30683	0.4284	TRUE
s_1944	STUB1	1382	890.95	1382	890.95	-0.63276	120560	226480	1.0385	0.14951	0.85049	0.29902	0.41962	FALSE
s_1825	SHKBP1	637.09	350.34	637.09	350.34	-0.86092	41115	84490	1.037	0.14987	0.85013	0.29973	0.42022	FALSE
s_612	FBXL20	1101.2	681.11	1101.2	681.11	-0.69234	88246	169600	1.0336	0.15065	0.84935	0.30131	0.42197	FALSE
s_739	FEM1B	1614.3	1074.1	1614.3	1074.1	-0.58734	145920	276050	1.0321	0.15102	0.84898	0.30205	0.42252	FALSE
s_951	KLHL20	3136.4	2315.4	3136.4	2315.4	-0.4377	337050	643240	1.0239	0.15295	0.84705	0.30589	0.42736	FALSE
s_1054	MAGEF1	609.42	898.07	609.42	898.07	0.55863	41660	79846	1.0215	0.84408	0.15592	0.31185	0.4343	TRUE
s_556	E4F1	144.14	64.021	144.14	64.021	-1.1585	3209.4	12748	1.0211	0.1536	0.8464	0.30721	0.42865	FALSE
s_768	GNL3L	3130.7	3947.9	3130.7	3947.9	0.33453	333950	641730	1.0202	0.84617	0.15383	0.30765	0.429	TRUE
s_1059	MAGEL2	849.84	505.05	849.84	505.05	-0.7496	59439	121930	1.0135	0.15542	0.84458	0.31083	0.43316	FALSE
s_2155	TRIM46	251.95	414.36	251.95	414.36	0.71547	13187	25943	1.0083	0.83354	0.16646	0.33292	0.45872	TRUE
s_1429	RC3H1	2283.2	2943.2	2283.2	2943.2	0.3662	217810	429250	1.0074	0.84309	0.15691	0.31382	0.43678	TRUE
s_1105	MID2	630.75	921.19	630.75	921.19	0.54571	42177	83421	1.0056	0.84038	0.15962	0.31925	0.44237	TRUE
s_68	ASB10	1420.1	937.19	1420.1	937.19	-0.599	116580	234450	1.0031	0.15791	0.84209	0.31582	0.43901	FALSE
s_1830	SHPRH	1224	1664.5	1224	1664.5	0.44318	97026	194040	1	0.84092	0.15908	0.31817	0.44171	TRUE
s_1489	RNF103	2181.1	2816.9	2181.1	2816.9	0.36891	202130	404970	0.99912	0.84108	0.15892	0.31783	0.44153	TRUE
s_632	FBXO11	254.26	122.71	254.26	122.71	-1.045	8653.2	26245	0.99692	0.1594	0.8406	0.31881	0.44232	FALSE
s_2444	ZNRF1	383.41	197.4	383.41	197.4	-0.95425	17300	44266	0.99621	0.15957	0.84043	0.31915	0.44237	FALSE
s_1173	NEURL1	2535.7	3231.3	2535.7	3231.3	0.3496	241920	490620	0.99306	0.83964	0.16036	0.32073	0.44415	TRUE
s_253	CBLC	480.85	722.01	480.85	722.01	0.58545	29080	59054	0.99241	0.83557	0.16443	0.32887	0.45343	TRUE
s_51	ARRB2	1889.4	2463	1889.4	2463	0.38235	164540	337280	0.98776	0.83827	0.16173	0.32345	0.44736	TRUE
s_2205	TRIM60	199.49	336.11	199.49	336.11	0.7497	9332.6	19274	0.98407	0.82421	0.17579	0.35158	0.47699	TRUE
s_1015	LTN1	310.76	156.49	310.76	156.49	-0.98514	11899	33881	0.98324	0.16274	0.83726	0.32549	0.44989	FALSE
s_2212	TRIM62	4178.3	5123.4	4178.3	5123.4	0.29414	446650	926930	0.98169	0.83687	0.16313	0.32625	0.45067	TRUE
s_785	HECTD1	756.44	449.92	756.44	449.92	-0.74825	46976	105140	0.97801	0.16403	0.83597	0.32807	0.45289	FALSE
s_1145	N4BP1	2923.1	3672.3	2923.1	3672.3	0.32907	280630	588040	0.97696	0.8357	0.1643	0.32861	0.45335	TRUE
s_1804	SEL1L2	240.42	393.02	240.42	393.02	0.70669	11642	24441	0.97605	0.8246	0.1754	0.3508	0.47645	TRUE
s_1308	PEX13	257.14	416.13	257.14	416.13	0.69234	12639	26624	0.97439	0.825	0.175	0.34999	0.47572	TRUE
s_1461	RFWD2	719.54	1024.3	719.54	1024.3	0.50894	46449	98650	0.97041	0.83224	0.16776	0.33553	0.46146	TRUE
s_2148	TRIM43	1027.4	652.65	1027.4	652.65	-0.65383	70224	155260	0.96618	0.16698	0.83302	0.33396	0.45987	FALSE
s_743	FEM1C	163.74	78.247	163.74	78.247	-1.0558	3654.6	14993	0.96576	0.16708	0.83292	0.33417	0.45987	FALSE
s_1126	MPL	1774.1	2310.1	1774.1	2310.1	0.3807	143660	311290	0.96074	0.83153	0.16847	0.33693	0.46281	TRUE
s_1802	SEL1L2	3648.4	4495.7	3648.4	4495.7	0.30119	358910	779870	0.95939	0.83132	0.16868	0.33737	0.46302	TRUE
s_936	KLHL13	642.28	375.23	642.28	375.23	-0.77382	35657	85368	0.95911	0.16875	0.83125	0.3375	0.46302	FALSE
s_2049	TRIM13	4.6124	3.5567	4.6124	3.5567	-0.30063	0.55728	161.03	0.9566	0.16938	0.83062	0.33877	0.46447	FALSE
s_575	ERCC8	4165	3247.3	4165	3247.3	-0.359	421130	923180	0.9552	0.16974	0.83026	0.33948	0.46515	FALSE
s_1477	RIPK4	910.95	1259.1	910.95	1259.1	0.46647	60593	133210	0.95381	0.82883	0.17117	0.34233	0.46789	TRUE
s_1436	RCHY1	2260.7	1641.4	2260.7	1641.4	-0.46156	191730	423870	0.95199	0.17055	0.82945	0.3411	0.46709	FALSE
s_931	KLHL12	208.14	103.14	208.14	103.14	-1.0059	5511.6	20344	0.95047	0.17094	0.82906	0.34187	0.46785	FALSE
s_1102	MID1	1235	818.04	1235	818.04	-0.59364	86918	196260	0.94977	0.17111	0.82889	0.34223	0.46789	FALSE
s_2428	ZER1	1.7297	0	1.7297	0	-1.4487	1.4959	46.511	0.94802	0.17156	0.82844	0.34312	0.4681	FALSE
s_895	KCTD10	1.7297	0	1.7297	0	-1.4487	1.4959	46.511	0.94802	0.17156	0.82844	0.34312	0.4681	FALSE
s_1631	RNF180	1.7297	0	1.7297	0	-1.4487	1.4959	46.511	0.94802	0.17156	0.82844	0.34312	0.4681	FALSE
s_763	GAN	2825.1	2114.5	2825.1	2114.5	-0.41785	252510	563040	0.94736	0.17173	0.82827	0.34346	0.46827	FALSE
s_896	KCTD10	1198.1	791.37	1198.1	791.37	-0.59769	82707	188820	0.94539	0.17223	0.82777	0.34446	0.46935	FALSE
s_1675	RNF208	1820.2	2356.3	1820.2	2356.3	0.37227	143720	321630	0.94536	0.82765	0.17235	0.3447	0.46936	TRUE
s_717	FBXW5	114.16	55.129	114.16	55.129	-1.0368	1742.2	9475.7	0.94455	0.17245	0.82755	0.34489	0.46936	FALSE
s_333	COMMD3	325.18	503.27	325.18	503.27	0.62855	15859	35893	0.94005	0.81859	0.18141	0.36281	0.48922	TRUE
s_765	GNL3L	638.24	378.79	638.24	378.79	-0.75117	33659	84685	0.93601	0.17463	0.82537	0.34927	0.47502	FALSE
s_447	DCAF12	108.97	53.351	108.97	53.351	-1.0167	1546.7	8931.3	0.93271	0.17548	0.82452	0.35097	0.47645	FALSE
s_1630	RNF180	554.07	321.88	554.07	321.88	-0.78166	26955	70731	0.93077	0.17599	0.82401	0.35197	0.47723	FALSE
s_1521	RNF122	645.16	385.9	645.16	385.9	-0.73993	33608	85856	0.92788	0.17674	0.82326	0.35347	0.47867	FALSE
s_502	DDIT4	2068.1	2637.3	2068.1	2637.3	0.3506	161990	378430	0.92527	0.82252	0.17748	0.35496	0.4804	TRUE
s_1960	SYVN1	2504	1863.7	2504	1863.7	-0.42584	204970	482820	0.92193	0.17828	0.82172	0.35657	0.48197	FALSE
s_46	ARRB1	1046.4	688.22	1046.4	688.22	-0.60383	64162	158930	0.91197	0.18089	0.81911	0.36179	0.48854	FALSE
s_1327	PIAS2	1306.5	890.95	1306.5	890.95	-0.55174	86327	210840	0.91181	0.18093	0.81907	0.36187	0.48854	FALSE
s_696	FBXO6	2528.2	1892.2	2528.2	1892.2	-0.41787	202260	488770	0.91021	0.18136	0.81864	0.36271	0.48922	FALSE
s_712	FBXW12	1158.9	1545.4	1158.9	1545.4	0.41494	74697	180990	0.90854	0.81761	0.18239	0.36477	0.49096	TRUE
s_2215	TRIM63	755.28	1049.2	755.28	1049.2	0.4737	43201	104930	0.90742	0.81609	0.18391	0.36781	0.49385	TRUE
s_1652	RNF187	669.38	409.02	669.38	409.02	-0.70928	33893	89979	0.90693	0.18222	0.81778	0.36444	0.49096	FALSE
s_151	BARD1	2828	3508.7	2828	3508.7	0.31105	231670	563770	0.90657	0.81767	0.18233	0.36467	0.49096	TRUE
s_2188	TRIM56	1994.9	2539.5	1994.9	2539.5	0.34808	148300	361450	0.90586	0.81741	0.18259	0.36518	0.49121	TRUE
s_783	HACE1	1011.3	665.1	1011.3	665.1	-0.60378	59917	152160	0.90199	0.18353	0.81647	0.36706	0.49344	FALSE
s_709	FBXW12	959.38	625.98	959.38	625.98	-0.61519	55579	142290	0.90058	0.1839	0.8161	0.36781	0.49385	FALSE
s_1299	PEX10	1576.9	1113.2	1576.9	1113.2	-0.50191	107470	267910	0.89926	0.18426	0.81574	0.36851	0.49449	FALSE
s_221	BTRC	456.05	263.2	456.05	263.2	-0.79076	18597	55206	0.89809	0.18457	0.81543	0.36914	0.49503	FALSE
s_1714	RNF34	2379.4	1776.6	2379.4	1776.6	-0.42132	181720	452440	0.89688	0.18489	0.81511	0.36978	0.49559	FALSE
s_627	FBXL8	890.77	576.19	890.77	576.19	-0.62764	49483	129460	0.89439	0.18556	0.81444	0.37111	0.49677	FALSE
s_1551	RNF138	631.9	385.9	631.9	385.9	-0.71001	30258	83615	0.89383	0.18571	0.81429	0.37141	0.49687	FALSE
s_1690	RNF215	121.08	62.242	121.08	62.242	-0.94882	1730.7	10212	0.89167	0.18629	0.81371	0.37257	0.49782	FALSE
s_2289	TSC2	4.0359	3.5567	4.0359	3.5567	-0.14425	0.1148	135.96	0.88801	0.18727	0.81273	0.37453	0.50013	FALSE
s_464	DCAF5	586.93	355.67	586.93	355.67	-0.72106	26741	76115	0.88758	0.18738	0.81262	0.37477	0.50014	FALSE
s_485	DCUN1D1	601.92	850.05	601.92	850.05	0.49728	30784	78598	0.88506	0.8089	0.1911	0.3822	0.50669	TRUE
s_1476	RIPK4	554.64	334.33	554.64	334.33	-0.72858	24269	70825	0.88229	0.18881	0.81119	0.37762	0.50275	FALSE
s_1154	NDFIP1	3670.9	4453	3670.9	4453	0.27857	305820	786000	0.88214	0.81115	0.18885	0.37771	0.50275	TRUE
s_1164	NEDD4	1661.6	1191.5	1661.6	1191.5	-0.47948	110510	286380	0.88136	0.18906	0.81094	0.37812	0.50275	FALSE
s_1378	PRKDC	571.94	346.78	571.94	346.78	-0.72022	25349	73648	0.88108	0.18914	0.81086	0.37828	0.50275	FALSE
s_1272	PCNA	666.5	414.36	666.5	414.36	-0.68441	31787	89486	0.88101	0.18916	0.81084	0.37831	0.50275	FALSE
s_873	IREB2	1105.3	746.91	1105.3	746.91	-0.56475	64206	170390	0.87915	0.18966	0.81034	0.37932	0.50363	FALSE
s_1811	SH3RF1	712.04	448.14	712.04	448.14	-0.66681	34821	97343	0.87894	0.18972	0.81028	0.37943	0.50363	FALSE
s_1867	SMAD7	290.01	444.59	290.01	444.59	0.61466	11948	31028	0.87757	0.79994	0.20006	0.40012	0.52229	TRUE
s_924	KCTD6	1173.9	803.81	1173.9	803.81	-0.54576	68468	183970	0.8719	0.19163	0.80837	0.38326	0.5078	FALSE
s_1762	RNFT1	1177.3	807.37	1177.3	807.37	-0.54364	68432	184660	0.86995	0.19216	0.80784	0.38432	0.5089	FALSE
s_2115	TRIM36	596.73	368.12	596.73	368.12	-0.69542	26132	77736	0.86662	0.19308	0.80692	0.38615	0.51039	FALSE
s_1322	PIAS1	159.13	263.2	159.13	263.2	0.72238	5415	14457	0.8655	0.78683	0.21317	0.42635	0.54745	TRUE
s_594	FBXL14	2568	1958	2568	1958	-0.3911	186050	498590	0.8643	0.19371	0.80629	0.38742	0.51146	FALSE
s_1625	RNF170	1524.4	1961.5	1524.4	1961.5	0.36351	95534	256610	0.8629	0.80565	0.19435	0.3887	0.51256	TRUE
s_1037	MAGEC2	2035.8	1511.6	2035.8	1511.6	-0.42928	137400	370920	0.86194	0.19436	0.80564	0.38872	0.51256	FALSE
s_2231	TRIM68	1113.3	1470.7	1113.3	1470.7	0.40131	63857	171980	0.86176	0.80488	0.19512	0.39024	0.51426	TRUE
s_2278	TRIOBP	595	369.9	595	369.9	-0.6843	25336	77450	0.85517	0.19623	0.80377	0.39246	0.51656	FALSE
s_1348	PJA2	996.86	672.22	996.86	672.22	-0.56777	52697	149400	0.85418	0.1965	0.8035	0.39301	0.51698	FALSE
s_1703	RNF26	1166.4	1531.2	1166.4	1531.2	0.39231	66537	182480	0.85397	0.80281	0.19719	0.39437	0.51845	TRUE
s_999	LRR1	610.57	851.83	610.57	851.83	0.47974	29103	80038	0.85278	0.80002	0.19998	0.39996	0.52229	TRUE
s_424	CYTH1	1689.9	2150	1689.9	2150	0.34725	105870	292600	0.85067	0.80235	0.19765	0.3953	0.51845	TRUE
s_1198	NFX1	593.27	369.9	593.27	369.9	-0.68011	24948	77163	0.85045	0.19754	0.80246	0.39507	0.51845	FALSE
s_1556	RNF14	333.82	192.06	333.82	192.06	-0.79434	10048	37113	0.85039	0.19755	0.80245	0.39511	0.51845	FALSE
s_1482	RNF10	540.81	332.55	540.81	332.55	-0.69987	21685	68583	0.85012	0.19763	0.80237	0.39526	0.51845	FALSE
s_551	DZIP3	1730.8	1266.2	1730.8	1266.2	-0.45066	107940	301650	0.8483	0.19814	0.80186	0.39627	0.5192	FALSE
s_2459	ZSWIM2	614.61	385.9	614.61	385.9	-0.67004	26153	80713	0.84817	0.19817	0.80183	0.39635	0.5192	FALSE
s_2022	TRAF6	697.63	958.53	697.63	958.53	0.4578	34035	94842	0.84718	0.79919	0.20081	0.40161	0.5233	TRUE
s_782	HACE1	938.63	1253.7	938.63	1253.7	0.41722	49647	138380	0.84707	0.80036	0.19964	0.39928	0.5218	TRUE
s_2012	TRAF2	442.22	264.97	442.22	264.97	-0.73672	15707	53083	0.84572	0.19885	0.80115	0.39771	0.52068	FALSE
s_855	HSPA8	127.99	69.356	127.99	69.356	-0.87457	1719.3	10960	0.84521	0.199	0.801	0.39799	0.52074	FALSE
s_828	HERC6	33.44	71.134	33.44	71.134	1.0666	710.42	1989.5	0.84509	0.74262	0.25738	0.51476	0.62738	TRUE
s_2264	TRIM9	1109.3	764.69	1109.3	764.69	-0.5361	59374	171180	0.84334	0.19952	0.80048	0.39904	0.5218	FALSE
s_290	CEP68	1197.5	835.82	1197.5	835.82	-0.51823	65405	188700	0.84089	0.2002	0.7998	0.40041	0.52235	FALSE
s_602	FBXL16	2493	3074.8	2493	3074.8	0.30248	169220	480130	0.83958	0.79939	0.20061	0.40121	0.52309	TRUE
s_2275	TRIOBP	1746.4	1285.7	1746.4	1285.7	-0.44146	106090	305110	0.83614	0.20154	0.79846	0.40307	0.52481	FALSE
s_1240	PAF1	1283.4	906.96	1283.4	906.96	-0.5004	70857	206110	0.83585	0.20162	0.79838	0.40324	0.52481	FALSE
s_1526	RNF126	1020.5	1346.2	1020.5	1346.2	0.39929	53044	153930	0.83018	0.79583	0.20417	0.40834	0.52956	TRUE
s_1571	RNF146	2495.9	1920.6	2495.9	1920.6	-0.37782	165470	480830	0.83007	0.20325	0.79675	0.4065	0.52816	FALSE
s_1222	NPTXR	845.23	563.74	845.23	563.74	-0.58347	39618	121090	0.83007	0.20325	0.79675	0.4065	0.52816	FALSE
s_2404	WDTC1	1857.7	1381.8	1857.7	1381.8	-0.42669	113230	330090	0.83001	0.20327	0.79673	0.40653	0.52816	FALSE
s_2302	UBAC1	2288.3	1744.6	2288.3	1744.6	-0.39124	147850	430490	0.82946	0.20342	0.79658	0.40684	0.52825	FALSE
s_2036	TRIB1	3024	2375.9	3024	2375.9	-0.34788	210050	614010	0.82731	0.20403	0.79597	0.40806	0.52952	FALSE
s_1263	PCGF3	1303	1680.5	1303	1680.5	0.36683	71265	210130	0.82359	0.79445	0.20555	0.41109	0.53241	TRUE
s_32	ANKIB1	1149.1	1497.4	1149.1	1497.4	0.38167	60657	179040	0.82315	0.79411	0.20589	0.41178	0.53278	TRUE
s_683	FBXO4	2677.5	3273.9	2677.5	3273.9	0.29004	177860	525840	0.8225	0.79458	0.20542	0.41084	0.53241	TRUE
s_1776	RSPRY1	616.91	850.05	616.91	850.05	0.46185	27177	81098	0.81867	0.79034	0.20966	0.41932	0.54032	TRUE
s_2398	WASHC1	1116.2	780.7	1116.2	780.7	-0.51522	56284	172540	0.81768	0.20677	0.79323	0.41354	0.53474	FALSE
s_1627	RNF175	1511.1	1922.4	1511.1	1922.4	0.34706	84564	253770	0.81637	0.79258	0.20742	0.41485	0.53612	TRUE
s_100	ASB2	999.74	1314.2	999.74	1314.2	0.39421	49442	149960	0.81205	0.79059	0.20941	0.41882	0.54031	TRUE
s_468	DCAF6	1320.3	947.86	1320.3	947.86	-0.4777	69358	213680	0.8116	0.20851	0.79149	0.41702	0.53861	FALSE
s_2286	TRPC4AP	3439.7	2751.1	3439.7	2751.1	-0.32217	237090	723490	0.80964	0.20907	0.79093	0.41814	0.53975	FALSE
s_922	KCTD6	192.57	302.32	192.57	302.32	0.64799	6022.6	18428	0.80848	0.77287	0.22713	0.45425	0.57461	TRUE
s_344	COMMD6	2858.6	2247.8	2858.6	2247.8	-0.34661	186490	571540	0.80804	0.20953	0.79047	0.41907	0.54031	FALSE
s_450	DCAF13	1444.3	1838.8	1444.3	1838.8	0.34823	77834	239550	0.80612	0.78958	0.21042	0.42084	0.54196	TRUE
s_1396	RAB7A	28.251	60.464	28.251	60.464	1.0712	518.83	1605.8	0.80386	0.72256	0.27744	0.55487	0.66416	TRUE
s_834	HINT1	42.088	83.582	42.088	83.582	0.97306	860.88	2664.8	0.80381	0.73408	0.26592	0.53184	0.64366	TRUE
s_1921	SPSB2	2014.5	1529.4	2014.5	1529.4	-0.39723	117660	365980	0.80304	0.21097	0.78903	0.42195	0.54307	FALSE
s_628	FBXL8	746.64	497.94	746.64	497.94	-0.58348	30925	103400	0.80066	0.21167	0.78833	0.42333	0.54453	FALSE
s_1544	RNF133	524.09	729.12	524.09	729.12	0.47558	21020	65895	0.79874	0.78332	0.21668	0.43337	0.55367	TRUE
s_295	CGRRF1	1376.2	1755.2	1376.2	1755.2	0.35071	71820	225280	0.79851	0.78732	0.21268	0.42537	0.54651	TRUE
s_3	AICDA	2597.9	2030.9	2597.9	2030.9	-0.35512	160790	506020	0.79753	0.21257	0.78743	0.42514	0.54651	FALSE
s_471	DCAF6	867.14	1148.8	867.14	1148.8	0.40541	39671	125100	0.79638	0.78557	0.21443	0.42886	0.55004	TRUE
s_1588	RNF151	2394.4	2930.7	2394.4	2930.7	0.29147	143810	456070	0.79412	0.7864	0.2136	0.42721	0.54824	TRUE
s_216	BTBD1	926.52	1218.2	926.52	1218.2	0.39445	42530	136110	0.79052	0.78409	0.21591	0.43182	0.55255	TRUE
s_76	ASB13	2764.6	2180.3	2764.6	2180.3	-0.34242	170710	547710	0.78979	0.21483	0.78517	0.42965	0.55073	FALSE
s_1500	RNF113B	1493.3	1100.8	1493.3	1100.8	-0.43958	77018	249950	0.7888	0.21511	0.78489	0.43023	0.55115	FALSE
s_1089	MGRN1	1144.5	816.26	1144.5	816.26	-0.48705	53856	178120	0.78656	0.21577	0.78423	0.43154	0.55251	FALSE
s_189	BOK	800.83	1065.2	800.83	1065.2	0.41115	34954	113050	0.78635	0.78229	0.21771	0.43541	0.55553	TRUE
s_220	BTBD6	1274.2	1629	1274.2	1629	0.35414	62937	204220	0.78508	0.78328	0.21672	0.43345	0.55367	TRUE
s_657	FBXO25	284.82	421.47	284.82	421.47	0.56375	9336.9	30323	0.78475	0.77208	0.22792	0.45583	0.57461	TRUE
s_558	E4F1	3317.5	3969.3	3317.5	3969.3	0.25871	212420	690900	0.78415	0.78352	0.21648	0.43296	0.55367	TRUE
s_2166	TRIM49	193.72	300.54	193.72	300.54	0.63094	5705.2	18569	0.7839	0.76524	0.23476	0.46952	0.58587	TRUE
s_2248	TRIM72	1603.4	1196.8	1603.4	1196.8	-0.42161	82647	273660	0.78007	0.21767	0.78233	0.43535	0.55553	FALSE
s_1514	RNF121	1180.2	1515.2	1180.2	1515.2	0.36016	56096	185240	0.77824	0.78112	0.21888	0.43776	0.55821	TRUE
s_2405	WDTC1	202.37	311.21	202.37	311.21	0.61841	5923.2	19630	0.77685	0.76383	0.23617	0.47235	0.5877	TRUE
s_1536	RNF13	1655.3	2068.2	1655.3	2068.2	0.32114	85259	284990	0.77351	0.78018	0.21982	0.43964	0.56028	TRUE
s_2320	UBE4B	3371.1	4017.3	3371.1	4017.3	0.25293	208780	705160	0.76951	0.7792	0.2208	0.4416	0.56213	TRUE
s_968	KLHL40	642.86	428.58	642.86	428.58	-0.5838	22957	85465	0.76904	0.22093	0.77907	0.44187	0.56214	FALSE
s_303	CHFR	2528.8	1991.8	2528.8	1991.8	-0.34424	144190	488910	0.7684	0.22112	0.77888	0.44225	0.56231	FALSE
s_1694	RNF217	923.06	647.32	923.06	647.32	-0.51128	38017	135470	0.76495	0.22215	0.77785	0.4443	0.56459	FALSE
s_205	BRMS1	167.2	261.42	167.2	261.42	0.64168	4438.4	15397	0.7593	0.75432	0.24568	0.49136	0.60555	TRUE
s_2074	TRIM24	1312.2	965.64	1312.2	965.64	-0.44207	60063	212020	0.75837	0.22412	0.77588	0.44823	0.56926	FALSE
s_1067	MC1R	1821.3	2251.4	1821.3	2251.4	0.30567	92476	321890	0.75801	0.77563	0.22437	0.44874	0.56958	TRUE
s_1591	RNF152	260.03	384.12	260.03	384.12	0.56113	7700.2	27005	0.75517	0.76138	0.23862	0.47725	0.59228	TRUE
s_1798	SEL1L	580.59	385.9	580.59	385.9	-0.58803	18952	75069	0.75383	0.22547	0.77453	0.45095	0.57205	FALSE
s_1111	MKRN1	800.26	1052.8	800.26	1052.8	0.39524	31885	112950	0.75139	0.77182	0.22818	0.45636	0.57494	TRUE
s_1473	RIPK3	1487.5	1861.9	1487.5	1861.9	0.32371	70097	248730	0.75077	0.77328	0.22672	0.45344	0.57461	TRUE
s_1945	STYX	626.14	841.16	626.14	841.16	0.42531	23117	82645	0.74796	0.76937	0.23063	0.46127	0.5792	TRUE
s_569	EIF4E2	1.1531	0	1.1531	0	-1.1064	0.66483	27.855	0.74597	0.22784	0.77216	0.45569	0.57461	FALSE
s_1857	SMAD5	1.1531	0	1.1531	0	-1.1064	0.66483	27.855	0.74597	0.22784	0.77216	0.45569	0.57461	FALSE
s_1736	RNF41	1.1531	0	1.1531	0	-1.1064	0.66483	27.855	0.74597	0.22784	0.77216	0.45569	0.57461	FALSE
s_1596	RNF157	1.1531	0	1.1531	0	-1.1064	0.66483	27.855	0.74597	0.22784	0.77216	0.45569	0.57461	FALSE
s_778	H2AFY	1.1531	0	1.1531	0	-1.1064	0.66483	27.855	0.74597	0.22784	0.77216	0.45569	0.57461	FALSE
s_2396	WASHC1	1.1531	0	1.1531	0	-1.1064	0.66483	27.855	0.74597	0.22784	0.77216	0.45569	0.57461	FALSE
s_114	ASB6	1.1531	0	1.1531	0	-1.1064	0.66483	27.855	0.74597	0.22784	0.77216	0.45569	0.57461	FALSE
s_1169	NEURL	567.33	378.79	567.33	378.79	-0.58153	17774	72893	0.74296	0.22875	0.77125	0.45751	0.57573	FALSE
s_1873	SMURF2	643.43	860.72	643.43	860.72	0.41919	23607	85563	0.74284	0.76798	0.23202	0.46404	0.58216	TRUE
s_1713	RNF34	988.21	707.78	988.21	707.78	-0.48093	39320	147760	0.74239	0.22892	0.77108	0.45785	0.57584	FALSE
s_1228	NSMCE1	1427	1787.2	1427	1787.2	0.32458	64898	235910	0.74176	0.7705	0.2295	0.45899	0.57694	TRUE
s_1642	RNF185	343.05	218.74	343.05	218.74	-0.64684	7726.7	38423	0.73153	0.23223	0.76777	0.46446	0.58216	FALSE
s_488	DCUN1D2	889.62	1152.4	889.62	1152.4	0.37297	34519	129250	0.73085	0.766	0.234	0.46799	0.58526	TRUE
s_1651	RNF187	717.23	946.08	717.23	946.08	0.39904	26186	98247	0.73011	0.76474	0.23526	0.47053	0.58643	TRUE
s_214	BTBD1	835.43	590.41	835.43	590.41	-0.50007	30016	119310	0.72873	0.23308	0.76692	0.46617	0.58363	FALSE
s_2281	TRIP12	1079.9	787.81	1079.9	787.81	-0.45446	42654	165430	0.72801	0.2333	0.7667	0.46661	0.58386	FALSE
s_1277	PDZRN3	1105.3	1404.9	1105.3	1404.9	0.34581	44893	170390	0.72591	0.76518	0.23482	0.46964	0.58587	TRUE
s_538	DTX2	1261.5	938.97	1261.5	938.97	-0.4256	52013	201640	0.72444	0.2344	0.7656	0.4688	0.58587	FALSE
s_320	COMMD1	729.34	508.61	729.34	508.61	-0.51918	24361	100360	0.72306	0.23482	0.76518	0.46964	0.58587	FALSE
s_2132	TRIM4	558.1	377.01	558.1	377.01	-0.56469	16397	71388	0.72278	0.23491	0.76509	0.46981	0.58587	FALSE
s_1648	RNF186	2694.2	2169.6	2694.2	2169.6	-0.31232	137630	530020	0.72091	0.23548	0.76452	0.47097	0.58665	FALSE
s_1987	TNIP1	4042.8	4721.5	4042.8	4721.5	0.22385	230340	888810	0.71993	0.76422	0.23578	0.47157	0.58707	TRUE
s_2290	TSC2	336.13	474.82	336.13	474.82	0.49711	9617.3	37439	0.71677	0.75307	0.24693	0.49385	0.60697	TRUE
s_770	GTF2H2	138.37	216.96	138.37	216.96	0.64511	3087.9	12103	0.71434	0.73486	0.26514	0.53029	0.6424	TRUE
s_335	COMMD3	631.33	837.6	631.33	837.6	0.40732	21275	83518	0.71377	0.75883	0.24117	0.48234	0.59677	TRUE
s_1809	SH3RF1	2870.1	2329.6	2870.1	2329.6	-0.30087	146040	574480	0.71323	0.23785	0.76215	0.47571	0.59088	FALSE
s_546	DTX3L	1194	889.18	1194	889.18	-0.4249	46472	188010	0.71032	0.23875	0.76125	0.47751	0.59228	FALSE
s_2271	TRIML2	2782.4	2254.9	2782.4	2254.9	-0.30314	139130	552230	0.71006	0.23883	0.76117	0.47766	0.59228	FALSE
s_1134	MUL1	2810.7	3341.5	2810.7	3341.5	0.2495	140890	559380	0.70974	0.76105	0.23895	0.47791	0.59228	TRUE
s_1227	NSMCE1	483.73	325.44	483.73	325.44	-0.57037	12528	59505	0.70563	0.24021	0.75979	0.48042	0.59472	FALSE
s_902	KCTD13	4677.6	3951.5	4677.6	3951.5	-0.24331	263600	1070300	0.70184	0.24139	0.75861	0.48278	0.59698	FALSE
s_1278	PDZRN3	633.63	441.03	633.63	441.03	-0.52177	18548	83907	0.69932	0.24218	0.75782	0.48435	0.59859	FALSE
s_2253	TRIM73	554.07	739.79	554.07	739.79	0.41641	17247	70731	0.69834	0.75292	0.24708	0.49416	0.60697	TRUE
s_2186	TRIM55	1555	1200.4	1555	1200.4	-0.37311	62863	263180	0.69411	0.24381	0.75619	0.48762	0.60195	FALSE
s_298	CHEK2	797.95	1029.7	797.95	1029.7	0.3674	26846	112540	0.69073	0.75299	0.24701	0.49403	0.60697	TRUE
s_1924	SPSB2	2064.1	1641.4	2064.1	1641.4	-0.33036	89314	377490	0.68883	0.24547	0.75453	0.49093	0.60536	FALSE
s_571	ELOB	1018.2	1287.5	1018.2	1287.5	0.33829	36270	153490	0.68747	0.75295	0.24705	0.4941	0.60697	TRUE
s_518	DIO2	1192.9	898.07	1192.9	898.07	-0.40917	43460	187780	0.68741	0.24591	0.75409	0.49182	0.60579	FALSE
s_1918	SPSB1	1531.9	1184.4	1531.9	1184.4	-0.37091	60385	258220	0.68697	0.24605	0.75395	0.4921	0.60579	FALSE
s_489	DCUN1D2	1911.3	1515.2	1911.3	1515.2	-0.33487	78455	342270	0.67837	0.24877	0.75123	0.49754	0.61078	FALSE
s_1957	SYVN1	3466.8	2888	3466.8	2888	-0.26344	167490	730760	0.67711	0.24917	0.75083	0.49834	0.61142	FALSE
s_825	HERC6	954.77	1209.3	954.77	1209.3	0.3406	32387	141420	0.67677	0.74933	0.25067	0.50134	0.61339	TRUE
s_939	KLHL15	3363	3930.2	3363	3930.2	0.22476	160810	703010	0.67639	0.75059	0.24941	0.49881	0.61166	TRUE
s_826	HERC6	1684.1	2048.7	1684.1	2048.7	0.28254	66448	291330	0.6754	0.75006	0.24994	0.49987	0.61262	TRUE
s_254	CBLC	5771.9	6567.4	5771.9	6567.4	0.18626	316470	1399000	0.67263	0.74941	0.25059	0.50118	0.61339	TRUE
s_2325	UBOX5	909.22	1154.1	909.22	1154.1	0.34379	29994	132890	0.67188	0.74758	0.25242	0.50484	0.61666	TRUE
s_2390	VPS8	1446	1774.8	1446	1774.8	0.2954	54054	239920	0.67127	0.74858	0.25142	0.50284	0.6149	TRUE
s_57	ARRDC4	6509.3	7364.2	6509.3	7364.2	0.17799	365400	1630600	0.66946	0.7484	0.2516	0.5032	0.61499	TRUE
s_1569	RNF144B	631.9	825.15	631.9	825.15	0.38443	18673	83615	0.66832	0.74434	0.25566	0.51131	0.62387	TRUE
s_1113	MKRN2	1288	1589.8	1288	1589.8	0.30352	45549	207050	0.66331	0.74584	0.25416	0.50831	0.62055	TRUE
s_2000	TP53	144.14	218.74	144.14	218.74	0.59835	2782.5	12748	0.66072	0.71707	0.28293	0.56587	0.67403	TRUE
s_232	CACYBP	283.66	398.35	283.66	398.35	0.48839	6576.5	30167	0.66031	0.73173	0.26827	0.53653	0.64834	TRUE
s_2294	TSG101	1034.9	1294.6	1034.9	1294.6	0.32276	33729	156700	0.65611	0.74297	0.25703	0.51405	0.62687	TRUE
s_599	FBXL16	2996.3	2496.8	2996.3	2496.8	-0.26303	124770	606860	0.64139	0.26064	0.73936	0.52127	0.63374	FALSE
s_219	BTBD6	2902.9	2418.6	2902.9	2418.6	-0.26327	117320	582870	0.63463	0.26284	0.73716	0.52567	0.63817	FALSE
s_1679	RNF212	4657.4	4003.1	4657.4	4003.1	-0.21837	214070	1064400	0.63423	0.26296	0.73704	0.52593	0.63817	FALSE
s_340	COMMD5	498.72	353.89	498.72	353.89	-0.49374	10487	61862	0.63217	0.26364	0.73636	0.52728	0.63946	FALSE
s_1604	RNF166	574.82	746.91	574.82	746.91	0.37723	14806	74121	0.63207	0.73167	0.26833	0.53666	0.64834	TRUE
s_34	AREL1	2016.2	2397.2	2016.2	2397.2	0.2496	72584	366380	0.62946	0.73536	0.26464	0.52928	0.64153	TRUE
s_971	KLHL42	945.55	716.68	945.55	716.68	-0.39934	26191	139680	0.62509	0.26596	0.73404	0.53191	0.64366	FALSE
s_1317	PEX5	422.04	296.98	422.04	296.98	-0.50555	7819.1	50019	0.62395	0.26633	0.73367	0.53266	0.64422	FALSE
s_1619	RNF17	166.62	243.63	166.62	243.63	0.5454	2965.3	15329	0.622	0.70689	0.29311	0.58623	0.69267	TRUE
s_805	HECW2	1301.9	1584.5	1301.9	1584.5	0.28327	39946	209890	0.61696	0.73077	0.26923	0.53847	0.64946	TRUE
s_1162	NEDD4	1494.4	1187.9	1494.4	1187.9	-0.33088	46967	250200	0.61584	0.269	0.731	0.538	0.64929	FALSE
s_2341	UBR5	2386.9	1972.2	2386.9	1972.2	-0.27523	86004	454260	0.61579	0.26902	0.73098	0.53803	0.64929	FALSE
s_584	FBH1	9.2249	21.34	9.2249	21.34	1.1276	73.391	387.8	0.61522	0.60427	0.39573	0.79147	0.85461	TRUE
s_1784	SAMHD1	2182.8	1794.4	2182.8	1794.4	-0.28259	75456	405370	0.61082	0.27066	0.72934	0.54132	0.65219	FALSE
s_2257	TRIM74	1851.9	2201.6	1851.9	2201.6	0.24943	61148	328780	0.60989	0.72886	0.27114	0.54227	0.65297	TRUE
s_36	AREL1	1925.7	1568.5	1925.7	1568.5	-0.29581	63790	345560	0.60877	0.27134	0.72866	0.54268	0.65311	FALSE
s_1315	PEX2	976.1	1207.5	976.1	1207.5	0.30663	26772	145460	0.60672	0.72655	0.27345	0.5469	0.65748	TRUE
s_1680	RNF212	623.25	796.7	623.25	796.7	0.35372	15042	82161	0.60511	0.72334	0.27666	0.55332	0.66266	TRUE
s_1041	MAGED1	1021.7	1259.1	1021.7	1259.1	0.30119	28184	154150	0.6047	0.72604	0.27396	0.54791	0.65762	TRUE
s_1882	SOCS1	469.31	337.89	469.31	337.89	-0.47282	8636.6	57257	0.60284	0.27331	0.72669	0.54661	0.65748	FALSE
s_641	FBXO2	1779.8	2116.2	1779.8	2116.2	0.24964	56588	312570	0.60173	0.72612	0.27388	0.54775	0.65762	TRUE
s_1986	TNIP1	486.61	352.11	486.61	352.11	-0.4656	9044.8	59957	0.59958	0.27439	0.72561	0.54879	0.65831	FALSE
s_244	CASC3	1177.3	922.96	1177.3	922.96	-0.35082	32349	184660	0.59858	0.27473	0.72527	0.54945	0.65875	FALSE
s_1047	MAGED4	773.16	583.3	773.16	583.3	-0.40592	18023	108100	0.59764	0.27504	0.72496	0.55008	0.65914	FALSE
s_2247	TRIM72	669.95	846.49	669.95	846.49	0.33699	15583	90078	0.58821	0.7182	0.2818	0.5636	0.67279	TRUE
s_314	CLU	2.3062	7.1134	2.3062	7.1134	1.2951	11.555	66.934	0.58758	0.54433	0.45567	0.91133	0.9412	TRUE
s_50	ARRB2	86.483	62.242	86.483	62.242	-0.46811	293.81	6656.9	0.58598	0.27894	0.72106	0.55789	0.66741	FALSE
s_1534	RNF13	368.99	489.05	368.99	489.05	0.40542	7206.3	42159	0.58469	0.71014	0.28986	0.57972	0.68719	TRUE
s_2085	TRIM27	932.86	722.01	932.86	722.01	-0.36919	22229	137300	0.58162	0.28041	0.71959	0.56083	0.67056	FALSE
s_2039	TRIB2	3195.3	2724.4	3195.3	2724.4	-0.2299	110840	658640	0.58023	0.28088	0.71912	0.56176	0.67131	FALSE
s_609	FBXL19	1502.5	1792.6	1502.5	1792.6	0.25452	42073	251920	0.57794	0.71796	0.28204	0.56408	0.67299	TRUE
s_821	HERC5	1655.9	1963.3	1655.9	1963.3	0.24556	47259	285120	0.57577	0.71734	0.28266	0.56532	0.67403	TRUE
s_302	CHFR	935.17	1148.8	935.17	1148.8	0.29656	22822	137730	0.57567	0.71591	0.28409	0.56817	0.67568	TRUE
s_2210	TRIM61	690.13	522.84	690.13	522.84	-0.39985	13994	93546	0.57224	0.28358	0.71642	0.56716	0.6752	FALSE
s_2284	TRPC4AP	2756.5	2335	2756.5	2335	-0.23934	88842	545680	0.57083	0.28406	0.71594	0.56811	0.67568	FALSE
s_1568	RNF144B	1972.4	1636.1	1972.4	1636.1	-0.26955	56551	356270	0.56443	0.28623	0.71377	0.57246	0.68041	FALSE
s_1565	RNF144	2388.7	2768.9	2388.7	2768.9	0.21302	72288	454680	0.56389	0.71353	0.28647	0.57294	0.68062	TRUE
s_2189	TRIM56	964	755.8	964	755.8	-0.35061	21673	143160	0.56156	0.28721	0.71279	0.57442	0.68201	FALSE
s_1030	MAGEB18	1029.7	1250.2	1029.7	1250.2	0.27963	24301	155700	0.55869	0.7105	0.2895	0.579	0.6867	TRUE
s_555	E4F1	1657.6	1952.6	1657.6	1952.6	0.2362	43524	285500	0.55218	0.70931	0.29069	0.58139	0.68843	TRUE
s_2386	VPS41	499.3	373.45	499.3	373.45	-0.41799	7918	61953	0.55144	0.29066	0.70934	0.58133	0.68843	FALSE
s_2174	TRIM50	887.32	1084.8	887.32	1084.8	0.28961	19499	128820	0.5502	0.70694	0.29306	0.58611	0.69267	TRUE
s_544	DTX3L	1122.5	1351.5	1122.5	1351.5	0.26761	26220	173790	0.5493	0.70757	0.29243	0.58487	0.69198	TRUE
s_187	BMI1	787	969.2	787	969.2	0.3001	16600	110570	0.54795	0.70549	0.29451	0.58901	0.69522	TRUE
s_108	ASB4	892.5	700.67	892.5	700.67	-0.34868	18400	129780	0.54607	0.29251	0.70749	0.58502	0.69198	FALSE
s_305	CHUK	1658.7	1369.3	1658.7	1369.3	-0.27644	41880	285750	0.54337	0.29344	0.70656	0.58687	0.69306	FALSE
s_2028	TRAF7	8.0717	17.784	8.0717	17.784	1.05	47.159	327.37	0.53675	0.5601	0.4399	0.8798	0.91983	TRUE
s_2031	TRAIP	1497.9	1765.9	1497.9	1765.9	0.23733	35917	250940	0.53503	0.70327	0.29673	0.59346	0.70009	TRUE
s_1001	LRRC41	336.13	439.25	336.13	439.25	0.38502	5317.1	37439	0.53295	0.69021	0.30979	0.61958	0.72625	TRUE
s_56	ARRDC3	639.4	494.38	639.4	494.38	-0.37043	10515	84880	0.52597	0.29946	0.70054	0.59891	0.70575	FALSE
s_2448	ZNRF2	2817	2423.9	2817	2423.9	-0.21677	77282	560990	0.52507	0.29977	0.70023	0.59953	0.70575	FALSE
s_1065	MC1R	1011.9	810.93	1011.9	810.93	-0.319	20185	152270	0.52445	0.29998	0.70002	0.59997	0.70588	FALSE
s_1567	RNF144B	7453.1	6725.7	7453.1	6725.7	-0.14813	264540	1937600	0.52255	0.30064	0.69936	0.60128	0.70705	FALSE
s_1290	PELI2	434.72	328.99	434.72	328.99	-0.40096	5589	51940	0.51968	0.30164	0.69836	0.60329	0.70903	FALSE
s_1344	PJA1	456.63	346.78	456.63	346.78	-0.39601	6033.7	55295	0.51868	0.30199	0.69801	0.60398	0.70947	FALSE
s_964	KLHL36	599.04	741.57	599.04	741.57	0.30748	10158	78119	0.50996	0.68999	0.31001	0.62003	0.72635	TRUE
s_162	BIRC2	1270.7	1043.9	1270.7	1043.9	-0.28343	25726	203520	0.5076	0.30587	0.69413	0.61173	0.71819	FALSE
s_514	DET1	4272.3	3780.8	4272.3	3780.8	-0.17627	120780	953570	0.50332	0.30737	0.69263	0.61474	0.72134	FALSE
s_111	ASB5	2103.3	2411.4	2103.3	2411.4	0.19718	47487	386650	0.49561	0.6898	0.3102	0.62039	0.72635	TRUE
s_1060	MAGEL2	359.19	273.87	359.19	273.87	-0.39004	3640.3	40739	0.49492	0.31033	0.68967	0.62066	0.72635	FALSE
s_1657	RNF19	558.1	690	558.1	690	0.30557	8698.3	71388	0.49365	0.68341	0.31659	0.63318	0.73709	TRUE
s_640	FBXO17	417.42	321.88	417.42	321.88	-0.37396	4564.2	49324	0.48778	0.31285	0.68715	0.6257	0.73187	FALSE
s_1392	RAB40C	654.39	798.48	654.39	798.48	0.28671	10381	87422	0.48734	0.68273	0.31727	0.63455	0.7383	TRUE
s_597	FBXL15	1074.1	880.28	1074.1	880.28	-0.28682	18786	164300	0.48598	0.31349	0.68651	0.62698	0.73297	FALSE
s_43	ARIH2	400.7	309.43	400.7	309.43	-0.37185	4165.2	46823	0.48275	0.31464	0.68536	0.62927	0.7346	FALSE
s_477	DCAF8	1462.1	1700.1	1462.1	1700.1	0.2174	28313	243340	0.4824	0.68476	0.31524	0.63048	0.7355	TRUE
s_2236	TRIM69	506.79	396.57	506.79	396.57	-0.35302	6074	63140	0.48031	0.3155	0.6845	0.63101	0.73573	FALSE
s_1155	NDFIP1	832.54	997.65	832.54	997.65	0.26073	13631	118780	0.47907	0.68155	0.31845	0.63689	0.73946	TRUE
s_156	BCL10	460.67	359.23	460.67	359.23	-0.35794	5145	55918	0.47779	0.3164	0.6836	0.6328	0.73704	FALSE
s_296	CGRRF1	751.83	905.18	751.83	905.18	0.26748	11759	104320	0.4748	0.67934	0.32066	0.64132	0.74226	TRUE
s_1374	PPP1R11	300.38	385.9	300.38	385.9	0.36036	3656.7	32448	0.47475	0.66662	0.33338	0.66677	0.76331	TRUE
s_1106	MID2	3571.2	3158.4	3571.2	3158.4	-0.17717	85210	758890	0.47392	0.31778	0.68222	0.63556	0.73858	FALSE
s_403	CUL4A	343.05	264.97	343.05	264.97	-0.37133	3047.8	38423	0.47363	0.31788	0.68212	0.63577	0.73858	FALSE
s_172	BIRC6	1227.5	1020.8	1227.5	1020.8	-0.2658	21364	194740	0.47358	0.3179	0.6821	0.6358	0.73858	FALSE
s_1666	RNF20	456.63	357.45	456.63	357.45	-0.35242	4918.5	55295	0.47097	0.31883	0.68117	0.63766	0.73981	FALSE
s_331	COMMD2	2379.4	2696	2379.4	2696	0.18012	50100	452440	0.4706	0.68097	0.31903	0.63805	0.73981	TRUE
s_1415	RBBP6	2196.1	2496.8	2196.1	2496.8	0.18507	45214	408510	0.47049	0.6809	0.3191	0.63819	0.73981	TRUE
s_794	HECTD3	211.6	279.2	211.6	279.2	0.39835	2285.3	20775	0.46904	0.65604	0.34396	0.68791	0.78183	TRUE
s_987	LONRF1	565.6	691.78	565.6	691.78	0.29007	7960.7	72610	0.46826	0.67437	0.32563	0.65126	0.74977	TRUE
s_2345	UBR7	2734	2390.1	2734	2390.1	-0.19387	59138	540010	0.46819	0.31982	0.68018	0.63965	0.74072	FALSE
s_300	CHFR	812.36	970.98	812.36	970.98	0.25703	12580	115130	0.46747	0.67723	0.32277	0.64554	0.74467	TRUE
s_1153	NDFIP1	3395.3	3003.6	3395.3	3003.6	-0.17678	76710	711620	0.46437	0.32119	0.67881	0.64238	0.7431	FALSE
s_381	CRY1	4159.8	3715	4159.8	3715	-0.16313	98949	921720	0.46338	0.32155	0.67845	0.64309	0.74354	FALSE
s_2372	VHLL	311.34	241.86	311.34	241.86	-0.36301	2413.9	33961	0.4616	0.32219	0.67781	0.64437	0.74462	FALSE
s_760	G2E3	434.14	341.44	434.14	341.44	-0.34563	4296.8	51852	0.45985	0.32281	0.67719	0.64562	0.74467	FALSE
s_1174	NEURL1	3798.9	3382.4	3798.9	3382.4	-0.16748	86730	821080	0.45966	0.32288	0.67712	0.64576	0.74467	FALSE
s_1806	SELENOS	1752.1	1500.9	1752.1	1500.9	-0.22313	31555	306400	0.4553	0.32445	0.67555	0.64889	0.74789	FALSE
s_304	CHUK	1345.7	1557.8	1345.7	1557.8	0.21107	22506	218930	0.45343	0.67423	0.32577	0.65155	0.74977	TRUE
s_2418	WWP2	1329	1120.4	1329	1120.4	-0.24613	21756	215470	0.45331	0.32516	0.67484	0.65033	0.74915	FALSE
s_1869	SMURF1	1156.6	1348	1156.6	1348	0.22079	18322	180530	0.45053	0.67277	0.32723	0.65445	0.75194	TRUE
s_2092	TRIM28	1608	1842.4	1608	1842.4	0.19618	27463	274670	0.44719	0.67228	0.32772	0.65545	0.75269	TRUE
s_1323	PIAS1	1796.5	1547.2	1796.5	1547.2	-0.21546	31094	316320	0.4447	0.32827	0.67173	0.65654	0.75355	FALSE
s_1034	MAGEB2	620.37	746.91	620.37	746.91	0.2674	8005.7	81678	0.44275	0.66603	0.33397	0.66795	0.76426	TRUE
s_728	FBXW8	1299	1500.9	1299	1500.9	0.20833	20393	209300	0.44144	0.66981	0.33019	0.66039	0.75718	TRUE
s_1595	RNF157	416.27	513.94	416.27	513.94	0.30343	4769.9	49151	0.44056	0.65996	0.34004	0.68008	0.77453	TRUE
s_2094	TRIM3	1111	1291.1	1111	1291.1	0.21652	16212	171520	0.43478	0.66692	0.33308	0.66616	0.763	TRUE
s_358	COMMD9	2033.5	2297.6	2033.5	2297.6	0.1761	34881	370390	0.43399	0.66771	0.33229	0.66457	0.76158	TRUE
s_124	ASB8	303.84	382.35	303.84	382.35	0.33058	3081.3	32924	0.43264	0.65095	0.34905	0.6981	0.78974	TRUE
s_861	INAVA	1469.6	1682.3	1469.6	1682.3	0.19487	22618	244930	0.42975	0.66581	0.33419	0.66837	0.76435	TRUE
s_1740	RNF43	1274.2	1467.1	1274.2	1467.1	0.20328	18616	204220	0.42698	0.6645	0.3355	0.67101	0.76657	TRUE
s_1540	RNF130	1137	1316	1137	1316	0.21078	16023	176640	0.42594	0.66378	0.33622	0.67245	0.76781	TRUE
s_1877	SNX9	640.55	764.69	640.55	764.69	0.2552	7705.4	85075	0.42561	0.66003	0.33997	0.67994	0.77453	TRUE
s_169	BIRC6	234.66	186.73	234.66	186.73	-0.32805	1148.7	23698	0.42499	0.33542	0.66458	0.67085	0.76657	FALSE
s_2091	TRIM28	4742.7	5175	4742.7	5175	0.12582	93430	1089300	0.41417	0.66063	0.33937	0.67875	0.77421	TRUE
s_1503	RNF114	2226.6	2493.2	2226.6	2493.2	0.16308	35538	415770	0.41346	0.66027	0.33973	0.67946	0.77453	TRUE
s_1855	SMAD4	985.33	1143.5	985.33	1143.5	0.21455	12506	147210	0.4122	0.65815	0.34185	0.68369	0.77743	TRUE
s_889	KCMF1	423.77	515.72	423.77	515.72	0.28272	4227.9	50280	0.41009	0.64881	0.35119	0.70238	0.79197	TRUE
s_1398	RAB7A	993.4	839.38	993.4	839.38	-0.24278	11861	148750	0.40831	0.34152	0.65848	0.68305	0.7771	FALSE
s_1307	PEX13	246.76	311.21	246.76	311.21	0.33355	2076.7	25265	0.40546	0.63546	0.36454	0.72909	0.80482	TRUE
s_2340	UBR5	2052	1806.8	2052	1806.8	-0.18346	30049	374670	0.40121	0.34413	0.65587	0.68826	0.78183	FALSE
s_193	BPY2	311.92	385.9	311.92	385.9	0.3062	2737	34041	0.40101	0.6394	0.3606	0.7212	0.80107	TRUE
s_1721	RNF39	3884.8	3517.6	3884.8	3517.6	-0.14323	67432	844800	0.39957	0.34474	0.65526	0.68947	0.78248	FALSE
s_1742	RNF44	626.71	519.28	626.71	519.28	-0.27082	5771.1	82742	0.39947	0.34478	0.65522	0.68955	0.78248	FALSE
s_1732	RNF40	756.44	885.62	756.44	885.62	0.22719	8343.8	105140	0.3984	0.65141	0.34859	0.69718	0.78926	TRUE
s_1977	TNFAIP1	2642.3	2356.3	2642.3	2356.3	-0.16522	40906	517060	0.39799	0.34532	0.65468	0.69064	0.78331	FALSE
s_600	FBXL16	4072.2	3697.2	4072.2	3697.2	-0.13934	70314	897050	0.39595	0.34607	0.65393	0.69214	0.78461	FALSE
s_2420	ZAP70	2087.7	2329.6	2087.7	2329.6	0.15812	29268	383010	0.39093	0.65195	0.34805	0.6961	0.7887	TRUE
s_958	KLHL3	863.68	1001.2	863.68	1001.2	0.21295	9457.9	124470	0.38984	0.64915	0.35085	0.7017	0.79197	TRUE
s_44	ARIH2	2110.2	2352.8	2110.2	2352.8	0.15691	29421	388270	0.38929	0.65135	0.34865	0.69731	0.78926	TRUE
s_1622	RNF170	289.43	236.52	289.43	236.52	-0.29014	1399.7	30949	0.38724	0.34929	0.65071	0.69858	0.78989	FALSE
s_1265	PCGF6	38.629	37.345	38.629	37.345	-0.047507	0.82395	2389.7	0.38542	0.34996	0.65004	0.69992	0.791	FALSE
s_827	HERC6	388.02	469.48	388.02	469.48	0.2743	3318.2	44945	0.38426	0.63742	0.36258	0.72515	0.80265	TRUE
s_738	FEM1B	2114.2	1876.2	2114.2	1876.2	-0.17226	28336	389220	0.3822	0.35116	0.64884	0.70231	0.79197	FALSE
s_2086	TRIM27	608.84	508.61	608.84	508.61	-0.25904	5023.2	79750	0.38198	0.35124	0.64876	0.70247	0.79197	FALSE
s_1533	RNF128	1352	1531.2	1352	1531.2	0.17939	16046	220240	0.38172	0.64797	0.35203	0.70406	0.79283	TRUE
s_549	DTX4	1749.3	1959.7	1749.3	1959.7	0.16383	22151	305760	0.38065	0.64799	0.35201	0.70401	0.79283	TRUE
s_892	KCMF1	27.675	42.68	27.675	42.68	0.60722	112.59	1564.3	0.3794	0.53533	0.46467	0.92934	0.95266	TRUE
s_846	HLTF	827.93	702.45	827.93	702.45	-0.23681	7872.9	117950	0.37923	0.35226	0.64774	0.70452	0.79294	FALSE
s_86	ASB16	178.73	227.63	178.73	227.63	0.34716	1195.5	16760	0.3777	0.61494	0.38506	0.77011	0.83771	TRUE
s_1706	RNF31	1626.5	1428	1626.5	1428	-0.1876	19689	278690	0.3777	0.35283	0.64717	0.70565	0.79382	FALSE
s_1936	SQSTM1	1879.6	1662.8	1879.6	1662.8	-0.17672	23502	335050	0.37557	0.35362	0.64638	0.70724	0.79519	FALSE
s_687	FBXO40	2548.9	2811.6	2548.9	2811.6	0.14143	34487	493890	0.37371	0.64564	0.35436	0.70872	0.79646	TRUE
s_1711	RNF32	620.95	727.35	620.95	727.35	0.22783	5660.2	81774	0.37207	0.63969	0.36031	0.72061	0.80107	TRUE
s_2102	TRIM32	1110.4	1264.4	1110.4	1264.4	0.18717	11853	171410	0.37188	0.64371	0.35629	0.71259	0.79958	TRUE
s_2008	TRAF1	1062.6	915.85	1062.6	915.85	-0.21418	10766	162060	0.37168	0.35506	0.64494	0.71013	0.79763	FALSE
s_2093	TRIM3	5743.6	6178	5743.6	6178	0.10516	94337	1390300	0.36839	0.64371	0.35629	0.71258	0.79958	TRUE
s_2131	TRIM4	1753.9	1552.5	1753.9	1552.5	-0.17585	20276	306780	0.3649	0.35759	0.64241	0.71519	0.80107	FALSE
s_1358	POLD4	490.07	579.74	490.07	579.74	0.24197	4020.5	60500	0.36457	0.6338	0.3662	0.7324	0.80664	TRUE
s_2129	TRIM4	1113.3	1264.4	1113.3	1264.4	0.18343	11413	171980	0.36432	0.64089	0.35911	0.71823	0.80107	TRUE
s_1201	NFXL1	1095.5	949.64	1095.5	949.64	-0.20587	10631	168470	0.36177	0.35876	0.64124	0.71752	0.80107	FALSE
s_1728	RNF4	755.28	643.76	755.28	643.76	-0.23016	6218.6	104930	0.36114	0.359	0.641	0.718	0.80107	FALSE
s_1701	RNF220	3030.9	3313.1	3030.9	3313.1	0.12836	39798	615800	0.35952	0.64038	0.35962	0.71925	0.80107	TRUE
s_1279	PDZRN3	705.12	816.26	705.12	816.26	0.21088	6175.9	96141	0.35843	0.63581	0.36419	0.72838	0.80482	TRUE
s_246	CBL	80.717	108.48	80.717	108.48	0.42194	385.36	6097.8	0.35552	0.57485	0.42515	0.85029	0.8962	TRUE
s_589	FBXL12	0.57655	0	0.57655	0	-0.65677	0.16621	11.609	0.35446	0.3615	0.6385	0.723	0.80107	FALSE
s_1955	SUMO2	0.57655	0	0.57655	0	-0.65677	0.16621	11.609	0.35446	0.3615	0.6385	0.723	0.80107	FALSE
s_1577	RNF148	0.57655	0	0.57655	0	-0.65677	0.16621	11.609	0.35446	0.3615	0.6385	0.723	0.80107	FALSE
s_2450	ZNRF2	0.57655	0	0.57655	0	-0.65677	0.16621	11.609	0.35446	0.3615	0.6385	0.723	0.80107	FALSE
s_63	ASB1	0.57655	0	0.57655	0	-0.65677	0.16621	11.609	0.35446	0.3615	0.6385	0.723	0.80107	FALSE
s_545	DTX3L	0.57655	0	0.57655	0	-0.65677	0.16621	11.609	0.35446	0.3615	0.6385	0.723	0.80107	FALSE
s_379	CRNKL1	0.57655	0	0.57655	0	-0.65677	0.16621	11.609	0.35446	0.3615	0.6385	0.723	0.80107	FALSE
s_1070	MC4R	0.57655	0	0.57655	0	-0.65677	0.16621	11.609	0.35446	0.3615	0.6385	0.723	0.80107	FALSE
s_144	AXIN1	0.57655	0	0.57655	0	-0.65677	0.16621	11.609	0.35446	0.3615	0.6385	0.723	0.80107	FALSE
s_2351	UHRF2	0.57655	0	0.57655	0	-0.65677	0.16621	11.609	0.35446	0.3615	0.6385	0.723	0.80107	FALSE
s_2378	VPS11	0.57655	0	0.57655	0	-0.65677	0.16621	11.609	0.35446	0.3615	0.6385	0.723	0.80107	FALSE
s_91	ASB17	0.57655	0	0.57655	0	-0.65677	0.16621	11.609	0.35446	0.3615	0.6385	0.723	0.80107	FALSE
s_1472	RIPK3	0.57655	0	0.57655	0	-0.65677	0.16621	11.609	0.35446	0.3615	0.6385	0.723	0.80107	FALSE
s_1770	RRAGA	0.57655	0	0.57655	0	-0.65677	0.16621	11.609	0.35446	0.3615	0.6385	0.723	0.80107	FALSE
s_1834	SIAH1	1189.4	1038.6	1189.4	1038.6	-0.19551	11381	187090	0.35388	0.36171	0.63829	0.72343	0.80114	FALSE
s_78	ASB14	0.57655	1.7784	0.57655	1.7784	0.81745	0.72216	11.609	0.35272	0.3615	0.6385	0.723	0.80107	TRUE
s_2382	VPS18	969.19	1102.6	969.19	1102.6	0.18585	8896.6	144140	0.35134	0.63539	0.36461	0.72923	0.80482	TRUE
s_1375	PRKDC	4348.4	4694.8	4348.4	4694.8	0.11058	60025	975260	0.35085	0.63715	0.36285	0.72571	0.80286	TRUE
s_2346	UBR7	1914.7	1712.6	1914.7	1712.6	-0.16091	20439	343060	0.3461	0.36463	0.63537	0.72927	0.80482	FALSE
s_603	FBXL18	1989.1	1781.9	1989.1	1781.9	-0.15862	21466	360120	0.34605	0.36465	0.63535	0.7293	0.80482	FALSE
s_110	ASB5	1115.6	1259.1	1115.6	1259.1	0.17435	10288	172430	0.34544	0.6338	0.3662	0.73241	0.80664	TRUE
s_959	KLHL3	865.98	748.69	865.98	748.69	-0.20972	6879.3	124890	0.34392	0.36545	0.63455	0.7309	0.80619	FALSE
s_1771	RRAGA	1875.5	2073.6	1875.5	2073.6	0.14474	19608	334140	0.34258	0.63383	0.36617	0.73234	0.80664	TRUE
s_1053	MAGEF1	862.52	746.91	862.52	746.91	-0.20738	6683.6	124260	0.34008	0.3669	0.6331	0.7338	0.80745	FALSE
s_1537	RNF13	1111	972.76	1111	972.76	-0.19155	9558	171520	0.33997	0.36694	0.63306	0.73388	0.80745	FALSE
s_1235	PA2G4	1707.2	1892.2	1707.2	1892.2	0.14835	17111	296420	0.33978	0.63267	0.36733	0.73465	0.8079	TRUE
s_635	FBXO15	1142.2	1003	1142.2	1003	-0.18727	9683.1	177670	0.33579	0.36852	0.63148	0.73703	0.81011	FALSE
s_224	BTRC	1417.7	1259.1	1417.7	1259.1	-0.17111	12588	233970	0.33085	0.37038	0.62962	0.74076	0.8138	FALSE
s_2217	TRIM63	1056.2	1187.9	1056.2	1187.9	0.16936	8671.5	160830	0.32838	0.62711	0.37289	0.74577	0.81768	TRUE
s_788	HECTD1	1626.5	1799.7	1626.5	1799.7	0.14593	15005	278690	0.32815	0.62822	0.37178	0.74356	0.81607	TRUE
s_77	ASB14	687.25	593.97	687.25	593.97	-0.21012	4350.8	93049	0.32587	0.37226	0.62774	0.74452	0.81672	FALSE
s_735	FEM1A	2564.5	2336.8	2564.5	2336.8	-0.13412	25936	497730	0.32306	0.37333	0.62667	0.74665	0.81824	FALSE
s_1797	SEL1L	1235.6	1376.4	1235.6	1376.4	0.15567	9925	196370	0.31794	0.62374	0.37626	0.75253	0.82427	TRUE
s_194	BPY2	43.818	60.464	43.818	60.464	0.45566	138.54	2804.8	0.31431	0.52682	0.47318	0.94635	0.96284	TRUE
s_2239	TRIM7	865.41	759.36	865.41	759.36	-0.18837	5623.4	124790	0.3119	0.37756	0.62244	0.75512	0.82631	FALSE
s_991	LONRF2	1361.8	1216.4	1361.8	1216.4	-0.1628	10574	222280	0.31163	0.37766	0.62234	0.75532	0.82631	FALSE
s_1460	RFWD2	295.77	254.3	295.77	254.3	-0.21714	859.78	31815	0.31121	0.37782	0.62218	0.75564	0.82631	FALSE
s_1931	SPSB4	2358.1	2566.2	2358.1	2566.2	0.12193	21644	447280	0.31109	0.62206	0.37794	0.75589	0.82631	TRUE
s_1618	RNF17	2584.7	2804.5	2584.7	2804.5	0.11769	24150	502730	0.30996	0.62165	0.37835	0.75669	0.82678	TRUE
s_1133	MUL1	671.68	585.08	671.68	585.08	-0.19884	3750.4	90374	0.30882	0.37873	0.62127	0.75746	0.82697	FALSE
s_1147	N4BP1	311.92	268.53	311.92	268.53	-0.21532	941.1	34041	0.30861	0.37881	0.62119	0.75762	0.82697	FALSE
s_249	CBLB	675.14	588.63	675.14	588.63	-0.19751	3742	90967	0.30731	0.3793	0.6207	0.75861	0.82764	FALSE
s_993	LONRF3	298.65	257.86	298.65	257.86	-0.21112	832.06	32210	0.30464	0.38032	0.61968	0.76064	0.82945	FALSE
s_1661	RNF19A	562.14	643.76	562.14	643.76	0.19528	3331.2	72045	0.3041	0.61245	0.38755	0.7751	0.84023	TRUE
s_701	FBXW10	427.8	496.16	427.8	496.16	0.2134	2336.4	50890	0.30302	0.6077	0.3923	0.78459	0.84885	TRUE
s_96	ASB18	5196.5	4862	5196.5	4862	-0.095961	55933	1223800	0.30234	0.3812	0.6188	0.76239	0.83095	FALSE
s_664	FBXO27	534.46	465.93	534.46	465.93	-0.19759	2348.7	67561	0.29561	0.38376	0.61624	0.76752	0.83572	FALSE
s_1011	LRWD1	1634.5	1479.6	1634.5	1479.6	-0.14359	12003	280450	0.29421	0.3843	0.6157	0.7686	0.83647	FALSE
s_2263	TRIM9	988.21	1100.8	988.21	1100.8	0.15551	6337.9	147760	0.2929	0.61324	0.38676	0.77352	0.83894	TRUE
s_1486	RNF103	3483	3233	3483	3233	-0.10739	31229	735100	0.29153	0.38532	0.61468	0.77065	0.83787	FALSE
s_1583	RNF150	1659.9	1815.7	1659.9	1815.7	0.12935	12137	286000	0.29133	0.61423	0.38577	0.77154	0.83827	TRUE
s_751	FZD5	1633.4	1787.2	1633.4	1787.2	0.1298	11838	280200	0.29068	0.61396	0.38604	0.77208	0.83827	TRUE
s_975	LEO1	753.56	665.1	753.56	665.1	-0.17988	3911.9	104630	0.28932	0.38617	0.61383	0.77233	0.83827	FALSE
s_198	BRAP	1124.9	1006.5	1124.9	1006.5	-0.16018	6998.5	174250	0.28907	0.38627	0.61373	0.77253	0.83827	FALSE
s_713	FBXW2	341.9	398.35	341.9	398.35	0.21988	1593.6	38258	0.28863	0.59737	0.40263	0.80527	0.86655	TRUE
s_260	CBLL1	5131.3	4821.1	5131.3	4821.1	-0.089948	48117	1204300	0.28269	0.38871	0.61129	0.77742	0.84233	FALSE
s_1400	RAD18	189.11	168.94	189.11	168.94	-0.16178	203.34	18008	0.27409	0.39201	0.60799	0.78402	0.84865	FALSE
s_1667	RNF20	1156	1271.5	1156	1271.5	0.13731	6673.8	180410	0.272	0.60591	0.39409	0.78818	0.85232	TRUE
s_2135	TRIM40	1979.9	2139.4	1979.9	2139.4	0.11171	12716	358000	0.26653	0.6049	0.3951	0.7902	0.85366	TRUE
s_2035	TRIB1	385.14	441.03	385.14	441.03	0.19503	1562	44520	0.2649	0.59054	0.40946	0.81891	0.87652	TRUE
s_1234	PA2G4	358.62	410.8	358.62	410.8	0.19548	1361.5	40655	0.2588	0.58654	0.41346	0.82693	0.88091	TRUE
s_1025	MAGEA6	790.45	709.56	790.45	709.56	-0.15555	3271.8	111190	0.2564	0.39882	0.60118	0.79764	0.86086	FALSE
s_1934	SQSTM1	1197.5	1308.9	1197.5	1308.9	0.12819	6201.1	188700	0.25637	0.6	0.4	0.8	0.86214	TRUE
s_1193	NFKBIA	1295.5	1180.8	1295.5	1180.8	-0.13362	6576.9	208590	0.25466	0.39949	0.60051	0.79898	0.86189	FALSE
s_1338	PINK1	943.24	851.83	943.24	851.83	-0.1469	4178	139250	0.25387	0.3998	0.6002	0.79959	0.86212	FALSE
s_773	H2AFX	2181.7	2340.3	2181.7	2340.3	0.10122	12582	405100	0.24924	0.59829	0.40171	0.80342	0.86498	TRUE
s_697	FBXO7	2498.2	2671.1	2498.2	2671.1	0.096495	14943	481400	0.24916	0.59832	0.40168	0.80336	0.86498	TRUE
s_1529	RNF126	435.87	492.6	435.87	492.6	0.17613	1609.1	52115	0.2485	0.5865	0.4135	0.827	0.88091	TRUE
s_1593	RNF152	1076.4	1177.3	1076.4	1177.3	0.12908	5084.7	164750	0.24845	0.59649	0.40351	0.80702	0.86758	TRUE
s_2153	TRIM46	313.64	359.23	313.64	359.23	0.19518	1038.9	34281	0.24619	0.57819	0.42181	0.84361	0.89172	TRUE
s_527	DTL	912.68	826.93	912.68	826.93	-0.14218	3676.6	133530	0.24428	0.40351	0.59649	0.80701	0.86758	FALSE
s_2108	TRIM33	1757.3	1623.6	1757.3	1623.6	-0.11409	8937.9	307550	0.24226	0.40429	0.59571	0.80858	0.86884	FALSE
s_1146	N4BP1	319.41	364.56	319.41	364.56	0.19019	1019.3	35085	0.24105	0.57658	0.42342	0.84684	0.89387	TRUE
s_1220	NOTCH2	2008.1	2153.6	2008.1	2153.6	0.10083	10578	364510	0.24091	0.59501	0.40499	0.80998	0.86978	TRUE
s_368	CREB3L1	1469.1	1351.5	1469.1	1351.5	-0.12019	6904.4	244800	0.23979	0.40525	0.59475	0.81049	0.86978	FALSE
s_911	KCTD17	1412.6	1298.2	1412.6	1298.2	-0.12171	6539	232880	0.2396	0.40532	0.59468	0.81064	0.86978	FALSE
s_23	ANAPC2	626.71	695.34	626.71	695.34	0.14968	2354.5	82742	0.23856	0.58823	0.41177	0.82353	0.87976	TRUE
s_456	DCAF17	597.31	663.32	597.31	663.32	0.151	2179	77832	0.23663	0.58686	0.41314	0.82628	0.88091	TRUE
s_1866	SMAD7	1102.9	1200.4	1102.9	1200.4	0.12203	4747.3	169940	0.23637	0.5919	0.4081	0.81619	0.87446	TRUE
s_1249	PCBP2	533.31	480.15	533.31	480.15	-0.15118	1412.8	67375	0.23518	0.40703	0.59297	0.81407	0.87303	FALSE
s_1409	RANGAP1	723	796.7	723	796.7	0.13986	2716.1	99254	0.23394	0.58801	0.41199	0.82398	0.87982	TRUE
s_301	CHFR	2654.5	2822.2	2654.5	2822.2	0.088396	14077	520080	0.23267	0.59194	0.40806	0.81611	0.87446	TRUE
s_2371	VHLL	965.15	1052.8	965.15	1052.8	0.12526	3839.8	143380	0.23143	0.58929	0.41071	0.82142	0.87835	TRUE
s_1660	RNF19A	402.43	362.78	402.43	362.78	-0.14925	786.09	47081	0.23093	0.40869	0.59131	0.81737	0.8753	FALSE
s_1907	SOCS7	4614.7	4381.9	4614.7	4381.9	-0.074688	27116	1052000	0.22705	0.41019	0.58981	0.82038	0.87767	FALSE
s_436	DCAF10	2360.4	2210.5	2360.4	2210.5	-0.094629	11238	447840	0.22434	0.41125	0.58875	0.82249	0.87908	FALSE
s_552	DZIP3	703.39	640.21	703.39	640.21	-0.1356	1996.4	95841	0.2215	0.41235	0.58765	0.8247	0.87992	FALSE
s_461	DCAF4	624.41	567.29	624.41	567.29	-0.13816	1631	82355	0.22128	0.41244	0.58756	0.82488	0.87992	FALSE
s_492	DCUN1D4	428.96	389.46	428.96	389.46	-0.13902	780	51065	0.21798	0.41372	0.58628	0.82744	0.88095	FALSE
s_1190	NF2	1566.5	1678.8	1566.5	1678.8	0.099797	6302	265670	0.21781	0.58572	0.41428	0.82856	0.88129	TRUE
s_1035	MAGEB2	4838.4	4609.5	4838.4	4609.5	-0.06992	26209	1117400	0.21659	0.41426	0.58574	0.82853	0.88129	FALSE
s_1791	SCAMP3	1430.4	1326.6	1430.4	1326.6	-0.10858	5385	236640	0.2158	0.41457	0.58543	0.82914	0.8814	FALSE
s_2310	UBE3C	4107.4	4312.5	4107.4	4312.5	0.070295	21040	906930	0.2154	0.58527	0.41473	0.82946	0.8814	TRUE
s_367	CPEB3	418	380.57	418	380.57	-0.13502	700.65	49411	0.2132	0.41559	0.58441	0.83117	0.8828	FALSE
s_400	CUL4A	850.99	780.7	850.99	780.7	-0.12423	2470.8	122150	0.21228	0.41595	0.58405	0.83189	0.88313	FALSE
s_1260	PCGF2	1169.8	1081.2	1169.8	1081.2	-0.11351	3924	183170	0.21168	0.41618	0.58382	0.83235	0.8832	FALSE
s_1274	PDE4D	853.3	784.25	853.3	784.25	-0.12158	2383.7	122570	0.20825	0.41752	0.58248	0.83504	0.88562	FALSE
s_384	CTR9	1384.3	1287.5	1384.3	1287.5	-0.10448	4683	226960	0.20587	0.41845	0.58155	0.83689	0.88678	FALSE
s_1043	MAGED1	3757.4	3942.6	3757.4	3942.6	0.069397	17151	809660	0.20583	0.58153	0.41847	0.83694	0.88678	TRUE
s_611	FBXL20	1145	1230.6	1145	1230.6	0.1039	3662.3	178240	0.20272	0.57891	0.42109	0.84217	0.89111	TRUE
s_1930	SPSB4	1960.3	1842.4	1960.3	1842.4	-0.08945	6951.3	353490	0.19904	0.42112	0.57888	0.84223	0.89111	FALSE
s_2103	TRIM32	1783.9	1673.4	1783.9	1673.4	-0.092139	6097.1	313480	0.1983	0.42141	0.57859	0.84281	0.8913	FALSE
s_282	CDKN1A	810.63	748.69	810.63	748.69	-0.11454	1918.8	114820	0.19515	0.42264	0.57736	0.84527	0.89304	FALSE
s_756	FZR1	368.99	409.02	368.99	409.02	0.14819	801.06	42159	0.19494	0.56142	0.43858	0.87716	0.91837	TRUE
s_764	GAN	1293.2	1381.8	1293.2	1381.8	0.0955	3922.3	208120	0.19415	0.576	0.424	0.848	0.89422	TRUE
s_2461	ZSWIM2	1196.9	1115	1196.9	1115	-0.10217	3353.7	188590	0.19289	0.42352	0.57648	0.84704	0.89387	FALSE
s_1725	RNF4	363.23	400.13	363.23	400.13	0.13922	680.82	41322	0.18153	0.55559	0.44441	0.88882	0.92619	TRUE
s_930	KLHL12	932.86	999.43	932.86	999.43	0.099342	2215.8	137300	0.17966	0.56874	0.43126	0.86252	0.90774	TRUE
s_55	ARRDC3	268.67	298.76	268.67	298.76	0.15261	452.68	28153	0.17933	0.54636	0.45364	0.90727	0.93788	TRUE
s_2377	VPS11	1132.4	1207.5	1132.4	1207.5	0.092623	2823.7	175730	0.17927	0.56965	0.43035	0.8607	0.9063	TRUE
s_983	LNX2	2751.3	2882.7	2751.3	2882.7	0.06728	8632.2	544370	0.17809	0.57063	0.42937	0.85874	0.90467	TRUE
s_1780	RTF1	1907.2	1806.8	1907.2	1806.8	-0.078003	5043.5	341350	0.17269	0.43145	0.56855	0.86289	0.90774	FALSE
s_1394	RAB40C	2871.2	2744	2871.2	2744	-0.06537	8095	574770	0.16794	0.43331	0.56669	0.86663	0.91124	FALSE
s_2041	TRIM10	1203.8	1276.9	1203.8	1276.9	0.08488	2665.4	189980	0.16751	0.56527	0.43473	0.86946	0.91292	TRUE
s_1291	PELI2	777.19	832.27	777.19	832.27	0.098651	1516.6	108820	0.16695	0.56225	0.43775	0.87549	0.91766	TRUE
s_422	CXCR4	510.83	476.6	510.83	476.6	-0.099857	585.78	63780	0.16647	0.43389	0.56611	0.86779	0.91203	FALSE
s_668	FBXO3	921.91	864.28	921.91	864.28	-0.093023	1660.6	135250	0.16545	0.43429	0.56571	0.86859	0.91243	FALSE
s_1487	RNF103	454.9	492.6	454.9	492.6	0.11463	710.74	55028	0.16072	0.55209	0.44791	0.89582	0.9315	TRUE
s_2389	VPS8	333.82	364.56	333.82	364.56	0.12671	472.4	37113	0.15955	0.54445	0.45555	0.9111	0.9412	TRUE
s_2443	ZNRF1	432.41	405.46	432.41	405.46	-0.092621	363.18	51590	0.15924	0.43674	0.56326	0.87348	0.91626	FALSE
s_1557	RNF14	273.29	259.64	273.29	259.64	-0.073628	93.121	28769	0.15649	0.43782	0.56218	0.87564	0.91766	FALSE
s_1225	NSMCE1	311.92	295.21	311.92	295.21	-0.07917	139.6	34041	0.15505	0.43839	0.56161	0.87678	0.91837	FALSE
s_1952	SUMO1	346.51	377.01	346.51	377.01	0.12138	465.18	38917	0.15462	0.5434	0.4566	0.9132	0.94224	TRUE
s_1767	RPA2	358.62	389.46	358.62	389.46	0.11871	475.64	40655	0.15297	0.5436	0.4564	0.9128	0.94224	TRUE
s_1370	PPIL2	373.03	352.11	373.03	352.11	-0.083022	218.75	42747	0.15156	0.43977	0.56023	0.87953	0.91983	FALSE
s_125	ASB9	903.46	851.83	903.46	851.83	-0.084797	1332.8	131810	0.15131	0.43987	0.56013	0.87973	0.91983	FALSE
s_2122	TRIM38	743.18	791.37	743.18	791.37	0.090521	1161.1	102790	0.1503	0.55519	0.44481	0.88962	0.92659	TRUE
s_585	FBH1	465.86	501.49	465.86	501.49	0.10613	635.1	56721	0.14965	0.54808	0.45192	0.90385	0.93566	TRUE
s_517	DIO2	1204.4	1141.7	1204.4	1141.7	-0.077087	1966.8	190090	0.14791	0.44121	0.55879	0.88241	0.92212	FALSE
s_361	COP1	37.476	44.459	37.476	44.459	0.2406	24.38	2299.4	0.14562	0.43519	0.56481	0.87037	0.91344	TRUE
s_2306	UBE3A	1270.7	1207.5	1270.7	1207.5	-0.073567	1998.6	203520	0.14357	0.44292	0.55708	0.88584	0.92515	FALSE
s_910	KCTD17	661.31	624.2	661.31	624.2	-0.083179	688.41	88600	0.14318	0.44307	0.55693	0.88615	0.92515	FALSE
s_1367	PPIL2	664.77	627.76	664.77	627.76	-0.082511	684.8	89190	0.14223	0.44345	0.55655	0.8869	0.9252	FALSE
s_512	DET1	2082.5	1995.3	2082.5	1995.3	-0.061681	3802	381800	0.14165	0.44368	0.55632	0.88735	0.9252	FALSE
s_8	AMER1	750.1	794.92	750.1	794.92	0.083632	1004.7	104010	0.13899	0.55077	0.44923	0.89845	0.93302	TRUE
s_85	ASB16	397.25	426.8	397.25	426.8	0.10329	436.87	46309	0.13736	0.53969	0.46031	0.92062	0.94724	TRUE
s_407	CUL4B	1847.3	1924.2	1847.3	1924.2	0.058809	2956.7	327740	0.13432	0.55315	0.44685	0.89371	0.92996	TRUE
s_2335	UBR4	1229.8	1173.7	1229.8	1173.7	-0.067276	1572.3	195210	0.13067	0.44802	0.55198	0.89603	0.9315	FALSE
s_1437	RCHY1	2798.6	2895.2	2798.6	2895.2	0.048924	4662.4	556310	0.12947	0.55147	0.44853	0.89707	0.93214	TRUE
s_877	IRF2BP1	944.39	992.32	944.39	992.32	0.071342	1148.4	139470	0.12833	0.54847	0.45153	0.90305	0.93544	TRUE
s_2291	TSG101	450.29	480.15	450.29	480.15	0.092452	446.01	54319	0.12815	0.53868	0.46132	0.92265	0.94758	TRUE
s_1425	RBX1	526.97	501.49	526.97	501.49	-0.071346	324.48	66357	0.12722	0.44938	0.55062	0.89877	0.93302	FALSE
s_875	IREB2	403.01	430.36	403.01	430.36	0.094502	374.02	47166	0.12593	0.53536	0.46464	0.92929	0.95266	TRUE
s_2414	WWP1	341.9	366.34	341.9	366.34	0.099346	298.76	38258	0.12497	0.53085	0.46915	0.9383	0.95846	TRUE
s_851	HM13	3486.4	3592.3	3486.4	3592.3	0.043138	5602.2	736030	0.12338	0.54909	0.45091	0.90183	0.93532	TRUE
s_1143	MYLIP	475.08	453.48	475.08	453.48	-0.066989	233.29	58154	0.12337	0.45091	0.54909	0.90181	0.93532	FALSE
s_703	FBXW10	442.79	423.25	442.79	423.25	-0.064981	191.01	53171	0.12268	0.45118	0.54882	0.90236	0.93544	FALSE
s_1872	SMURF1	604.23	576.19	604.23	576.19	-0.068443	393.18	78982	0.1216	0.45161	0.54839	0.90321	0.93544	FALSE
s_1512	RNF12	1.1531	1.7784	1.1531	1.7784	0.36781	0.19547	27.855	0.11847	0.22784	0.77216	0.45569	0.57461	TRUE
s_2149	TRIM45	1943.6	1874.4	1943.6	1874.4	-0.05226	2392.9	349650	0.11769	0.45316	0.54684	0.90631	0.93774	FALSE
s_1464	RFWD3	725.88	693.56	725.88	693.56	-0.065626	522.41	99758	0.11719	0.45335	0.54665	0.90671	0.93774	FALSE
s_839	HLA-A	768.55	805.59	768.55	805.59	0.067834	686.25	107280	0.11311	0.54067	0.45933	0.91865	0.9461	TRUE
s_1246	PARP9	882.7	921.19	882.7	921.19	0.061496	740.46	127970	0.10757	0.5397	0.4603	0.9206	0.94724	TRUE
s_1868	SMAD7	1691.6	1748.1	1691.6	1748.1	0.047381	1596.8	292980	0.1044	0.54117	0.45883	0.91766	0.94552	TRUE
s_1861	SMAD6	550.61	529.95	550.61	529.95	-0.055072	213.41	70169	0.10364	0.45873	0.54127	0.91745	0.94552	FALSE
s_2123	TRIM38	577.13	556.62	577.13	556.62	-0.052101	210.25	74500	0.098518	0.46076	0.53924	0.92152	0.94729	FALSE
s_1055	MAGEF1	686.1	661.55	686.1	661.55	-0.052495	301.4	92850	0.097075	0.46133	0.53867	0.92267	0.94758	FALSE
s_1238	PAF1	295.2	289.87	295.2	289.87	-0.026168	14.173	31736	0.095797	0.46184	0.53816	0.92368	0.94818	FALSE
s_833	HINT1	1605.1	1653.9	1605.1	1653.9	0.043131	1187.9	274040	0.09311	0.53659	0.46341	0.92682	0.95096	TRUE
s_1213	NOSIP	3181.4	3110.3	3181.4	3110.3	-0.032591	2526.6	655010	0.08789	0.46498	0.53502	0.92996	0.95286	FALSE
s_1911	SPOP	1544	1588.1	1544	1588.1	0.040564	970.54	260820	0.086268	0.53379	0.46621	0.93242	0.95492	TRUE
s_2059	TRIM17	1555.5	1598.7	1555.5	1598.7	0.039492	932.97	263300	0.084183	0.53298	0.46702	0.93405	0.95544	TRUE
s_2312	UBE3D	898.27	928.3	898.27	928.3	0.047389	450.87	130850	0.083015	0.53002	0.46998	0.93996	0.95953	TRUE
s_1245	PARP9	2415.8	2359.9	2415.8	2359.9	-0.033754	1561.7	461260	0.082539	0.46711	0.53289	0.93422	0.95544	FALSE
s_2452	ZNRF3	848.69	876.73	848.69	876.73	0.046842	393.14	121720	0.080371	0.52849	0.47151	0.94301	0.96059	TRUE
s_718	FBXW5	2822.8	2763.6	2822.8	2763.6	-0.030592	1755.1	562450	0.079112	0.46847	0.53153	0.93694	0.95778	FALSE
s_1480	RLIM	411.66	403.69	411.66	403.69	-0.028149	31.788	48458	0.077185	0.46924	0.53076	0.93848	0.95846	FALSE
s_923	KCTD6	1443.1	1408.5	1443.1	1408.5	-0.035047	600.62	239310	0.072962	0.47092	0.52908	0.94184	0.96059	FALSE
s_1610	RNF168	689.56	672.22	689.56	672.22	-0.036691	150.36	93447	0.072731	0.47101	0.52899	0.94202	0.96059	FALSE
s_41	ARIH2	2.8828	3.5567	2.8828	3.5567	0.2309	0.22709	88.783	0.071524	0.23975	0.76025	0.4795	0.59392	TRUE
s_1457	RFPL4B	809.48	832.27	809.48	832.27	0.040003	259.63	114610	0.06731	0.52282	0.47718	0.95435	0.96751	TRUE
s_1993	TOPORS	1362.4	1332	1362.4	1332	-0.032544	462.4	222400	0.067043	0.47327	0.52673	0.94655	0.96284	FALSE
s_1237	PAF1	1177.3	1150.6	1177.3	1150.6	-0.033103	357.21	184660	0.066265	0.47358	0.52642	0.94717	0.96284	FALSE
s_1311	PEX14	988.21	1013.7	988.21	1013.7	0.036644	323.79	147760	0.066202	0.52398	0.47602	0.95205	0.96606	TRUE
s_1654	RNF19	674.57	659.77	674.57	659.77	-0.031955	109.51	90868	0.065765	0.47378	0.52622	0.94757	0.96284	FALSE
s_2038	TRIB2	1260.3	1287.5	1260.3	1287.5	0.030758	369.39	201400	0.060565	0.52296	0.47704	0.95408	0.96751	TRUE
s_1906	SOCS7	8316.8	8226.7	8316.8	8226.7	-0.015718	4061.7	2228100	0.060381	0.47593	0.52407	0.95185	0.96606	FALSE
s_90	ASB17	794.49	814.48	794.49	814.48	0.035813	199.89	111910	0.059767	0.51961	0.48039	0.96077	0.97179	TRUE
s_2196	TRIM59	332.67	332.55	332.67	332.55	-0.00051738	0.0071569	36950	0.055292	0.47795	0.52205	0.95591	0.96864	FALSE
s_1115	MKRN2	836.58	855.39	836.58	855.39	0.032038	176.87	119520	0.054403	0.51795	0.48205	0.9641	0.97336	TRUE
s_33	AREL1	836	821.6	836	821.6	-0.025044	103.74	119410	0.051843	0.47933	0.52067	0.95865	0.97094	FALSE
s_2270	TRIML1	378.22	377.01	378.22	377.01	-0.0046052	0.73033	43505	0.051337	0.47953	0.52047	0.95906	0.97094	FALSE
s_1219	NOTCH2	4135.6	4182.7	4135.6	4182.7	0.016322	1107.5	914890	0.049205	0.51962	0.48038	0.96076	0.97179	TRUE
s_256	CBLC	1632.2	1607.6	1632.2	1607.6	-0.021889	302.41	279940	0.047807	0.48093	0.51907	0.96187	0.97245	FALSE
s_733	FEM1A	1139.8	1122.1	1139.8	1122.1	-0.022567	156.76	177210	0.046469	0.48147	0.51853	0.96294	0.97308	FALSE
s_1455	RFPL4B	1562.5	1540.1	1562.5	1540.1	-0.020826	251.05	264800	0.045101	0.48201	0.51799	0.96403	0.97336	FALSE
s_1490	RNF11	1012.4	1029.7	1012.4	1029.7	0.024333	148.57	152380	0.044158	0.51531	0.48469	0.96938	0.97736	TRUE
s_1123	MNAT1	341.9	350.34	341.9	350.34	0.035076	35.608	38258	0.043145	0.49697	0.50303	0.99393	0.99619	TRUE
s_1895	SOCS4	940.93	956.75	940.93	956.75	0.024026	125.1	138820	0.042455	0.51412	0.48588	0.97175	0.97885	TRUE
s_152	BARD1	1736.6	1758.8	1736.6	1758.8	0.018324	246.65	302940	0.040354	0.51571	0.48429	0.96859	0.977	TRUE
s_1196	NFKBIA	560.41	556.62	560.41	556.62	-0.0097621	7.1668	71763	0.037664	0.48498	0.51502	0.96996	0.97749	FALSE
s_2050	TRIM13	627.87	638.43	627.87	638.43	0.024028	55.772	82936	0.036673	0.50743	0.49257	0.98515	0.98939	TRUE
s_681	FBXO4	1835.7	1817.5	1835.7	1817.5	-0.014423	166.92	325140	0.032869	0.48689	0.51311	0.97378	0.98045	FALSE
s_2113	TRIM36	536.77	535.28	536.77	535.28	-0.0039961	1.1063	67932	0.031047	0.48762	0.51238	0.97523	0.98146	FALSE
s_2075	TRIM24	1233.2	1223.5	1233.2	1223.5	-0.011433	47.454	195910	0.02542	0.48986	0.51014	0.97972	0.98553	FALSE
s_215	BTBD1	1817.3	1829.9	1817.3	1829.9	0.0099841	79.721	320980	0.022288	0.50856	0.49144	0.98288	0.98825	TRUE
s_153	BCL10	2049.6	2055.8	2049.6	2055.8	0.0043039	18.768	374140	0.010016	0.5038	0.4962	0.99241	0.99511	TRUE
s_121	ASB8	1337	1333.8	1337	1333.8	-0.0035236	5.3267	217140	0.0096023	0.49617	0.50383	0.99234	0.99511	FALSE
s_159	BFAR	1217.7	1216.4	1217.7	1216.4	-0.0015262	0.83021	192760	0.0064283	0.49744	0.50256	0.99487	0.99668	FALSE
s_1281	PDZRN4	2407.7	2404.3	2407.7	2404.3	-0.0020116	5.632	459290	0.0051921	0.49793	0.50207	0.99586	0.99721	FALSE
s_311	CISH	885.59	887.4	885.59	887.4	0.0029443	1.6403	128500	0.0050526	0.49863	0.50137	0.99727	0.99808	TRUE

## Sheet: Rawcount
sgRNA	Gene	sgRNA	input	high
s_594	FBXL14	GCAGCTGCGTGATGCGCTCC	4454	1101
s_700	FBXO7	GAAGCGGACCTGGCCGCTGG	6621	3054
s_1578	RNF149	CGTAGCGCTCCTCATTGTAG	2910	1285
s_324	COMMD10	CTCCCGTAGGATCAGCGCCG	1901	1280
s_2201	TRIM6	CAAGCCTGCATCACACCAAA	209	270
s_2295	TTC3	TGCTGAGGGAGATTTCACTG	4748	739
s_789	HECTD2	TGCATCATCATCCGAAATGA	1014	1423
s_1052	MAGEE1	CAGCGATTCCCAGATCCTCC	4596	3534
s_2325	UBOX5	TTCTTGGTCTGAACTGTGGG	1577	649
s_1094	MIB1	GAGTAACTCCCGGAATAACC	816	2
s_108	ASB4	TGAAGTCGAAGATGAGAATA	1548	394
s_964	KLHL36	ACTCAAGCACGGTGCTGCAG	1039	417
s_343	COMMD5	CCACGCTGTACCGCAGCTCC	3799	597
s_1106	MID2	CTTTCCAGTGTCCTACCTGC	6194	1776
s_1026	MAGEA6	AAAGCCCACTCATGCAGGAG	2523	39
s_1198	NFX1	GTCTAAATTGTGGGACTCAA	1029	208
s_115	ASB6	CCCAGAATCGCATCCACCAG	1774	1263
s_1592	RNF152	GCTCCTCCTCCACCGCCTCC	7284	444
s_1600	RNF165	AGGTCCCTCCTTCCTACCTC	1653	879
s_1706	RNF31	GGAAGAGGAGCGGGCCTTCC	2821	803
s_1445	RFPL1	TCTAGAGAAACCAATGTCCC	2992	2219
s_484	DCUN1D1	CTCTCTCGTATATAAAGTTC	2681	185
s_260	CBLL1	AATAGTTCTGGATCCTTGGG	8900	2711
s_161	BIRC2	TTGAAGACATCTCTTCATCG	1647	209
s_381	CRY1	CCTGTTGATGCCCACATTGG	7215	2089
s_224	BTRC	CTTGCAGCACCGCCTCGGCC	2459	708
s_1411	RAPSN	TGTAGCGGCCCATCTCCGAG	1091	80
s_2381	VPS18	GCAGCCCGGCTGCCCTAGCG	5167	1134
s_120	ASB7	AGAGTTGCAGATTCAGGCCG	3329	235
s_1505	RNF114	CTTAGAGGTGTACGAGAAGC	5220	4001
s_1695	RNF217	GGGCGCTCAGGTAGACTTTG	5314	593
s_2412	WWP1	CTAGTAATAACCACAGTGGA	7802	3341
s_2453	ZNRF3	CCGCCGCTGCCGCTGCTGCT	4792	612
s_730	FBXW9	GCGTAGCGCGCGTAGCCTCC	312	912
s_1323	PIAS1	CAAGTACTGTTGGGCTACGC	3116	870
s_1232	OSTM1	GCAGGTCTGACAGAGGCGCA	4322	1876
s_1188	NEURL4	CTCGGCTCAACACCAGCCCG	4273	3223
s_865	IRAK1	GGCACCAGTCGGCGGGCTCC	6834	3022
s_2302	UBAC1	GGTGGCCTCCTCCAGCCACT	3969	981
s_239	CAND1	CAAATTGGAAATGTGGTACG	607	359
s_43	ARIH2	GGACTATGACCCAAATTGTG	695	174
s_1263	PCGF3	ATCACCTGCCGCCTGTGCAG	2260	945
s_362	COP1	TTCCATAAGAATCTGTAGTT	2055	2238
s_325	COMMD10	TCCCGTAGGATCAGCGCCGC	4175	2504
s_1264	PCGF3	TCACCTGCCGCCTGTGCAGC	2552	1551
s_1650	RNF187	GAACCGGTGCGCGCCGACTG	8798	5387
s_74	ASB13	GAAGCAGCCGTCCGCCGCCC	4233	236
s_1054	MAGEF1	GCCGGCCCTAGCACTGGCCC	1057	505
s_1337	PINK1	GTGCGACAGGCGCTGGGCCG	5353	3766
s_243	CASC3	GACACCGAGGACGAGGAATC	5088	1038
s_1809	SH3RF1	GGGCTCCAGGATTGCACCCG	4979	1310
s_2087	TRIM27	AATGACCATGATTCCCAACA	2034	1727
s_2188	TRIM56	GTCCTCGCCCTCCCTCCTGG	3460	1428
s_2102	TRIM32	ACCTGAACCTGGATGCCCTC	1926	711
s_1710	RNF32	CTCATCTAAGAAAGATAACT	1163	1063
s_1127	MPL	CTTGGCTGCTGACTTGGGCC	4682	2454
s_621	FBXL5	GTGAAGACGTCCACTTCTTC	3115	429
s_1958	SYVN1	TTGGTCAGGTACACCACAGT	2574	468
s_774	H2AFX	GGTGGCCTTCTTGCCGCCCG	2055	2075
s_2271	TRIML2	CCATGTGATGTTTGTGCTCC	4826	1268
s_350	COMMD7	CCGCCCACGGCCTCCGGCAC	5089	998
s_1358	POLD4	TCAGCACCTGCCACACCTCT	850	326
s_1989	TNK2	CACTGTCGCCATGCCCTGTG	2402	1193
s_583	FBH1	TGTTGGCCAGGACAGCTGTC	1590	2289
s_2039	TRIB2	TAGCGAGATATGGGAGATCG	5542	1532
s_2458	ZNRF4	GTCACTGCCTCTGAGCCACG	3411	421
s_1790	SCAMP3	AGCTCGCTGGGCTCGGCGAA	4282	2204
s_1940	SRC	GAGCCCGCCGAGAACGTGCA	3467	1593
s_1684	RNF213	CCCAAGTTCTGCAGCCAGTG	5734	647
s_1678	RNF212	GCAGTACACGTGCCCGCAGT	3633	4050
s_1217	NOTCH2	CAGCAGCGCCCACAGCAGAG	6292	1433
s_38	ARIH1	CTACGAGTTCGACGAGGACG	2406	1610
s_1195	NFKBIA	TTCCAGGGCTCCGAGCCGCG	2792	590
s_1899	SOCS5	TCAGAATCTCTTCGGTCATG	6806	3618
s_18	ANAPC11	GTGAAGATTAAGTGCTGGAA	2008	1324
s_1936	SQSTM1	CCGCCCACCGTGTGCTCAGG	3260	935
s_2420	ZAP70	CGGCAGCATCTCGCGTGCCG	3621	1310
s_220	BTBD6	CAGCAACGCCGGCGCCGCCG	2210	916
s_2129	TRIM4	GCTCTCGAAGGCCTCGTCGA	1931	711
s_1816	SH3RF2	TCAAGGCCCACAAAGAGCTG	7006	983
s_1720	RNF38	TAGTGTTCTGATCACTTGGG	3314	490
s_951	KLHL20	GTAACAAGCCGCTGCACCCT	5440	1302
s_720	FBXW5	TGATATCTCCGATGCGGTGC	2386	43
s_821	HERC5	GGAGGTCGCGGAGGAAGTCG	2872	1104
s_561	EGFR	GCTGCTGGCTGCGCTCTGCC	1931	925
s_322	COMMD1	GCTGCTGAATGCGCTGGCCC	3804	2470
s_2016	TRAF3	AAAGTTTGTGAAGACCGTGG	1732	822
s_2417	WWP2	TCTGCCAGCTCTAGCCGGGC	3179	1745
s_2154	TRIM46	CCCAGCCTGCCAAGGTGATG	1902	1801
s_872	IRAK4	GTCCTGTCTTTGTCACAGAA	1899	181
s_1258	PCGF2	CAGGCACTCCACGATAGTGG	1037	955
s_2367	VHL	GAGGGCGGAGAACTGGGACG	1516	2
s_586	FBH1	GAGCAGCTGTGCACTGCCTC	1670	940
s_718	FBXW5	GAGCCACAGCACCGAGCAGG	4898	1554
s_125	ASB9	TCTCCTAGCAGCTTCATGGA	1567	479
s_1327	PIAS2	TGCACATCAGGATGGACAGG	2266	501
s_1779	RTF1	TGTGGGTCGAGCAGCGGCGG	2108	948
s_2352	UHRF2	CTCCAAGACGTGCACCATTG	2009	45
s_1375	PRKDC	GCCGCGGATCAGTTGATGAC	7542	2640
s_159	BFAR	GTCACTGCCTTGCTTTATGG	2112	684
s_1212	NLK	CCTCAACACCATCTTCATCC	699	585
s_544	DTX3L	CTTCCAGAGCTCTAAGTCCT	1947	760
s_248	CBL	CGGGTTCGGGTGGCCTGATT	2136	1032
s_491	DCUN1D2	ACTCCCTGTGGAGCGAGTCT	1058	1313
s_88	ASB16	GCTGGCCTGGTCGGCTGAAC	5918	3738
s_338	COMMD4	TGATCTGGACTGTCCCGACT	7948	1799
s_1111	MKRN1	GATGTTGTGGCTGTTGTTCC	1388	592
s_1458	RFWD2	AGTTGATGAGCCCGTTGCAG	5339	639
s_1655	RNF19	GCCGGGCACCAGCGGCAGTC	5463	1270
s_2093	TRIM3	TCACAGAAGGTGTGCAGGCA	9962	3474
s_939	KLHL15	GCCTCGTACAGCTCTATCTC	5833	2210
s_575	ERCC8	GTGTTGACTCTGCTCTCCGA	7224	1826
s_517	DIO2	CCACTCTCCGCGAGTGGACT	2089	642
s_1548	RNF135	CGTTCCCGTGTGGCTGGCCG	7526	1317
s_2384	VPS41	CTCATCTGTAGATTCTTCAA	1817	322
s_2078	TRIM25	GTCGGCGCTGGCCTGGCTCA	6327	1162
s_57	ARRDC4	GGCTGGGTGCGCGGCGGCCG	11290	4141
s_749	FZD5	GCGACAGGGACACCTGCTTG	8977	4261
s_1869	SMURF1	TGTCAGACGGATCTTGATGC	2006	758
s_1079	MDM4	AGATGTTGAACACTGAGCAG	1429	4
s_1220	NOTCH2	TGTGGGCGCTGCTGGCGCTC	3483	1211
s_524	DPF1	GGGTCGGTCCTCCCAGCGGT	2731	515
s_928	KLHL10	CTTCAACGAGCTTAGACTAG	2117	404
s_929	KLHL12	GGCACAGAAGTAATCACTAC	1596	1127
s_1727	RNF4	AGCAGAACCCATAGAACTCG	3195	44
s_2311	UBE3D	GGCGGAGACGCGCGTGTTTC	6821	4302
s_1145	N4BP1	GAGCTGCAGCCAGATGCGCG	5070	2065
s_1009	LRWD1	GCGCGGCTGCTAATGCAGCG	2411	1193
s_675	FBXO31	TCCTCCAGATGGTGTCGGTG	4077	2006
s_344	COMMD6	TCGGACTTAGCATCCAGCGG	4960	1264
s_186	BMI1	CTGATGTGTGTGCTTTGTGG	3714	614
s_1189	NF2	TGAGCTTCAGCTCTCTCAAG	487	297
s_2164	TRIM48	GACCCGGTCACCATAGACTG	2336	4941
s_189	BOK	GGAGGTGCTGCGGCGCTCCT	1389	599
s_1906	SOCS7	CCGCAACGTGGGTCGGCCGC	14426	4627
s_743	FEM1C	GGTACTTCACTATTTCCAAA	284	44
s_297	CHEK2	TCTGTTTCAACATTGAGAGC	1076	40
s_2085	TRIM27	TCAGCTGACTCACTGGAAGG	1618	406
s_1658	RNF19A	GCTGGACACCACCTACAATC	1303	3
s_1239	PAF1	CCTCCCGCTGGGCCTGGGTC	2844	2399
s_471	DCAF6	TCGGGCTGGAGGACCCGTCC	1504	646
s_638	FBXO17	GAAGATGAGATTGCGGCCGA	598	0
s_1385	PSMA3	TGAATATGCTATGAAGGCTG	761	883
s_1155	NDFIP1	GGCGTTGGCGGCGCTGGCGG	1444	561
s_96	ASB18	CCTGGAAGAACTGGTCCATG	9013	2734
s_735	FEM1A	TCCAGAAGCTGCTCAGCGGC	4448	1314
s_1907	SOCS7	CAACGTGGGTCGGCCGCCGG	8004	2464
s_2321	UBE4B	CCAGGACCCTCTCAGAGTCT	765	475
s_627	FBXL8	GGGACTGCCAGAGGAGGTGC	1545	324
s_1296	PELI3	AACCTCAGACCTCCAGCACC	1688	1027
s_373	CREB3L2	GGGAGCAGGGCGTGCTGCAG	3602	1767
s_1502	RNF114	GCGGCGCAACAGCGGGACTG	8913	3866
s_477	DCAF8	AGCAAAGGGAGCAGCACAGA	2536	956
s_2433	ZFP91	AGAGGCGGCCAAGGCGGCTC	1350	871
s_1550	RNF138	CTGACAGGCCGTGGTCCGCA	2116	1227
s_684	FBXO4	CTGGAGGCGGCCATCCTCAG	3955	67
s_1081	MED8	AGATGCACTGCTGAGTCAAG	2548	1173
s_501	DDIT4	GGGTCGGCGACCCGGGAGGA	3623	339
s_683	FBXO4	GCCGCCGCCCTTCAGCGACT	4644	1841
s_2408	WSB1	TCTCTTTCTCGTTGACCCTC	6081	2821
s_1299	PEX10	TGCGCCGCGCGGATCACCTC	2735	626
s_2041	TRIM10	AGGGAGCCGCTGCATCCTCC	2088	718
s_1287	PELI1	CTCCTTCCTCTATCGCCATT	1887	118
s_2045	TRIM11	AGACGCAGGTCTCATCCGCC	2325	3
s_514	DET1	TTCACCGCTTGGAACGCCGG	7410	2127
s_1173	NEURL1	GAAACCCGAGCCGCGCGCCG	4398	1817
s_523	DPF1	CGCCGGGTCGGTCCTCCCAG	7540	4032
s_697	FBXO7	TGCGGGTGCGGCTTCTGAAG	4333	1502
s_1533	RNF128	TTCACCAGTGGCTAATGCTA	2345	861
s_1657	RNF19	TCGTACTTGTGCATAAGCGG	968	389
s_1721	RNF39	GGGCAGGTCCAGGCAGCCCA	6738	1978
s_14	ANAPC10	CCAGTCCTTTCCAACTGCTT	2829	1691
s_375	CREB3L2	CTGAGCGAGCTGTCAGAGCC	200	1
s_1219	NOTCH2	CGCTCTGCTGTGGGCGCTGC	7173	2352
s_71	ASB12	CATCTTGTGAGGTCAGGTCA	1235	895
s_2159	TRIM47	GCGGCACCAGCTCGTGGCCG	2528	1643
s_696	FBXO6	GCCTGGTCTGCAGCCTCTGG	4387	1064
s_1159	NDFIP2	CCGCGGAACCGCGACCAACG	1950	1213
s_2126	TRIM39	GAGACAAGTCTGTTAGAGGC	1049	965
s_1113	MKRN2	ATGCATGGTGTGTGTCGGGA	2234	894
s_1342	PJA1	TGTGAGGCCACACTACTTTG	3737	2520
s_607	FBXL19	GAACCCGCTGCCGCCGCTGC	6625	2944
s_1457	RFPL4B	CGTGGTGAAGGTACCTGCTT	1404	468
s_2218	TRIM63	CGGCACAGGTTGTGCTGGCA	3230	316
s_1926	SPSB3	AGCCTGCTAGAGCCACGGCC	3716	1593
s_622	FBXL5	GACGTCCACTTCTTCAGGAA	2142	194
s_1062	MAP3K1	CGCCTCGTCGTCGGGATTCC	4191	636
s_1760	RNF8	CAGGAGACCGCGCCGGTGGC	5571	925
s_2092	TRIM28	GCTTCTGTGTGGTCTGGAGG	2789	1036
s_1977	TNFAIP1	AGCAAAGTATTACCTCATCC	4583	1325
s_1709	RNF31	CCTGGTGGCCCGCGAGGAGC	3377	313
s_434	DCAF1	ACTTAGGGTGTGCATGCAGA	5029	293
s_1975	TMEM129	ACAACAGCGTGGCGGCCGTG	1711	329
s_1739	RNF43	CAGGGTAGCCATCAGCAGCC	5830	1289
s_2460	ZSWIM2	CTCCCTCAGCAGGAAGCCAG	4192	1972
s_2349	UBXN1	CCATCGCAGCCTCGATGCCC	3991	869
s_2303	UBE3A	AAATCCTTTGGCATACGTGA	660	1
s_2220	TRIM64	GATCCGGTCACCATTGACTG	3408	735
s_4	AICDA	ATTGGTAAAGAAACTTCCTC	923	4
s_2390	VPS8	CTTCGCTCGTCTTGGCACAG	2508	998
s_1329	PIAS4	CTCCGACCTTCAGATGCTCC	1944	886
s_1855	SMAD4	AAGTTTGGTAAAGAAGCTGA	1709	643
s_330	COMMD2	CAGGTGTTCCTTATGCTCCT	2397	1506
s_1324	PIAS1	AAGTACTGTTGGGCTACGCC	1397	2445
s_2286	TRPC4AP	TGGCTGCCGACCGTCTCCCT	5966	1547
s_17	ANAPC11	TGAAGGTGAAGATTAAGTGC	892	678
s_1810	SH3RF1	CCCGAGGCTGCTGTCCGCCC	2969	291
s_266	CCDC50	GTCCAAGCTGCCTGGAGTCA	2477	196
s_238	CAND1	TTTCCAGCAAATTGGAAATG	813	488
s_1469	RIPK2	CCACGCAGACTGGCGCGTCC	4625	2308
s_1692	RNF215	GGGAAGAAGAACAGGGAGAG	691	516
s_341	COMMD5	CTGCCATCTCCTTTAGGACC	3460	2957
s_1391	RAB40C	CTACCTGCTCAAGTTCCTGC	3522	531
s_2145	TRIM43	CTTCTCACATGCCTTCCAGA	3693	2303
s_1452	RFPL4A	TCACTCCAGAAGGAGCCCGA	2562	51
s_1387	PSMD1	ATGCAGTTGTTAATGACTTC	1568	993
s_2208	TRIM61	AGTTCCACTCTCTCCTTCCA	2244	135
s_256	CBLC	AGAGGCCCGCGCCCTGGGCC	2831	904
s_751	FZD5	GGACACCTGCTTGTGGTAGG	2833	1005
s_271	CCNB1IP1	CTAATGTCCAACACGATCTC	2867	1799
s_1784	SAMHD1	AGGAAGGAGCACACCTGCTC	3786	1009
s_1671	RNF207	GTACGAGCGCCCGTGTCTTC	6024	495
s_1022	MAGEA3	CAAGCCTGAAGAAGGCCTTG	2962	2296
s_140	AURKA	GGAGACAGGATGAGGTACAC	1904	219
s_709	FBXW12	GAAGCGAATCTTCTCTTTCC	1664	352
s_2326	UBOX5	TCGAGCAGTCCATATGTGTC	5055	1065
s_1544	RNF133	ATGTCATTATTCTGAGAAGT	909	410
s_1394	RAB40C	GCTGGTGGGCGACAGCGACG	4980	1545
s_933	KLHL13	CACAGAACTGTGGGTATTGC	3825	1997
s_294	CGRRF1	CTTCATCGTGACCACCGGCC	1745	1398
s_512	DET1	TTGGATTCTTCGAGGCTTGA	3612	1122
s_832	HGS	GGTGGCCAACAAGCAGACCA	4063	878
s_2212	TRIM62	TGATGCTGCTCGTGCAGTGC	7247	2881
s_1039	MAGEC2	GCTTTCACTGGCCATGACAG	3611	785
s_1868	SMAD7	ACACAGCCTCTTGACTTCCG	2934	983
s_257	CBLL1	TTACAAGGCACTAATAGTTC	757	0
s_1210	NLK	GGTACATCTGCAGCAGCAGC	4818	896
s_214	BTBD1	AGCAGCGCCAGGAAGGCTGC	1449	332
s_2065	TRIM22	AGTAAAGGTAGACATAGAGA	3295	428
s_868	IRAK1	GTAGAAGCGGCACATGACCC	7459	587
s_1156	NDFIP1	GGCGCTGGCGGCGGTCGAGC	621	5
s_670	FBXO30	CCATGCCACGAGACTGAAGC	1232	38
s_781	HACE1	GCAACTCCACGGTGCGCGCG	2222	1726
s_1125	MPL	GCCCTCCTGGGCCCTCTTCA	1822	170
s_784	HACE1	GCTGCGCCGCGCGCGCACCG	2863	1734
s_738	FEM1B	GGCTGGCTATGTATACAAGG	3667	1055
s_900	KCTD11	CGGCCACTACTTCATCGACC	1302	638
s_972	KLHL42	GCTGCTACCCGGTGAGCAAG	759	434
s_1190	NF2	AACCCAAGACGTTCACCGTG	2717	944
s_348	COMMD7	CTGCTGCATGTCGCCGCCCA	3159	1449
s_1418	RBBP6	TTAAGAATTGCCCAACAAAT	290	1
s_1686	RNF214	GTCTGAGGTTGCTGGTGTTG	4513	432
s_2451	ZNRF3	CCGCGCTCGGGCGGGCGCCC	3494	2084
s_287	CEP131	CACGGAGACAGAGCGGACGA	3725	2132
s_790	HECTD2	TTGGGCTGGATAGGAAGAAT	5641	414
s_44	ARIH2	TGACCCAAATTGTGAGGAAG	3661	1323
s_598	FBXL15	CCTCCGGACGGCTCCATCGG	5865	354
s_1403	RAG1	AGCCTCTTTCCCACCCACCT	3973	420
s_911	KCTD17	GCGGCCGGCGATGAGGATGG	2450	730
s_1663	RNF2	AACAGATGGCTTAGAAATTG	1513	899
s_1235	PA2G4	GCAAACTATCGCTGAGGACC	2961	1064
s_76	ASB13	GCGGCGGACGGCTGCTTCCT	4795	1226
s_1863	SMAD6	CGGGAGGAAGGCGGCAGCGG	5315	2685
s_2348	UBXN1	CTTGAGAGTCTCATCGAGAT	836	545
s_1931	SPSB4	GCGAGAGCCGGCGCTGCGGC	4090	1443
s_2111	TRIM35	ACAGCAGCTCCTTGTCCTCG	5014	2112
s_687	FBXO40	CCGCCACTGCCACATTCCTG	4422	1581
s_1908	SOCS7	CGTGGGTCGGCCGCCGGAGG	4076	713
s_1432	RC3H2	TACATCAATATCTGTGTTGA	890	731
s_915	KCTD21	GCTGTTGATCTGCTTGTTGG	2653	32
s_746	FLT3	ATGCCGGCGTTGGCGCGCGA	3729	521
s_602	FBXL16	CATGGCTTTGACACCCTTCT	4324	1729
s_1157	NDFIP2	AGCCAGCGAGTCTGCGCGAG	386	242
s_502	DDIT4	GTTTGACCGCTCCACGAGCC	3587	1484
s_469	DCAF6	CTCCTACCCACACCTGTTGT	3652	744
s_1044	MAGED1	GGAGGCCATCCAGATCTCAG	2791	504
s_1300	PEX10	GCGCCGCGCGGATCACCTCC	8874	5429
s_1782	SAMHD1	CTTCAAAGCCACCGCGCCTG	7081	2978
s_673	FBXO31	ACGGCAACGCCTCCTCCAGA	1306	907
s_930	KLHL12	AGGCAGCCAGCACAATCCGA	1618	562
s_1503	RNF114	CGGCGCAACAGCGGGACTGC	3862	1402
s_219	BTBD6	GACCTAGCCAACAGCAACGC	5035	1360
s_1567	RNF144B	CACTCCTGGAGACCTGGCTC	12928	3782
s_1075	MDM2	AGGGTCTCTTGTTCCGAAGC	1787	1065
s_242	CASC3	TTCGCAAGACACCGAGGACG	3469	759
s_33	AREL1	GTGCAGTAGGCAGCGTGCTA	1450	462
s_924	KCTD6	CGTTACCCGGATTCCATGCT	2036	452
s_2354	UHRF2	CGATTGAGGAGCTGCGCGAG	1792	1666
s_823	HERC5	GGAGGAAGTCGCGGCGCAAC	1739	139
s_2341	UBR5	GGTCCTCGGTGCCCGGCAGC	4141	1109
s_902	KCTD13	CTCCACGCGGCCGCTGAACA	8113	2222
s_1158	NDFIP2	AGCATGCTCAATAGCGCGCG	5308	3279
s_1714	RNF34	CTATGTGGGCTTCGTGCTGT	4127	999
s_1067	MC1R	GGGCTGGCTGCCAACCAGAC	3161	1266
s_729	FBXW9	CTGGGTAGGGCGCGCGTACG	10274	4338
s_2147	TRIM43	GACCCTGTCACCATCTGCTG	4509	2331
s_2415	WWP2	TGGCATCTGCCAGCTCTAGC	1729	956
s_1774	RSPRY1	AGCGAGCAGAAGCCTTGGCC	7000	1276
s_1006	LRSAM1	CCGGAAGCGGAAACCCAGTG	1609	812
s_1516	RNF121	GTGGTGGAGGTGGAGGTTGG	5610	982
s_2056	TRIM15	GTTCCTCTGTGTGTTCTGCA	3219	476
s_261	CBLL2	GAATGTGAATATAACAAAGA	519	54
s_1832	SHPRH	ATGGCCTGAAGCTCATGGGC	2584	329
s_551	DZIP3	ATCCTGCTGTGGAGGATCAG	3002	712
s_1756	RNF7	GCGCCCTGGCCTCTCACTCC	4586	2600
s_176	BIRC7	CAGCCGAGCCACTGGGCAGC	2997	2662
s_2347	UBXN1	TCTTGAGAGTCTCATCGAGA	1305	719
s_815	HERC3	GGTATCAGCACCAACCTGCA	2091	1004
s_850	HM13	TCCGCATAACGGCAGTGCCG	8154	1619
s_462	DCAF4	GAAGCCACCAGCAGAACCCT	512	991
s_833	HINT1	CCAAAGATCGTGTCGCCACC	2784	930
s_1675	RNF208	TGATGGAGCAGGCGGACAGT	3157	1325
s_285	CEP131	CTGCTCGCTGCCTGTGACCA	4091	1907
s_60	ARRDC4	GCGGCGGCCGTGGGTGCCGA	2560	284
s_1880	SNX9	GTAGGTGGAGGATGGCTGGA	2295	2040
s_1726	RNF4	ACAAGCTCAGAAGCGAACTC	1359	648
s_1367	PPIL2	AAAGTGAGTGTATTCAGCAC	1153	353
s_237	CAND1	GTACCACATTTCCAATTTGC	1210	2
s_1555	RNF14	AGAAGATCGAGAAGCTCAGG	5975	1340
s_1484	RNF10	CAACAGCTCCTCCGCCTCTT	4493	2827
s_282	CDKN1A	TCAGAACCCATGCGGCAGCA	1407	421
s_384	CTR9	ACTTGACTTCGATCAGTTAC	2401	724
s_558	E4F1	GCGGGTGACGGCCGCTCATA	5756	2232
s_1049	MAGEE1	CCGCCGCCGCCGCGTTGCAA	3237	1942
s_150	BARD1	AGCGCAGCAGCTTCTCCAGG	2142	362
s_1715	RNF34	TGGGCTGCTGAATGAAGTCA	2180	1481
s_1455	RFPL4B	TCTGCTTTGATTGCATCCAG	2710	866
s_1169	NEURL	GGGTGCCCAGCTCTGCTTCG	984	213
s_1610	RNF168	CGCTCTAAGCTTGCACTCCC	1196	378
s_2026	TRAF7	CCCGCTACAACCGCTTCTCC	1820	1023
s_1603	RNF166	CCGCAGCTGCCGATGGCCAC	4528	418
s_1165	NEDD4L	TCTTCGGAAAGTCCATAGAC	524	0
s_782	HACE1	CGCGGCGCAGCGAGCGCGTC	1628	705
s_1594	RNF157	CTTGGGCGGGTAGCGGTACA	1720	1002
s_1797	SEL1L	GCAGCAGCGTCAGCCCTATC	2143	774
s_1174	NEURL1	AAACCCGAGCCGCGCGCCGC	6589	1902
s_1437	RCHY1	ACCGCTGGCGCCATCTTCCC	4856	1628
s_1485	RNF10	AACAGCTCCTCCGCCTCTTC	3260	1481
s_2372	VHLL	AACAGGCTGTCCATTAACAT	540	136
s_912	KCTD17	CCGGCGATGAGGATGGAGGC	2888	1540
s_677	FBXO32	AACTGCCGCTCTTCTCATCC	1947	228
s_445	DCAF12	GTCGCTCCCAGCTCCCGGCG	396	2
s_688	FBXO40	GGAACCCAACACCTCCTGCC	2178	1295
s_1670	RNF207	CCTGGAGGGCCCGAGCTCCC	2937	260
s_631	FBXO11	ACATATGGCATTTCGATCTG	5782	908
s_2088	TRIM27	AAACCCATCTATCCCACTCA	1607	1507
s_414	CUL7	ACATGTGCATGAGCAAGTCC	1918	1491
s_1930	SPSB4	AGGTGCGAGAGCCGGCGCTG	3400	1036
s_1861	SMAD6	GCGACTTTGGCGAAGTCGTG	955	298
s_2263	TRIM9	CAGAGCCTTGACTTCGTGGC	1714	619
s_549	DTX4	GTAATTGACTTCAACACCAT	3034	1102
s_1441	RFFL	GAAGGGAAGGAGCTGTACCC	5738	988
s_1974	TMEM129	CGAGTGGCACAACAGCGTGG	4200	2142
s_848	HLTF	CATCTGGAGGGATAACATCT	1084	81
s_1179	NEURL1B	CTGGCCACCCGGCCGTGCTG	5612	811
s_1142	MYLIP	TTATGTGACGAGGCCGGACG	1281	1
s_424	CYTH1	GAGGAACAAACAGGTAGCCA	2932	1209
s_1922	SPSB2	CCAGGTAGCGGATGCGGACC	1191	2
s_566	EGR2	CAGTTCGGCATTGGGAAAGA	1623	1050
s_825	HERC6	ACTCCAGGGAGCTGCAGCGC	1656	680
s_2284	TRPC4AP	AGCAGAATGTTACCAGGCCG	4781	1313
s_536	DTX2	CGGCTGTGGCCGTGTGGGAA	5814	1044
s_1305	PEX13	CTGGGAGACCCGCCGAATTC	452	0
s_1871	SMURF1	GAGCCGTTCCTGCGTGTCCC	2938	2429
s_1347	PJA2	ATTGTCTGATACCCTCCTGC	330	2
s_2371	VHLL	TATACACTGCAGTGTGATGT	1674	592
s_2115	TRIM36	AAGTCGAGGACTGCTTTGAT	1035	207
s_1012	LRWD1	CATTAGCAGCCGCGCCGAGA	2129	996
s_309	CISH	TGGCTGTGTCATCATCATGG	8211	1795
s_158	BFAR	GCCGTCACTGCCTTGCTTTA	4639	2898
s_681	FBXO4	GCGGGAAGCGAGCCGCGCAG	3184	1022
s_1319	PEX5	TCTGCTGCATCTCAGCCAGG	397	257
s_853	HSPA8	CATTGCAACTTGATTCTTTG	1104	815
s_1122	MNAT1	GGTGTAAGACCACCAAATAT	1335	191
s_1925	SPSB3	AGTGGAGCCTGCTAGAGCCA	2735	545
s_535	DTX2	CCCAAGCCCTTCCCTGGTGC	3501	51
s_1743	RNF44	GAGAATCGCCGCTGGCCCAC	898	592
s_2107	TRIM33	GCTGAGCTGGCGCTCCGGCT	2842	192
s_2117	TRIM37	GAAGCTCCTTCAGGTAGTAC	3708	2
s_1442	RFFL	AAGGGAAGGAGCTGTACCCA	3104	1429
s_1043	MAGED1	GCTTATGCAGACCTTGATGG	6517	2217
s_1905	SOCS7	TGGTGTTCCGCAACGTGGGT	720	647
s_587	FBXL12	CGACATGTCGCCACAGCCAC	7031	3221
s_983	LNX2	TGTCCACAGGGTGTGTCTAG	4772	1621
s_1524	RNF125	CGCCCGCCTCTGCCACCGCG	1345	805
s_1178	NEURL1B	CGGCGCGCCTCCTGGCCACC	1917	1172
s_768	GNL3L	AGGGCCAACTTATCTTCTTG	5430	2220
s_62	ASB1	CGGAGGGCGGCAGCCCAGAC	1435	91
s_1571	RNF146	GAGCTTCATGGCTTGGAAAG	4329	1080
s_468	DCAF6	GCTCCTACCCACACCTGTTG	2290	533
s_1984	TNFAIP3	GCGGAAAGCTGTGAAGATAC	2510	2573
s_1778	RTF1	TTGTGTGGGTCGAGCAGCGG	345	0
s_331	COMMD2	GGAATTGTCCGAGGAGCATA	4127	1516
s_2105	TRIM33	CCGGGATGGGCACGCTGAGC	2526	238
s_151	BARD1	CTTCTCCAGGCGGTCGAGCG	4905	1973
s_508	DERL1	AAGCGATAAAGGAAGGCTTC	3656	527
s_111	ASB5	TATGTAGAAATGACTGAGGA	3648	1356
s_856	HSPA8	AAAGGCGACATAGCTTGGAG	3313	1983
s_1588	RNF151	GGGTTCTCAAGAGGCCAGCA	4153	1648
s_537	DTX2	TGTGGCCGTGTGGGAATGGC	1408	177
s_49	ARRB2	TCACCGTGTACTTGGGCAAG	6257	673
s_300	CHFR	TGGTCCACTCCCGCTTCCTC	1409	546
s_1701	RNF220	GGTCCTGGCATCCACGGCTG	5257	1863
s_2340	UBR5	TGGTCCTCGGTGCCCGGCAG	3560	1016
s_1530	RNF128	GCAATAGAGACATGTGAATG	5392	3115
s_1924	SPSB2	CAGCGCTTACTGCCGGATAG	3580	923
s_1154	NDFIP1	GTTGGCGTTGGCGGCGCTGG	6367	2504
s_59	ARRDC4	CGCGGCGGCCGTGGGTGCCG	3311	1983
s_2307	UBE3C	TCGAAGGCGACTTCAAGACG	4068	6577
s_1256	PCGF1	GCCAGATTGCGATCGCGATG	4626	2861
s_1848	SKP1	AGAGATATTTGAAGTTGATG	1628	1340
s_1180	NEURL1B	CCCGAGCGACGCCCGGTCCT	9738	4968
s_685	FBXO40	AGGGCACCACAGGCATTGTG	3134	1521
s_2343	UBR7	GCCGGAGCCGAGGGCGCCGC	9574	3916
s_1934	SQSTM1	GTCATCCTTCACGTAGGACA	2077	736
s_624	FBXL7	TGGCAAACAGTACGGCAGTG	1030	0
s_651	FBXO22	CACCTTCGTGTTGAGTAACC	1599	3
s_2148	TRIM43	ACCCTGTCACCATCTGCTGT	1782	367
s_893	KCTD10	TTCCATGCGCCCGCTGAACA	7807	3134
s_573	ELOB	GCTCGTCAGGAGGCCGCTTG	4902	551
s_2278	TRIOBP	CTTGCTCCATGGGCCTCCTC	1032	208
s_852	HM13	AACGGCAGTGCCGAGGCAGG	6880	3098
s_1272	PCNA	CAGGTTGCGGTCGCAGCGGT	1156	233
s_1765	RPA2	AGCTATGGCAGCTCCTCATA	2048	228
s_139	AURKA	AGTGGCCTGGAGACAGGATG	1755	177
s_346	COMMD6	GGCGTCCAGCGAGCCGCCGC	1058	1
s_2136	TRIM40	CAGAAGGACAACCAGGAGGA	2869	1451
s_2077	TRIM25	GGTCGGCGCTGGCCTGGCTC	4759	2608
s_1870	SMURF1	GGAGCCGTTCCTGCGTGTCC	3236	1480
s_1419	RBCK1	CCTGAGCCTCACCCGAGCAG	3408	376
s_2310	UBE3C	CGGCCCAAGGTGTCCCTTGG	7125	2425
s_597	FBXL15	CACCGATGGAGCCGTCCGGA	1863	495
s_95	ASB18	CGTTGGCATCCTGGAAGAAC	592	38
s_1877	SNX9	ACCTGGAAATAATGAACTGA	1111	430
s_378	CRNKL1	GGAGAACCTAACGTTCCAGA	592	3
s_1415	RBBP6	TCTTACACGTGTTTCCGTTG	3809	1404
s_1834	SIAH1	ATTCCTTCATGAATAGATCG	2063	584
s_898	KCTD11	AACCTCAATTCCCAAGGAGG	4090	859
s_2404	WDTC1	CTTTATCCGGCGGCTGGGCC	3222	777
s_1200	NFX1	AGACTAGACTCTAATAGGAT	819	95
s_1024	MAGEA3	AGGCCTTGAGGCCCGAGGAG	4053	1796
s_2035	TRIB1	CCCAGCCACCCGAGGCGTCC	668	248
s_590	FBXL12	TTCCAGCGGTGACAGACCCT	4714	567
s_1628	RNF175	GAAGGCAGCGCCGGTGCTGG	5227	313
s_2312	UBE3D	GGAGACGCGCGTGTTTCTGG	1558	522
s_1569	RNF144B	GGACAAGATGACCACACTCC	1098	464
s_1565	RNF144	GGACCTGGCCCTCGACCCGC	4143	1557
s_1058	MAGEL2	CACACTCTGCGAGCGCTTCA	1148	835
s_272	CCNB1IP1	ATAGCTTTATATTCCTCTGA	545	426
s_737	FEM1B	CCTGGCTGGCTATGTATACA	869	2
s_221	BTRC	CGAGGCGGTGCTGCAAGAGA	791	148
s_1829	SHPRH	AATTCGGTGCACCCTCCCTA	1576	36
s_610	FBXL19	CCTGTGTGCGAACTGAGTGC	4200	2961
s_2031	TRAIP	GGTGTGGCCGCAGTGGATGG	2599	993
s_1724	RNF39	CCAGCTTCTCTCGCAGCTCG	2920	1348
s_1536	RNF13	AAAGAGCTGGACAGTCAAGA	2871	1163
s_1037	MAGEC2	CGTTGCTGGACATGACACTG	3531	850
s_40	ARIH1	GGACGAGGAGTGCAGTGAGG	4036	362
s_235	CAMK1	CTACGACTTCCGAGATGTTC	179	0
s_250	CBLB	TGTTAATTTCATTTGGTTCT	1828	1004
s_1988	TNIP1	CCCAAGGAGGGAGAAGGTGG	1343	244
s_1362	POLR2A	TCCGAACTGGACTCTCTTGA	1880	1909
s_644	FBXO2	CTCCTCCTCCACGCCGCCCT	4073	849
s_773	H2AFX	GTACTCCTGGGAGGCCTGGG	3784	1316
s_953	KLHL21	CGATGCTGTAGCCTCCGCCC	1027	632
s_923	KCTD6	CACCACATTGACGCGTTACC	2504	792
s_904	KCTD13	GCATGGTGTCCTGTCCCGTG	3318	203
s_2074	TRIM24	GGTGGCGGTGGAGAAGGCGG	2276	543
s_599	FBXL16	GAGGCCTGCGTCCGTGATGG	5198	1404
s_1348	PJA2	CTGATACCCTCCTGCTGGTT	1729	378
s_835	HINT1	AGATGAGATTGCCAAGGCTC	272	0
s_2449	ZNRF2	CGGCCGCACGCGCGCGTACT	7263	1457
s_1750	RNF6	GATAATAGGCCTCTTCTCTG	2926	558
s_1181	NEURL2	GACAAGGCGCACGCTCTTTG	752	1
s_1813	SH3RF2	TTTGACGTTACTTGATCTTC	1802	147
s_1500	RNF113B	TTCGCCATCAGTTCTTTGGC	2590	619
s_2007	TRAF1	GCTCACGGTCCAGCTGGCTC	2264	117
s_1647	RNF186	TCTGCAGAAGAGAGTCCTGG	3678	232
s_1473	RIPK3	CAGTTCCTCGATGGACACCA	2580	1047
s_613	FBXL20	GACCTGAGCACAGCGGCACA	3070	1954
s_600	FBXL16	CCGTGATGGTGGAGCGCTTG	7065	2080
s_2333	UBR3	ACAGCCCGAGCTGCCCGCGC	2059	15
s_1563	RNF144	AACAAGGTACCGGCCCACCT	1882	4
s_395	CUL2	TGTATAAAGTCTTTCTCCAA	1794	215
s_949	KLHL20	AACATTCGACCAGGAGAGAC	474	0
s_360	COP1	TATTTCTTCTTGCAACCTTG	836	1571
s_516	DIO2	GCGCCGCCACTCTCCGCGAG	1527	239
s_1685	RNF213	TCTGCAGCCAGTGCGGAGAG	1456	942
s_2253	TRIM73	GAAGCAGGAGCAGAAGAAGG	961	416
s_991	LONRF2	GCGCGGCCTCCGGCTGCTGC	2362	684
s_1071	MC4R	CAAGTCACAAAGGCCTCCCA	49	0
s_436	DCAF10	GGGACGGATCGGCCGGAGCC	4094	1243
s_2134	TRIM40	TTTGCAGAAGGACAACCAGG	4747	3236
s_755	FZR1	GGATGACGATCTGGCGAAGC	586	1365
s_1712	RNF32	CAAACCGCCGCCGTTGACTT	3599	2527
s_541	DTX3	TCCAGAATGGCAGCCTGTGG	682	607
s_1559	RNF141	AATTTCGGATCAGACACAGT	3099	389
s_1523	RNF125	GAGCACCGACAGCGGCAAAT	844	1144
s_1353	PML	CTGCACCCGCCCGATCTCCG	2073	1209
s_359	COMMD9	TCTGACAACATCTTTCGAGG	2273	44
s_2175	TRIM52	TCCTGCACCACCTCCTCCAA	399	359
s_1747	RNF5	CCGAAGGGCCAAATCGCGAG	2113	1014
s_1126	MPL	GGTCACCTCCTGCCTCCTCC	3077	1299
s_861	INAVA	GAGGTCAGCGACACCGACAG	2549	946
s_500	DDIT4	TCGGCCGCCGCGCTCAGCCT	701	101
s_1409	RANGAP1	CAGCTTGGCAATGTCTTCCG	1254	448
s_2465	ZYG11A	ATGTCTCTGTGAACAGCCTG	1127	1046
s_1970	THOC1	GCTTCGGGCAAACTGAAGAG	1565	2348
s_1338	PINK1	GCTGGGCCGCGGCCTGCAGC	1636	479
s_173	BIRC7	AGTGCCAAGTGCCTGCACCG	3836	549
s_1211	NLK	CCCTCAACACCATCTTCATC	1610	296
s_1461	RFWD2	CCTGCTGCCGCTGCCTAGGC	1248	576
s_1667	RNF20	AAGGCAGCTGTTGAAGATTC	2005	715
s_546	DTX3L	CAGAGCTCTAAGTCCTCGGG	2071	500
s_2099	TRIM31	AGCTGACATTATGGGATTTG	1127	2
s_48	ARRB1	GTCCCGCTTTCCCAGGTAGA	1182	1
s_919	KCTD5	CGAGCTCCTGTCGCCGGCCC	947	21
s_335	COMMD3	ACGCCTTCACGCTTCTCCTC	1095	471
s_1035	MAGEB2	CAAGGCCCGAGATGAGACCC	8392	2592
s_616	FBXL22	GCACATAACCCAGCTCAACC	1192	161
s_531	DTX1	TGTCACGGCCAGGCCACGGT	2229	1177
s_1601	RNF165	CCTCCTGCAGCAGCAGCTCC	3266	1451
s_32	ANKIB1	TTACATTATGCTGCTAGACA	1993	842
s_283	CDKN1A	AAGGCCTGCCGCCGCCTCTT	1828	342
s_254	CBLC	TGGGAAGAGGCCCGCGCCCT	10011	3693
s_2267	TRIML1	CAGATCTGATGGAGAACCTC	1773	64
s_1873	SMURF2	GCTTGACGGGCCCGTTCCTC	1116	484
s_2345	UBR7	GAGCCGAGGGCGCCGCTGGG	4744	1344
s_1341	PJA1	GCCTTCAGAAGACGACTGTG	3800	3182
s_635	FBXO15	GTCGGATCTTGCAGCAGCAC	1981	564
s_2275	TRIOBP	TGCCCTGTGTGAACACTTTG	3030	723
s_1153	NDFIP1	GGCGTTGGCGTTGGCGGCGC	5889	1689
s_2257	TRIM74	ACGGTGGAGACGGGCGTGAC	3212	1238
s_739	FEM1B	TGTATACAAGGCGGCCAGCG	2800	604
s_1488	RNF103	TTCTTGAAGCTCAGCGCCAC	4149	2252
s_1653	RNF187	CCGCTTCTGTCGGGCGTGCG	4690	2561
s_2187	TRIM56	CGGGTCCTCGCCCTCCCTCC	4905	3469
s_2279	TRIP12	CCTCCTATTGAGTCGTCTTG	2560	1742
s_45	ARRB1	TTCAAGAAGGCCAGTCCAAA	2039	1012
s_2320	UBE4B	CGCCTTGCACGACTTGCTGG	5847	2259
s_1435	RCHY1	CTGACCTCGCTCTTGACCGC	2173	441
s_704	FBXW10	CTACCAAAGAGTGGTTCTGC	2816	2116
s_836	HINT1	TTGCCAAGGCTCAGGTCGCT	3017	388
s_222	BTRC	CTTCTCTTGCAGCACCGCCT	835	1526
s_1851	SKP2	AAGACTTCTGAACTGCTGTC	1660	183
s_901	KCTD13	CATCGGTCAGCACCTCCACG	3997	2310
s_1376	PRKDC	GGATCAGTTGATGACCGGCC	6594	1277
s_1088	MEX3C	ACGTGCTCGGAGCTGGGCAC	6052	3261
s_1911	SPOP	GGGCCACTCGACATTTCTGC	2678	893
s_2138	TRIM41	GATGAAGTCAGAGCTGGCAG	6132	3030
s_1311	PEX14	GAAGTTTCTACAGAATTCCC	1715	570
s_937	KLHL15	AAACCGGATATTCTGAATGA	624	1
s_499	DDIT4	ATCGGCCGCCGCGCTCAGCC	1360	1060
s_1632	RNF180	ATTAGGCAGCTTATCCATTC	3876	2225
s_2120	TRIM37	AGGACTGCAGATGACTGATT	1193	1037
s_1282	PDZRN4	CTTCGCAGAAGCCGTGGACC	2701	230
s_109	ASB5	CTATCCTTGCCGCTTCCTTG	6520	3289
s_943	KLHL17	AGGACGCAGAGCCCGGAGCA	4656	263
s_396	CUL3	AAAGGCCCGGATCCGCATCT	1823	210
s_941	KLHL17	GCAGCGAGCGCCCGGCCGGC	2252	137
s_1259	PCGF2	CGCAGAGGGCACACATGAGG	4630	240
s_2356	UNK	CGCTACCGCTCAGGTGCTGC	1041	5
s_2153	TRIM46	TTCCCGTGCCCAGCCTGCCA	544	202
s_2344	UBR7	CCGGAGCCGAGGGCGCCGCT	5878	820
s_2386	VPS41	AGCCTTTCATACTTCAGCTT	867	210
s_1402	RAD18	ATTGGAACCTGACAGAGAAG	1798	2159
s_1033	MAGEB2	TGCCCGTGAGAAACGCCGCA	657	1482
s_1587	RNF151	TCGTGTGCTCCGTCTGCCAT	3605	1601
s_2113	TRIM36	GAGTGAATTTGGCTACATCA	931	301
s_1355	PML	CTGGGCTGGCGGCCTTCAGA	670	1
s_58	ARRDC4	GCTGGGTGCGCGGCGGCCGT	6131	4156
s_955	KLHL21	TAGCCTCCGCCCAGGTGGTC	884	1016
s_217	BTBD6	CTACGCTCCCGCCAGCGCCG	1978	224
s_36	AREL1	CAGCGTGCTATGGGTCGGAG	3340	882
s_653	FBXO24	TGCAGAGCAGGCGAGATCAG	3450	385
s_2441	ZNF598	ATTTCTTCTCATGCTGCAGC	457	38
s_1644	RNF185	GGGCCCAGTGGGAGCAGCAA	909	94
s_141	AXIN1	GCCTTCGCTGTACCGTCTAC	5577	2589
s_2063	TRIM2	TTTGCAGTATATGCCTGGAA	1633	1151
s_703	FBXW10	AGATCTTCTCTACCAAAGAG	768	238
s_1492	RNF11	CAGTCCGACCGGGCTAGCTT	1874	1056
s_1776	RSPRY1	GAGCACATAGCCCACTTCCT	1070	478
s_1440	RFFL	AGCTTGGTTCCAAGCCTGTT	3387	2284
s_1796	SEC31A	GTGCATATGACCTGGAGATG	291	0
s_489	DCUN1D2	CGTTCCGCATGGACTCCCTG	3315	852
s_1711	RNF32	ACAAAGGCAATAATAGATAC	1077	409
s_1607	RNF167	CTTCCCGCTTCCTGTGGTTG	1150	572
s_2296	TTC3	TGAGGGAGATTTCACTGTGG	1445	92
s_1825	SHKBP1	AGCAGCGGCTACTGCAGCCG	1105	197
s_1921	SPSB2	TTTCGCCCAGGTAGCGGATG	3494	860
s_1112	MKRN1	ATGGCGGAGGCTGCAACTCC	2004	1700
s_1146	N4BP1	AGCTGCAGCCAGATGCGCGC	554	205
s_170	BIRC6	GTGGTGGTGCTGCACCTCCC	1063	598
s_1274	PDE4D	CTGAGTCCCTGGAACGAGGA	1480	441
s_2178	TRIM52	GTTTGTGGCTCCTGGATTCT	3318	166
s_747	FLT3	CCGGCGTTGGCGCGCGACGG	4063	613
s_1696	RNF217	TTTGAGGCACTCCTCGCACA	2287	168
s_1608	RNF167	TGGTTGTGGCCGCTGTGCTG	4893	507
s_2361	UNKL	GCGAGACTCGGTCTGCGGCG	2669	568
s_1941	STUB1	GCAGCAGCACGAGCAGGCCC	457	471
s_1436	RCHY1	GACCGCTGGCGCCATCTTCC	3921	923
s_992	LONRF2	CCGGCTGCTGCTGGCGCTGC	1733	1136
s_1414	RAPSN	TGACCAGGCAGCCCAGCACG	2233	4
s_2370	VHL	GGACGAGGCCGAGGTAGGCG	1211	1062
s_2036	TRIB1	CGTCCCGGCCAAACGCCTGC	5245	1336
s_931	KLHL12	GGCAGCCAGCACAATCCGAT	361	58
s_676	FBXO31	TCCAGATGGTGTCGGTGTGG	1329	683
s_1737	RNF43	TGCGTCCAAAGCCTGCCTGC	2786	325
s_753	FZR1	GTGGCATCGTGTTCTCATTC	3688	1694
s_656	FBXO24	GGGAACACTCAGGCCGGCAC	2090	1128
s_2149	TRIM45	GCCTCCACAGGCGCAGCGAG	3373	1054
s_2139	TRIM41	GAAGTCAGAGCTGGCAGCGG	1293	4
s_1364	PPARGC1A	GGCGTGGGACATGTGCAACC	1630	902
s_826	HERC6	CCAGGGAGCTGCAGCGCCGG	2921	1153
s_1101	MID1	AAGCTGCCACCTGATGATCG	8110	3458
s_1864	SMAD6	GAGGAAGGCGGCAGCGGCGG	3915	53
s_1085	MEX3C	GACGATCTCGGCGACGTGCT	4214	2439
s_262	CBLL2	AATGTGAATATAACAAAGAA	2663	272
s_1915	SPOPL	GTAACACCAGCTTTCTGCTA	2000	1140
s_1161	NEDD4	AACTTTATGAGTAACTGAGA	3232	712
s_2328	UBR1	AGGAGGCTGGAGGTACTGAG	226	344
s_2338	UBR4	CTTCATCTCGAAGGCGGAGT	894	726
s_2046	TRIM11	GACGCAGGTCTCATCCGCCT	526	2
s_22	ANAPC2	CGCAGCCGGCGGCACCAGGC	2052	1488
s_370	CREB3L1	CGGATCCAGCTTCCTGGACT	1305	8
s_334	COMMD3	GAAAGGCTTCCAGATGCTGG	2388	424
s_67	ASB10	CCTCCATCGCTCTGGGTCGC	4451	2913
s_2025	TRAF7	GCCCGCTACAACCGCTTCTC	778	34
s_979	LNX1	TAGTTAGCAGGACTGAGCCA	1315	5
s_641	FBXO2	ACGGGTTACGCAGAAGGTTG	3087	1190
s_896	KCTD10	CTGCTTGGTCAGCGTCTGCA	2078	445
s_1730	RNF40	AACAAACGCGCCGCCGGCGA	1154	1
s_745	FLT3	CCGCCGTCGCGCGCCAACGC	4617	2576
s_2219	TRIM64	CGTGAACTACTTCATAGATC	1288	763
s_2235	TRIM69	CCCTCCTCCAACATCGATCC	811	69
s_576	ERCC8	TCTGCTCTCCGAAGGCGAAG	1617	190
s_1354	PML	GCTGGGCTGGCGGCCTTCAG	4960	2363
s_2104	TRIM32	CGTCCCAAGCTTCTGCACTG	700	0
s_2383	VPS41	ACTCATCTGTAGATTCTTCA	2138	429
s_1132	MSL2	TTAATCTCAGTAAACGCCTT	3440	564
s_474	DCAF7	GGACAGTCTACGCGATGAAC	911	0
s_609	FBXL19	GCCTGTGTGCGAACTGAGTG	2606	1008
s_5	AMER1	CATTGCTGGTGAACTCTACC	2354	416
s_742	FEM1C	AATCAGCTTTGTGTTCTACA	904	51
s_1382	PRPF19	GGAGAGAGGCTGGTTGTTGA	873	1402
s_556	E4F1	GGAGGGCGCGATGGCAGTGC	250	36
s_1074	MDM2	CACCTCACAGATTCCAGCTT	1689	850
s_39	ARIH1	CGAGGACGAGGAGTGCAGTG	2378	375
s_1602	RNF166	GCCGCAGCTGCCGATGGCCA	1245	10
s_2137	TRIM41	TGTCACTCGCCTCTCCTCCT	1845	1057
s_2299	UBAC1	CTCCTTGAGCTTCTCCACCG	4054	791
s_382	CRY1	GATGCCCACATTGGAGGAGC	1261	151
s_1679	RNF212	ACACGTGCCCGCAGTTGGTG	8079	2252
s_2254	TRIM73	GGATGAGCTCATCGCCAAAC	310	1
s_639	FBXO17	AAGATGAGATTGCGGCCGAA	2177	1125
s_712	FBXW12	CGGCTTGCTGCAGGTTTCCC	2010	871
s_2380	VPS18	CGCTCGGCCGTCTTGCAGCC	993	727
s_2323	UBOX5	TGAATTCTTGGTCTGAACTG	1532	48
s_947	KLHL2	TGCCAAGGATTCACTGTCAC	436	22
s_1562	RNF144	CAACAAGGTACCGGCCCACC	1951	289
s_182	BLZF1	CCGAGGAGCAGGAGATGGAA	342	229
s_1740	RNF43	AGGGTAGCCATCAGCAGCCA	2210	825
s_345	COMMD6	AGCATCCAGCGGCGGCTCGC	3523	2251
s_1713	RNF34	TCTATGTGGGCTTCGTGCTG	1714	398
s_34	AREL1	TGCAGTAGGCAGCGTGCTAT	3497	1348
s_2358	UNK	CTGTGCCTGCAGCACCTGAG	653	500
s_1942	STUB1	AGCAGGCCCTGGCCGACTGC	1484	1370
s_1872	SMURF1	GTCTTTCTTTGCAAGGTTCT	1048	324
s_1193	NFKBIA	CTCGGTGAGCTGCTGCTTCC	2247	664
s_310	CISH	GGCTGTGTCATCATCATGGT	1687	1437
s_2285	TRPC4AP	GAATGTTACCAGGCCGCGGC	248	0
s_1579	RNF149	CTCCTCATTGTAGAGGACGA	2249	410
s_995	LONRF3	CAGCAGCGACAACTTGGAGT	2180	208
s_2174	TRIM50	CGGCTGTAGACGGTGGAGAC	1539	610
s_2015	TRAF3	CCCTGAACAAGGAGGTTACA	1276	629
s_403	CUL4A	GAAGGATCTGTGCCTGGACG	595	149
s_1255	PCGF1	GCCTCATCGCGATCGCAATC	1400	864
s_212	BST2	CACATCCTGAAAGCCCTTCT	743	1
s_2211	TRIM62	GTCGAAGGCGTCGTCGATGC	739	415
s_1246	PARP9	TCTGCCATTCAATGTGGCCC	1531	518
s_786	HECTD1	TCTCACTGGAAGTTGATGTG	1610	3
s_1919	SPSB1	GGATCAAGACTGTGGACATG	944	896
s_2468	ZYG11B	GCTGCGCCGGCCTGGTCCTC	1478	0
s_1699	RNF220	ATCCTACCTTCCCAACCCTC	1624	1537
s_292	CEP68	AAGGCCCAGTCCTATGGGAG	1583	42
s_225	CABIN1	AAATGCCAGCTCCACCATTG	3443	1807
s_376	CRNKL1	CATTTCCCAAAGTGTCCTTC	4421	2368
s_2070	TRIM23	TCCGAGCTTGTTTACAACCA	3051	209
s_195	BPY2	ATCCTGTCCTGCACGTGTCC	3560	1592
s_1522	RNF125	TCCGTGCTGAGCACCGACAG	1768	132
s_493	DCUN1D4	CTTGGCCAATGTCTTCTGTT	2024	271
s_2091	TRIM28	CCCGCTTCTGTGTGGTCTGG	8226	2910
s_1991	TNK2	GTGGATGAAGCTGTTCTGCA	1743	1171
s_255	CBLC	AAGAGGCCCGCGCCCTGGGC	3701	761
s_855	HSPA8	TCCGTAAAGGCGACATAGCT	222	39
s_2457	ZNRF4	TAGAGCCAGCAGGGTCCCAG	1508	1707
s_1703	RNF26	CAGTGTACCTGGTAGTGAAT	2023	861
s_1987	TNIP1	GAGCCCAAGGAGGGAGAAGG	7013	2655
s_660	FBXO25	AGTTGGATTAAGACAGAAGA	1073	1
s_1634	RNF182	TCAACCTCCTGAAGACACTG	1751	1893
s_1465	RFWD3	ACACTGTGGTTTGAAGATGA	2903	3054
s_483	DCST1	GGCTGCCAGTCTCCTGTAGC	2374	1695
s_2142	TRIM42	AGTTCATCTTCACCTCAGAG	3227	1384
s_567	EIF4E2	CACACAGAAAGATGGTGAGA	774	1489
s_2306	UBE3A	AAGGCCATCACGTATGCCAA	2204	679
s_1020	MAGEA2	CGATCTTTAGTGTATGGTGC	1916	3
s_1745	RNF5	GCAGCAGCGGAGGAGGAGGA	820	8
s_2353	UHRF2	GTCTCGCAAAGCCACGATTG	2926	493
s_1343	PJA1	AGGCCACACTACTTTGTGGC	3274	2231
s_791	HECTD2	TGGATAGGAAGAATAGGTTC	2114	2094
s_1986	TNIP1	AAGGAGCCCAAGGAGGGAGA	844	198
s_1791	SCAMP3	GCTCGCTGGGCTCGGCGAAC	2481	746
s_1298	PEX10	ACTCGTCCTTCTGCGCCGCG	3661	423
s_1089	MGRN1	CACCCTGAAGGTTACCTCTT	1985	459
s_807	HECW2	TAATGTCCCAGAAGATAATG	2560	410
s_710	FBXW12	TTCTCTTTCCTGGACCTGTT	412	581
s_1260	PCGF2	GCAGAGGGCACACATGAGGT	2029	608
s_1534	RNF13	TGTCTGCTTCTACAGGCAGT	640	275
s_1279	PDZRN3	CATCCATCAGGAGATGGACA	1223	459
s_507	DERL1	AAAGCGATAAAGGAAGGCTT	1013	494
s_422	CXCR4	CACCTCGCTTTCCTTTGGAG	886	268
s_574	ELOB	CTTCAGTTCGAACACCGTGC	2114	978
s_1626	RNF175	GGCGGCGCGGAAGGCAGCGC	3312	3105
s_104	ASB3	CTACAGTTGGACTTGCTGCC	4308	2342
s_2227	TRIM67	GAGCTGAAGTGTCCCGTGTG	668	13
s_655	FBXO24	AAGAGGATGTGTGCCAGTGC	1020	0
s_127	ASB9	ATCACTCTCAGGTTGAACGC	1369	951
s_1397	RAB7A	TTGCTGAAGGTTATCATCCT	3807	1754
s_636	FBXO15	ATCTTGCAGCAGCACTGGCT	2796	1279
s_452	DCAF16	GTAAGAATAAGTAGTGTTGA	2247	1373
s_2308	UBE3C	CGACTTCAAGACGCGGCCCA	832	505
s_137	AURKA	TTGGGTGTTATTCAGTGGCC	1689	1811
s_2239	TRIM7	TCCTGCACCGCCTCGTCCAG	1501	427
s_1183	NEURL2	CACGTCCACCACCGCGTAGA	3291	378
s_932	KLHL12	GCCAGCACAATCCGATGGGC	577	787
s_910	KCTD17	GCCGCGGCCGGCGATGAGGA	1147	351
s_2131	TRIM4	GGCCTCGTCGATGGGTGCCA	3042	873
s_572	ELOB	TACAGCCGCTGCTCGTCAGG	1665	286
s_301	CHFR	TCCACTCCCGCTTCCTCAGG	4604	1587
s_1380	PRPF19	ATGAGCTGCTCCTCGGAGAG	2511	1602
s_2301	UBAC1	CTCCACCGAGGTGTCCTCGG	2350	183
s_1490	RNF11	TTCACGAGTCTCAGTCCGAC	1756	579
s_391	CUL1	ATCTGGGACGACCTCAGAGC	226	0
s_2152	TRIM45	GAAACACGCCTGAGTGTGGG	5863	967
s_2377	VPS11	AAGGAGCCGCTGAGCAATGA	1964	679
s_2103	TRIM32	CCTGAACCTGGATGCCCTCC	3094	941
s_788	HECTD1	GGAAGTTGATGTGAGGCTGG	2821	1012
s_1661	RNF19A	TTAAACCGTTCAGTACATTC	975	362
s_2357	UNK	GTGTAGTGCTGCGGTTTCTC	2420	73
s_1426	RBX1	GCGCCGCTGTTGGTGCCGCT	1264	768
s_1957	SYVN1	CTTGGTCAGGTACACCACAG	6013	1624
s_699	FBXO7	TCTGAAGCGGACCTGGCCGC	1958	1497
s_433	DCAF1	TGCAACAGAAACTTGACTTA	771	1
s_1802	SEL1L2	GCCTAACTGGAACTGTGCGT	6328	2528
s_1119	MKRN3	CAGAAGCCCACGAGGCAGCC	3533	786
s_2216	TRIM63	CATTGGCACACTTCCGGCAC	1691	966
s_2169	TRIM5	CCCGGGCAACCTCCTCTGTG	4356	676
s_1237	PAF1	GGCCATCCTCCCGCTGGGCC	2042	647
s_1135	MUL1	TCTGCCGGTACACGGAGTAC	3496	2556
s_270	CCNB1IP1	TGTCCAGAAGGCCAGCGCTC	1324	730
s_555	E4F1	TGGAGGGCGCGATGGCAGTG	2875	1098
s_1923	SPSB2	AGCGGATGCGGACCTGGCAC	4873	3066
s_1929	SPSB4	GTCAGTGGAGGTGCGAGAGC	3687	603
s_1117	MKRN3	AGCTCCCTCAGAAGCCCACG	1801	304
s_1105	MID2	TTGGTATCAAGCTGCAGCTC	1094	518
s_1425	RBX1	CTTCTTGCCCGCGCCGCTGT	914	282
s_851	HM13	CATAACGGCAGTGCCGAGGC	6047	2020
s_213	BTBD1	CAGCAGCGCCAGGAAGGCTG	5512	2292
s_1892	SOCS3	TGACTTTCTCATAGGAGTCC	1266	86
s_352	COMMD8	CAGCTTCTGCAGCCGCCACA	3555	489
s_2112	TRIM35	CCTTGTCCTCGAGGCAGAAG	511	4
s_1660	RNF19A	TAATATCAAGCGAATATCAT	698	204
s_2376	VPS11	CTTCGACAAGGAGCTGGTGA	1128	1079
s_1883	SOCS1	GCTCAGGTAGTCGCGGAGGA	4714	3096
s_2172	TRIM5	AGAGTAGAAGTTTCTCTCCA	4027	861
s_871	IRAK4	CTTTGTTCAAGATTCTGCAC	1537	248
s_2231	TRIM68	TCCCAGGCAACATCCTCCAT	1931	827
s_143	AXIN1	CGTCTACTGGAGGAGACCCT	1319	206
s_728	FBXW8	GTTCCGTCGGCGCTGGCAGG	2253	844
s_1170	NEURL	CAGCAGCTCGATGGCCTTAG	1772	1227
s_1645	RNF185	AGTGGGAGCAGCAATGGCGC	2256	1502
s_959	KLHL3	TAGAAATCAAGGACGTGGAT	1502	421
s_2122	TRIM38	CAGCACCAAGAAGATGATGG	1289	445
s_1064	MAP3K1	CGTCGGGATTCCCGGGCGCC	1279	0
s_1489	RNF103	GCGCCACCGGATCCACCAGC	3783	1584
s_971	KLHL42	CCTGGAGGACCGCTGCTACC	1640	403
s_733	FEM1A	GTGTACAACGCCGCCCGTGA	1978	631
s_1753	RNF7	GGCCGACGTGGAAGACGGAG	2801	449
s_1030	MAGEB18	CCAGGCTCGTTGTGAGAATC	1786	703
s_1499	RNF113B	TTTCGCCATCAGTTCTTTGG	4199	2338
s_1982	TNFAIP3	CTTTGTATTTGAGCAATATG	3112	239
s_1011	LRWD1	GCATTAGCAGCCGCGCCGAG	2835	832
s_340	COMMD5	CCAGATCTGCCATCTCCTTT	865	199
s_984	LNX2	GTGTCTAGTGGCTGCAGCAG	322	318
s_1223	NPTXR	GCGGTCCCGCAGGGCGCGCA	2039	299
s_1886	SOCS2	TGCGGTGCCTTGAGCCCTCC	7123	556
s_1134	MUL1	CCGGGCCTTCTGCCGGTACA	4875	1879
s_759	G2E3	CAGAGAGGCAAAGAAGAAGA	575	0
s_1841	SIAH3	GACGACACAGACAAGTTGCC	839	501
s_1865	SMAD7	CGCAGAGTCGGCTAAGGTGA	2168	295
s_682	FBXO4	CGCCGCCGCCCTTCAGCGAC	1995	1039
s_298	CHEK2	CTGTTTCAACATTGAGAGCT	1385	579
s_2240	TRIM7	CGCCTCGTCCAGCGGCAGCA	5496	443
s_1019	MAGEA2	CTCCACCGATCTTTAGTGTA	701	83
s_358	COMMD9	CTGTCTGACAACATCTTTCG	3527	1292
s_202	BRCA1	TGGTCACACTTTGTGGAGAC	1064	650
s_1764	RNFT1	GGGAGCGACAGCAAGAACAG	4692	2068
s_1866	SMAD7	GCAGAGTCGGCTAAGGTGAT	1913	675
s_1164	NEDD4	GTGCTTAAGGCTGGATAGAC	2882	670
s_2264	TRIM9	GTTTGCCCTCCTCCAAGCAC	1924	430
s_554	DZIP3	TGTAAGAACTTCTTAATGTG	1430	171
s_1102	MID1	CCGCCCAACCAGTTTACACA	2142	460
s_1379	PRPF19	GATGTCGATGAGCTGCTCCT	811	1109
s_897	KCTD11	CCCAACCTCAATTCCCAAGG	2152	126
s_2021	TRAF6	TGCAGGCTTTGCAGAACCTA	2395	1223
s_410	CUL5	ATGTGCATGCAGTCTGTCTT	478	35
s_1423	RBX1	GAGCGGCACCAACAGCGGCG	2032	44
s_1734	RNF41	CCAAGACTCCACTGCAAATA	1339	236
s_845	HLTF	TCACTAGTTAGAAAGTCATC	746	0
s_295	CGRRF1	CGTGACCACCGGCCTGGTAT	2388	987
s_2319	UBE4B	AGGCGCCTTGCACGACTTGC	2044	974
s_1948	STYX	GTCTTCCTTGCACTGTGGAA	739	1
s_1277	PDZRN3	CCTCCCTGTCCATCTCCTGA	1919	790
s_2427	ZER1	GAGCCGGTCACAGATCTCGC	1259	835
s_542	DTX3	TGACTGTGTCCAAGCCCGTG	585	774
s_317	CNOT4	ATCTGGTAGCCACAGGTGCA	1462	785
s_65	ASB10	CGGAAATCCCTCCATCGCTC	2304	2430
s_2448	ZNRF2	AGCGGCCCGGCCGCCGCTAA	4886	1363
s_2229	TRIM67	CGTGTGCGGCTCTCTGTTTC	2914	1584
s_713	FBXW2	GTAGTAAAGTGCATACACTC	593	224
s_162	BIRC2	GATTTCTTACCTACCATATG	2204	587
s_827	HERC6	GGAGCTGCAGCGCCGGAGGA	673	264
s_121	ASB8	AGGTCCTCTACATTATCATG	2319	750
s_780	H2AFY	CCCACTCCAATCCTGTACTT	689	1349
s_1138	MYCBP2	GCGCAGCGGTATAAATCCTC	2374	2
s_1148	N4BP1	CTAGCGCGCCGAGCACGGCT	1761	55
s_1960	SYVN1	CCGCCATCATCACTGCCGTG	4343	1048
s_320	COMMD1	GCGGCGGGCGAGCTTGAGGG	1265	286
s_1028	MAGEA6	CCACTCATGCAGGAGTGGGT	299	0
s_1845	SKP1	CTTAATAGTCACAGATTGTT	1564	875
s_2288	TSC2	AAGCAAAGATTCAGGCTTGA	763	0
s_722	FBXW7	GGGCAGGTCCACAATACTAC	615	0
s_1728	RNF4	TTCTATGGGTTCTGCTTCCA	1310	362
s_1572	RNF146	TTGTCGACAAGAAATTCCCG	2075	2290
s_1438	RCHY1	GCGGCGACGGCCCGGGAAGA	3372	1839
s_73	ASB13	GGAAGCAGCCGTCCGCCGCC	4208	964
s_783	HACE1	GGCGCAGCGAGCGCGTCAGG	1754	374
s_247	CBL	TCGGGTTCGGGTGGCCTGAT	618	419
s_2262	TRIM8	GTGCAAACACAACTTCTGCC	1690	153
s_2083	TRIM26	TCTCCATGAGGACGGCCGTG	1450	1146
s_1448	RFPL3	GTGCATCAATTCGCTGCAGA	202	0
s_1222	NPTXR	GCGGTCGATGCGGTCCCGCA	1466	317
s_1652	RNF187	CTGCGGCCACCGCTTCTGTC	1161	230
s_2363	VCP	CACACTGTTGTCCTCATTGA	1090	5
s_51	ARRB2	GCGGGACTTCGTAGATCACC	3277	1385
s_1780	RTF1	GGGTCGAGCAGCGGCGGCGG	3308	1016
s_2290	TSC2	GAGAAGTTTAAGATTCTGTT	583	267
s_2189	TRIM56	GGCCCTGAGCAGCGACTTCC	1673	425
s_942	KLHL17	GGCCGGCAGGACGCAGAGCC	1958	81
s_2081	TRIM26	GCTGGGCGGCCTTCTCCATG	1630	2
s_1882	SOCS1	AGGAGCTCAGGTAGTCGCGG	814	190
s_1152	NAE1	TTGTCTCACTGGCTTCCTTC	1127	997
s_1055	MAGEF1	ACTGGCCCTGGCCCTCATAC	1190	372
s_1278	PDZRN3	ACATCCATCAGGAGATGGAC	1099	248
s_1551	RNF138	TGACAGGCCGTGGTCCGCAC	1096	217
s_608	FBXL19	AACCCGCTGCCGCCGCTGCC	4477	2268
s_814	HERC3	TGGTATCAGCACCAACCTGC	957	937
s_2171	TRIM5	TGAGGAACGTGTGGTGACCA	572	488
s_2421	ZAP70	CATCTCGCGTGCCGAGGCCG	2203	107
s_1694	RNF217	CTGCAAGAAGGCCGTGTGCG	1601	364
s_1993	TOPORS	GGAGGATGCCGGCGCAGGCC	2363	749
s_64	ASB1	GGGCGGCAGCCCAGACGGGC	3257	2022
s_2248	TRIM72	GCGCCCGTGACAGCCGAGTG	2781	673
s_15	ANAPC10	GCACCAGGAGGTGTCTTGTT	409	373
s_603	FBXL18	GCAGCAACACGGTGTGGATG	3450	1002
s_1787	SASS6	TCACCTGCAACGGGACTAGT	1891	65
s_628	FBXL8	GAGACCGTGCTGCCGCCGCC	1295	280
s_2273	TRIML2	GATGTTTGTGCTCCTGGGAC	1072	700
s_2418	WWP2	CAGCTCTAGCCGGGCAGGAG	2305	630
s_908	KCTD16	TCCCAACTCCTTCCCTGAGG	801	0
s_2442	ZNF598	TCTTCTCATGCTGCAGCTGG	2362	1574
s_1874	SMURF2	GGGCCCGTTCCTCCGGCCTC	6323	3194
s_2027	TRAF7	CCCGGAGAAGCGGTTGTAGC	2965	384
s_954	KLHL21	TGCTGTAGCCTCCGCCCAGG	3815	804
s_1476	RIPK4	TGGCCAGCCAGGTCTTCCAG	962	188
s_215	BTBD1	AAGGCTGCGGGCTCCACGTC	3152	1029
s_1609	RNF167	GGTTGTGGCCGCTGTGCTGT	1096	995
s_1429	RC3H1	GCAATGCTGAGTTCACAGGG	3960	1655
s_1420	RBCK1	GAGCCTCACCCGAGCAGTGG	2456	2148
s_2334	UBR3	CAGCCCGAGCTGCCCGCGCC	3029	303
s_1068	MC1R	CTGCCAACCAGACAGGAGCC	1126	127
s_305	CHUK	CAGCCGCTCCCGCATCTCCC	2877	770
s_1185	NEURL4	GAAGACGCGTCCATCGCGCA	1152	4
s_2252	TRIM73	GCTGAAGCAGGAGCAGAAGA	4522	3744
s_2202	TRIM6	CCTGCATCACACCAAATGGC	3329	1486
s_1648	RNF186	GCAGAAGAGAGTCCTGGAGG	4673	1220
s_1980	TNFAIP1	CATCACATCCCTAAAGGAGG	1327	1461
s_1213	NOSIP	CAGGATCGTGGCAAGGCTGC	5519	1749
s_1422	RBCK1	CTCACCCGAGCAGTGGCGGG	2397	1575
s_626	FBXL8	TGGAGAGGGACTGCCAGAGG	2021	1351
s_1207	NHLRC1	TTGGTGAAGGTAAGAGCCAC	1458	43
s_1732	RNF40	CTTATCGAGCCCATTCGTCT	1312	498
s_2315	UBE4A	GGCTGATGCCAAACAGTTTG	2533	1134
s_2146	TRIM43	CGTCATCTGTTTGAACTACC	1053	1
s_2079	TRIM25	GCTGGCCTGGCTCAGGGACG	2966	1785
s_153	BCL10	CACTTCAGTGAGGTCCTCCT	3555	1156
s_1811	SH3RF1	CCGAGGCTGCTGTCCGCCCT	1235	252
s_2151	TRIM45	AGTGAAACACGCCTGAGTGT	3257	2582
s_797	HECTD4	TGGCACAAGCCAAAGCCACC	373	1
s_1910	SPOP	TAGCACCAACTCTCAGCTAC	269	0
s_1683	RNF213	GTGCCAGCATGTCTCCAAGG	4014	254
s_1104	MID1	GGCACAGATTAACTGGTCAT	312	0
s_2094	TRIM3	GTGCAGGCAAGGAAGAACCT	1927	726
s_1086	MEX3C	CTCGGCGACGTGCTCGGAGC	3234	2087
s_307	CHUK	TCCCAGGGCCCGCCCGCGCC	2720	1642
s_2314	UBE3D	GCGCGTGTTTCTGGAGGTGC	471	1
s_368	CREB3L1	CGCCGTCTTGGAACCCTTCC	2550	760
s_1938	SRC	AGCCCAAGGATGCCAGCCAG	1224	1275
s_2003	TP63	GTCAGGGCAGTACTGTAGGG	4027	2867
s_2128	TRIM39	CTCTGCAGCCTCTACAGCTG	2390	1595
s_1751	RNF6	TCATGATGATTATGGTCTTG	7039	1470
s_686	FBXO40	GGGCACCACAGGCATTGTGA	138	118
s_2423	ZBTB16	TGTGCAAGGCCAACCAGATG	1471	201
s_1334	PIN1	AGGAGAAGCTGCCGCCCGGC	1168	2
s_976	LEO1	ATGCCTGTGTTCTTCATCTG	3670	1594
s_449	DCAF13	CCACCTCCGGGACCAACGAG	278	682
s_619	FBXL5	AGCTGCTTCATCCGCCAGTG	1230	2
s_2075	TRIM24	GGCGGTGGAGAAGGCGGTGG	2139	688
s_199	BRAP	GCGCTGAAGCCGAAGCCGGC	1128	804
s_472	DCAF7	GTCCCTGCACGGCAAACGGA	928	0
s_1245	PARP9	TTCATTGTAAGCTGCTGCTC	4190	1327
s_518	DIO2	CTCCGCGAGTGGACTTGGAG	2071	505
s_1804	SEL1L2	CTGAAAGTATTTAAGTGCTT	417	221
s_1698	RNF220	ACACCGGGCAGCCTTCAAGA	282	2
s_1806	SELENOS	GCGCGGACAGAGACTCCTCT	3039	844
s_303	CHFR	CCTCCTCCGCGCCCAGACGC	4386	1120
s_223	BTRC	TCTTGCAGCACCGCCTCGGC	700	1602
s_1398	RAB7A	GTTATCATCCTGGGAGATTC	1723	472
s_752	FZD5	CACCTGCTTGTGGTAGGTGG	3039	1625
s_2397	WASHC1	GACCTTCTGCAGGTACTGCA	867	1255
s_1952	SUMO1	GTGTTCCAATGAATTCACTC	601	212
s_456	DCAF17	GGAAGCCCAACGTGTGCAGC	1036	373
s_296	CGRRF1	GTGACCACCGGCCTGGTATT	1304	509
s_126	ASB9	CTCCTAGCAGCTTCATGGAT	3529	675
s_812	HERC1	GATAAGCAGTCCAAGCCCAT	3000	9
s_678	FBXO32	CAGGAAGCGCTTCCAGCCGT	651	481
s_417	CUL9	TCATGGTGCCCTTAGGGCCT	3698	3032
s_1968	TGFBR1	CATACAAACGGCCTATCTCG	1404	1494
s_1171	NEURL	GGTCCCATACACGTCCATCA	671	528
s_1918	SPSB1	CACTGGAGGGATCAAGACTG	2657	666
s_612	FBXL20	AGACCTGAGCACAGCGGCAC	1910	383
s_2250	TRIM72	CCGCGCCTGCCTAGGCCGCG	2879	1536
s_2291	TSG101	TGACAGTTTCACGTACAGTT	781	270
s_1815	SH3RF2	CTGCAAACCATGTCTACAGA	1834	209
s_1163	NEDD4	AGAACAATTGTGCTTAAGGC	585	39
s_100	ASB2	GAAATGGGCAGGTTGGCGGT	1734	739
s_588	FBXL12	CGTCCACCAGCCTCTTCCAG	3479	1724
s_284	CDKN1A	CCGCCGCCTCTTCGGCCCAG	4044	2455
s_80	ASB14	TTCATCTATGTCTTCATCGC	211	284
s_1808	SELENOS	GGAGTCTCTGTCCGCGCGGC	195	1
s_207	BRMS1	TCTTCTGTGTCTTTGCTTGG	1965	290
s_1474	RIPK4	CAGGCTGGGCGAGCACTTGA	1870	1353
s_68	ASB10	TGGGTCGCTGGTATCAAAGA	2463	527
s_1693	RNF215	AGAACAGGGAGAGAGGCATC	356	261
s_1475	RIPK4	CGAGCACTTGATGGCCAGCC	609	26
s_2281	TRIP12	TATTGAGTCGTCTTGTGGTT	1873	443
s_1521	RNF122	CGGAAGGTCCTGGAAACTGA	1121	217
s_1172	NEURL	ACGTCCATCACGGCCCAGAG	992	859
s_757	G2E3	GATGACTGTCCTAATAAATA	685	403
s_2447	ZNRF2	GGGCGCCAAACAGAGCGGCC	1748	230
s_1875	SMURF2	GGCCCGTTCCTCCGGCCTCC	2406	1388
s_936	KLHL13	CTGCCTTGGAAGACTGCAAA	1114	211
s_2082	TRIM26	GGCGGCCTTCTCCATGAGGA	2118	957
s_1772	RRAGA	CACTCCCACGTCCGATTCCT	1494	262
s_240	CAND1	GGCTACAAATGATTTGATGA	342	0
s_1818	SH3RF3	CTGGCTGTGCGCATCCAAGG	765	1474
s_288	CEP131	ACGGAGACAGAGCGGACGAT	1708	42
s_1613	RNF168	GTTGACGAGAGAATTTCTTC	442	456
s_615	FBXL22	TGCACATAACCCAGCTCAAC	229	224
s_2452	ZNRF3	CGCGCTCGGGCGGGCGCCCA	1472	493
s_727	FBXW8	TGAGTTCCGTCGGCGCTGGC	8012	598
s_1084	MED8	TGCAAGTTGGAGAACGAGTA	1207	52
s_1827	SHKBP1	GGAAGTCATTCATCTGAATG	2046	172
s_367	CPEB3	GTTATCCTCCATCCAGGACT	725	214
s_369	CREB3L1	TGGAACCCTTCCCGGCCGAC	282	195
s_1666	RNF20	CTCCATGCCTCCTGAGAAGA	792	201
s_2	AICDA	CTTCACTACGTAGCACAGGT	273	1180
s_726	FBXW8	TGGATGAGTTCCGTCGGCGC	3439	2119
s_1509	RNF115	GCGCCGCTGTAGCCGCCCAC	1441	152
s_1792	SCAMP3	ATGGCTCAGAGCAGAGACGG	165	443
s_2234	TRIM68	ACACTGTGGGCCTCATGCTC	1529	713
s_956	KLHL21	AGCCTCCGCCCAGGTGGTCT	1028	37
s_450	DCAF13	CGAGAGGACTCTTATGCCCA	2505	1034
s_56	ARRDC3	TGTATAGGCAGTATTGGAGC	1109	278
s_152	BARD1	GGTCGAGCGCGGCGCGACTG	3012	989
s_423	CXCR4	TTCCTTTGGAGAGGATCTTG	468	0
s_1539	RNF130	CAGCACCTGGCCGCGGACCT	2179	1165
s_1537	RNF13	CAAGATGGTGTAGACTTGTG	1927	547
s_1604	RNF166	AGCTGCCGATGGCCACGGGC	997	420
s_1389	PSMD1	TATACGAAGATGAAGGTTTC	272	1
s_1674	RNF208	ATGATGGAGCAGGCGGACAG	1156	696
s_993	LONRF3	GATGCTGAGCTTGCCCGCTG	518	145
s_975	LEO1	CGGATATGGAGGATCTCTTC	1307	374
s_1137	MYCBP2	GTCCCTGTCATTGAGCGCAG	2748	2024
s_2203	TRIM60	AGCCCTGGTGAACCTCCAAG	1374	645
s_1677	RNF208	CAGTGGGTTCCGCACGTGGC	937	14
s_2419	ZAP70	GCGCACCTGCCCTTCTTCTA	785	34
s_418	CUL9	GCCCTTAGGGCCTCGGCTGC	1938	1453
s_1344	PJA1	CTAGCTGAGCATCTTGCTGC	792	195
s_877	IRF2BP1	TAACTTTGATGTCTCCAGCA	1638	558
s_2213	TRIM62	AGAAGAAGCAGAGAAGCGCG	3274	356
s_1757	RNF8	GAGCCCGGCTTCTTCGTCAC	2668	2248
s_132	ATP6V0C	GGCGGCCGAGGCGCCCATGA	1020	39
s_174	BIRC7	GTGGACCACAGCCGAGCCAC	805	4
s_1025	MAGEA6	CTCTCAAAGCCCACTCATGC	1371	399
s_1486	RNF103	CTCCCGGACATCCTTCTTCT	6041	1818
s_986	LONRF1	TCGCAGCGCCTCGCAGGCGG	242	3
s_181	BLZF1	CCAATCCGAGGAGCAGGAGA	837	415
s_707	FBXW11	GGAGCCCGACTCGGTGATTG	581	425
s_552	DZIP3	TGCTGTGGAGGATCAGAGGA	1220	360
s_102	ASB3	TATCAGCAACATCGACACTT	642	0
s_1583	RNF150	GGTGATGGTCTCGTTGGTGT	2879	1021
s_2165	TRIM49	TTCCTCAGCAGCCCACTCAA	1101	0
s_2406	WDTC1	CAGGCCCAGCCGCCGGATAA	1336	5
s_1283	PDZRN4	AGAAGCCGTGGACCCGGCTC	1484	224
s_2010	TRAF2	CGGCTTCTCCAAGACCCTCC	1306	182
s_927	KLHL10	GGAGAGGAAGATGAGTGCGA	1058	738
s_1162	NEDD4	CTTTAGAACAATTGTGCTTA	2592	668
s_2141	TRIM42	TTTGCTGTCCATGTTGTACA	207	270
s_198	BRAP	GGCGCTGAAGCCGAAGCCGG	1951	566
s_1549	RNF135	TGGCTGGCCGAGGACGACCT	2623	354
s_1627	RNF175	GCGGAAGGCAGCGCCGGTGC	2621	1081
s_2382	VPS18	CAGCCCGGCTGCCCTAGCGT	1681	620
s_3	AICDA	CACGCCGACCCTTAGCCCAG	4506	1142
s_47	ARRB1	CCACAAAGTCCCGCTTTCCC	614	467
s_304	CHUK	ACAGACGTTCCCGAAGCCGC	2334	876
s_1640	RNF183	CACTGAGGATGACGGCCATC	984	874
s_1018	MAGEA2	TCTCAAAGCCCGTTCATGCA	2389	3
s_1814	SH3RF2	TCTGCAAACCATGTCTACAG	2365	1331
s_2100	TRIM31	ATTATGGGATTTGTGGTCCT	2113	340
s_1654	RNF19	GGCCGGGCACCAGCGGCAGT	1170	371
s_2135	TRIM40	GCAGAAGGACAACCAGGAGG	3435	1203
s_172	BIRC6	TGATTGTGCTGAGCGCAGGC	2129	574
s_1767	RPA2	GAACACTTCATCAACCAAAG	622	219
s_1554	RNF14	GTCAGAAGATCGAGAAGCTC	586	2
s_1369	PPIL2	TAAGTCAAAGACGATGCCAT	2332	18
s_2097	TRIM31	CTTCGATCAAGCTGACATTA	2743	535
s_439	DCAF10	TCCGGAGAGCTAGGGCTGCC	996	934
s_2210	TRIM61	TAGGAGGCAGCCTTCTTTAT	1197	294
s_2038	TRIB2	CCATCACAATAGCGAGATAT	2186	724
s_776	H2AFX	TTGCCGCCCGAGGGCGCCTT	916	847
s_550	DTX4	AGCGCCAACGCCGCGTCCGC	679	352
s_1849	SKP2	ACGTTGCCACCAGCTTCACG	688	0
s_763	GAN	GACGCGCACCTGGTCCTCGA	4900	1189
s_1108	MID2	TGTTATCTCGCTGAACCACC	2761	133
s_744	FEM1C	TCGAAACACGCAGCTCGAAG	1333	1249
s_353	COMMD8	AGCTTCTGCAGCCGCCACAA	574	35
s_2123	TRIM38	AACCCAGTAAGCATCAACTG	1001	313
s_1378	PRKDC	CGGCCAGGGCAGCACCGCAG	992	195
s_1580	RNF149	ATTGTAGAGGACGACGGCCG	2530	285
s_1590	RNF152	TGTTGTGAAGCACGATGCCG	1767	327
s_1822	SHARPIN	GACAGCAAGTAGAGGAAAGC	825	626
s_1187	NEURL4	GTCCATCGCGCAAGGGTTCT	572	2
s_321	COMMD1	GAGCGGGCTGCTGAATGCGC	746	430
s_26	ANAPC4	GACCTGTTTCCCATCCTTCC	913	56
s_1805	SELENOS	GGTCTCCAGGGCCGGCCGCG	1081	1052
s_2246	TRIM71	CTCGCAGACGTCCACGTCGT	1207	798
s_1123	MNAT1	AAGCTGATGGTGAATGTGTG	593	197
s_2004	TP63	AAATGAATTCCTCAGTCCAG	191	0
s_1144	MYLIP	GCCGGACGCGGTGCTGATGG	2109	1667
s_1830	SHPRH	TCCCTATGGCCTGAAGCTCA	2123	936
s_926	KLHL10	TCCACCAGCCTCACATGGAG	1226	0
s_7	AMER1	GGCCTGTGAGAAACTCACAG	1260	1649
s_1446	RFPL1	AAACCAATGTCCCTGGAGTG	3140	387
s_326	COMMD10	CTGATAAATGCAATAGATAC	1226	0
s_1576	RNF148	TGCACATGGGACATGTCCTA	1261	212
s_1927	SPSB3	GCCTGCTAGAGCCACGGCCC	2110	1286
s_1099	MIB2	CCGCCGCTCTCCTCAGTGCC	2294	215
s_596	FBXL15	CCACCGATGGAGCCGTCCGG	2086	976
s_1944	STUB1	CTGCCGGCGCGCCCTGGAGC	2397	501
s_196	BPY2	TCCTGCACGTGTCCTGGCTC	1257	661
s_961	KLHL36	GCAGGCAGACGCGAGTGTCT	1467	5
s_82	ASB15	TGCAGTCTTGCTGGCTTCAA	1532	813
s_2424	ZBTB16	CAAGGCCAACCAGATGCGGC	1592	2318
s_1023	MAGEA3	GAAGAAGGCCTTGAGGCCCG	2419	1
s_2199	TRIM6	ACTGGTGGACATACGAGAAG	343	0
s_1762	RNFT1	CCAGAAGCGGACGGAGGTGT	2042	454
s_1900	SOCS5	CAGAATCTCTTCGGTCATGA	3829	3409
s_1048	MAGED4	AGTGTTGAAGACATGGATGA	1534	42
s_2222	TRIM64	CTCTGCCTCTGCTCAGAAGA	1722	1305
s_2467	ZYG11B	GGCTGCGCCGGCCTGGTCCT	957	158
s_875	IREB2	CACTTCAACATTGCTTTGTT	699	242
s_988	LONRF1	CGCCTCGCAGGCGGCGGCCA	1835	2
s_2425	ZBTB16	GCCAACCAGATGCGGCTGGC	1393	220
s_1702	RNF26	GCAGTGTACCTGGTAGTGAA	583	705
s_2059	TRIM17	CCCTGTGCAGCCGGTGCTCC	2699	900
s_1901	SOCS6	TAAAGAAGAAACTGATTTCA	38	270
s_2013	TRAF3	CTGCACACTGACCGCAGTGC	431	624
s_23	ANAPC2	CGGCACCAGGCCGGTGCTCA	1087	391
s_1894	SOCS4	GGAGTGGAAAGAAGTTATCT	947	138
s_858	IKBKG	TGTGAGATGGTGCAGCCCAG	671	1196
s_1990	TNK2	TGTGGATGAAGCTGTTCTGC	1309	113
s_671	FBXO30	ACACACATCCCTCATTAACT	543	802
s_1021	MAGEA3	CAGCACTGCAAGCCTGAAGA	1160	991
s_426	CYTH1	ACAAACAGGTAGCCATGGGC	1915	139
s_1041	MAGED1	GACTGTGGTGCGGGCCTCCT	1772	708
s_2018	TRAF4	TCCTGGAGAAGCCCAAGCGA	801	0
s_486	DCUN1D1	GCCATCCATGAACTCCTGTT	745	450
s_846	HLTF	CTAGTTAGAAAGTCATCTGG	1436	395
s_1196	NFKBIA	GAGCCGCGCGGCACCTCCTG	973	313
s_441	DCAF11	AACAGCAGCAGTGCAGGATC	2537	4
s_2002	TP63	AGGGTCAGGGCAGTACTGTA	404	5
s_1763	RNFT1	CAGAAGCGGACGGAGGTGTC	607	918
s_805	HECW2	ATAAAGTCCAATCCAATCAC	2258	891
s_2086	TRIM27	GAAGGTGGAATTCTTGATCT	1056	286
s_1526	RNF126	CAGGCGCGGGACGATCTCCA	1770	757
s_880	IRF2BP1	GGCGATCTCGCCCTGCATGA	1442	1245
s_94	ASB18	CAAACACCACGTTGGCATCC	923	1662
s_1182	NEURL2	ACACGTCCACCACCGCGTAG	773	402
s_1065	MC1R	GGGATCCCAGAGAAGACTTC	1755	456
s_488	DCUN1D2	CTTGTCCACAGCGTTCCGCA	1543	648
s_1301	PEX12	TTGACCACATGCTGAAGAGC	1227	136
s_1339	PINK1	CTGGGCCGCGGCCTGCAGCT	305	184
s_1979	TNFAIP1	CATCATCACATCCCTAAAGG	992	1
s_2173	TRIM50	GCGGCTGTAGACGGTGGAGA	2754	2189
s_2127	TRIM39	AGACAAGTCTGTTAGAGGCT	1141	66
s_1192	NF2	CGTCACCATGGACGCCGAGA	1408	1
s_1034	MAGEB2	GCAAGGCCCGAGATGAGACC	1076	420
s_1407	RANGAP1	CTTCTGCAGTGTTGAGTTTG	2525	1115
s_1538	RNF130	GCGGCGCCAGCACCTGGCCG	259	1
s_711	FBXW12	GGACCTGTTCGGCTTGCTGC	3863	668
s_2166	TRIM49	TCCTCAGCAGCCCACTCAAT	336	169
s_2444	ZNRF1	GAGCACGGCGGCCCGCTCCC	665	111
s_1140	MYCBP2	ATAAATCCTCCGGTAGCGGT	1932	877
s_1462	RFWD3	GTCTGTCCTCTGAGACCCTC	1496	997
s_2032	TRAIP	AGTGGATGGCGGCCACGTCG	690	33
s_2398	WASHC1	GCAGGGCATCCGCCATCTGC	1936	439
s_958	KLHL3	ATAGAAATCAAGGACGTGGA	1498	563
s_526	DPF1	CGGTCCTCCCAGCGGTCGGG	1723	989
s_1032	MAGEB18	CGTTGTGAGAATCAGGATCT	388	1045
s_2242	TRIM7	CGGCGTGCTCGCGGTGCTCG	1959	1056
s_1981	TNFAIP3	GGCTGAACAAGTCCTTCCTC	403	2
s_1201	NFXL1	GCTGGCTGCGGTAGTCTGCA	1900	534
s_28	ANAPC4	TTTCCCATCCTTCCGGGTGG	2915	564
s_2069	TRIM23	CTCCGAGCTTGTTTACAACC	561	0
s_2223	TRIM65	TCTGCTCATCCACCTGCTCC	1347	916
s_1945	STYX	CCCTTCCCTTCCACAGTGCA	1086	473
s_1249	PCBP2	GACACCGGTGTGATTGAAGG	925	270
s_830	HGS	TGGCCAGACAGTTCATGATG	2585	1688
s_1136	MUL1	CTGCCGGTACACGGAGTACA	1080	136
s_2443	ZNRF1	AGAGCACGGCGGCCCGCTCC	750	228
s_2157	TRIM47	AGCGCGCGCTCCTGCTCCAG	2207	1418
s_1066	MC1R	GGATCCCAGAGAAGACTTCT	467	30
s_1595	RNF157	TAGCGGTACACGGAATTAGA	722	289
s_290	CEP68	GACACAAAGGCCCAGTCCTA	2077	470
s_1689	RNF214	TGGGAGACCTTCGTCTGATT	318	221
s_2121	TRIM38	CACCAGCACCAAGAAGATGA	827	2
s_2368	VHL	GGAGAACTGGGACGAGGCCG	519	0
s_1935	SQSTM1	CCACCGCCCACCGTGTGCTC	2710	4
s_903	KCTD13	GCTGAACATGGCTTTGAGCA	455	1
s_1005	LRSAM1	TGCCGCTCTTCTTCCGGAAG	916	100
s_634	FBXO15	TGGGCCCGCGCAGCGTCTGG	695	813
s_2247	TRIM72	TGCGCCCGGCCTCCTGCACC	1162	476
s_1518	RNF122	ATGACCATATAGATGTTGAG	235	172
s_2392	WAC	TGACAGCACAGGTCACAGTA	500	671
s_1205	NHLRC1	CACAAGAAGAGAATTCTCCT	2922	618
s_769	GTF2H2	TCCCATCGCTTAGTTCTTTC	259	0
s_1771	RRAGA	GCTCGCGACACCCGGCGCCT	3253	1166
s_1491	RNF11	TCACGAGTCTCAGTCCGACC	1357	200
s_1036	MAGEB2	TCCTCAGGTCACTGAAGCAG	3558	532
s_1625	RNF170	GATGATGATTCAGTTATAGA	2644	1103
s_1947	STYX	CGTCTTCCTTGCACTGTGGA	1666	1982
s_1585	RNF150	GTTGAAGATGACCACGGCTG	758	1096
s_203	BRCA1	GTTATATCATTCTTACATAA	150	1
s_1856	SMAD4	ATAACAGCTATAACTACAAA	1053	2
s_533	DTX1	GCTGATGCCTGTGAATGGTC	1638	108
s_668	FBXO3	AGAGGAAGACCTCGATGCTG	1599	486
s_407	CUL4B	AGAGACGGTGGTAGAAGATT	3205	1083
s_416	CUL9	GGGACCTCATGGTGCCCTTA	2756	412
s_2144	TRIM42	GCCATTGGTGTTGCTGCTCT	1516	1004
s_1370	PPIL2	AAGTCAAAGACGATGCCATC	647	198
s_1622	RNF170	CCACAACTGCCACAAGTACT	502	133
s_1589	RNF151	TTGCAGAAGATGTGGCTGCA	2749	1364
s_216	BTBD1	CACGTCCGGCAGCTCGATCT	1607	685
s_2012	TRAF2	CCTGCAGAAACGTCCTCCGC	767	149
s_1493	RNF11	CGACCGGGCTAGCTTTGGCG	623	24
s_1513	RNF12	CCTGGATTTCTCAGCATCTG	1768	105
s_794	HECTD3	GGTGCCCAGTGTGTGGTCCC	367	157
s_1120	MKRN3	GGCTGCCTCGTGGGCTTCTG	489	5
s_24	ANAPC2	GCCGGTGCTCACGGTGTTCC	1127	924
s_1617	RNF169	TACTCGGGCCTCTTCCGCGG	2689	505
s_1281	PDZRN4	GGAGCGCTTCGCAGAAGCCG	4176	1353
s_957	KLHL3	AAAGATAGAAATCAAGGACG	697	520
s_383	CRY1	ATTGGAGGAGCCGGCGAACC	607	0
s_2108	TRIM33	CTGAGCTGGCGCTCCGGCTC	3048	913
s_2322	UBE4B	ATTGAGACCAAGACTCTGAG	902	2
s_563	EGR2	CACTCCGTTCATCTGGTCAA	883	635
s_2076	TRIM24	GGTGGAGAAGGCGGTGGCGG	1307	1
s_249	CBLB	ATTTGTGTGTTAATTTCATT	1171	331
s_1454	RFPL4B	GTTGTCCTGTCCAGTTTGCC	1167	906
s_1393	RAB40C	CTGCTCAAGTTCCTGCTGGT	546	439
s_980	LNX1	TTCTGTTGCTGGTCTTGCCT	1285	0
s_157	BFAR	CCACTGCTGCTACGACATCC	274	0
s_2350	UBXN1	CGATGCCCTGGTTCCCTGTG	1988	1501
s_1268	PCGF6	AGCGGCCTCTGAAGCGGCCC	1988	1024
s_2304	UBE3A	TTAAAGCAAGTATGAGATGT	471	0
s_2459	ZSWIM2	CCGGCTCCTCCTCCCTCAGC	1066	217
s_1860	SMAD5	CGATTGTTGGGCTGGAAACA	585	769
s_1547	RNF135	CTCCGCCGTTCCCGTGTGGC	1451	1
s_2414	WWP1	GTAACTGCAACCTTCCACTG	593	206
s_37	ARIH1	CTACAACTACGAGTTCGACG	443	0
s_963	KLHL36	CTGGGCCGACCACTCAAGCA	1045	0
s_464	DCAF5	CAGCCACTGGCCTCCATTGT	1018	200
s_1464	RFWD3	TTCTCATTGGCCCTACACTG	1259	390
s_1286	PELI1	CAAGCAATATGCACAGTGCT	1786	300
s_1514	RNF121	GGCGGCAGTGGTGGAGGTGG	2047	852
s_444	DCAF12	TGAGCGTCGCTCCCAGCTCC	1069	0
s_313	CLU	CAGGACCTGCCCACTCTCCC	658	3
s_1618	RNF17	GCGGCAGAGGCTTCGAAGAC	4483	1578
s_2283	TRPC4AP	AGCTGCAGCAGAATGTTACC	2138	1065
s_244	CASC3	GGACGAGGAATCTGGTGCTT	2042	519
s_245	CBL	GGCAACGTGAAGAAGAGCTC	959	499
s_1297	PEX10	CCGCGCTCCGCAGCCCACCG	991	611
s_1897	SOCS5	TGTGGAATAACTTCAAATAC	1097	559
s_664	FBXO27	TTGTTGTTCCACTGCGGGAT	927	262
s_437	DCAF10	CCGCCCTCGCCACTACATCC	196	0
s_83	ASB15	GAATATCATAACTTGTAAGA	465	981
s_1682	RNF213	TTCGTGCCAGCATGTCTCCA	1286	2263
s_175	BIRC7	TGGACCACAGCCGAGCCACT	776	1
s_802	HECW1	CCAGAGCCGACGCCGGTGCA	2605	179
s_1794	SEC31A	CTGTGGATAAGGTGGTACCT	334	374
s_1769	RRAGA	ATTACATTGCTCGCGACACC	420	2
s_661	FBXO27	CAGGCATTGTTGTTCCACTG	2641	375
s_429	DAXX	CCATGAGGCTCAGAGGAGCT	529	288
s_2061	TRIM2	CACCAACATCCCAAGTCCTG	397	385
s_1254	PCGF1	TCTTGTACACTGACTGGAGC	138	0
s_873	IREB2	TCTTGAAGAAGAACACGGGC	1917	420
s_1109	MKRN1	CGCTCCTGCTCCTGATGTTG	2627	334
s_1999	TP53	GACGGAAACCGTAGCTGCCC	2009	1
s_1909	SPOP	GTAGCACCAACTCTCAGCTA	371	53
s_859	IKBKG	GAGATGGTGCAGCCCAGTGG	389	631
s_2426	ZBTB16	CCAACCAGATGCGGCTGGCC	479	41
s_2461	ZSWIM2	TCCCTCAGCAGGAAGCCAGT	2076	627
s_1284	PDZRN4	GCTCTGGAGTGCAAACTGTG	313	228
s_2335	UBR4	ATGACTGAGGCCACCAGCTG	2133	660
s_232	CACYBP	CACCGTATAGCCCGTTGTAA	492	224
s_2217	TRIM63	ACTTCCGGCACAGGTTGTGC	1832	668
s_1788	SASS6	CCTGCAACGGGACTAGTTGG	981	827
s_1669	RNF20	TGAAGATTCAGGGACCACAG	1356	2
s_1424	RBX1	AGCGGCACCAACAGCGGCGC	733	606
s_2156	TRIM46	GCCAAGGTGATGTGGAGCTT	654	339
s_1160	NDFIP2	CGGAACCGCGACCAACGCGG	668	0
s_408	CUL5	CTCTTCAGTTTGAAGACAAA	502	0
s_481	DCST1	CGGTGCAGAGGCTCCTGACC	1454	173
s_2391	WAC	AACAAATACAGTGACAGCAC	456	0
s_945	KLHL2	GCCCAGTGACAGTGAATCCT	669	1
s_1517	RNF121	GTGGAGGTGGAGGTTGGAGG	432	347
s_1996	TOPORS	GGGCGCTCGCCGCGAGCTCC	2210	168
s_1450	RFPL4A	GAAGCCGTGCAACTGAAATG	552	326
s_279	CDC73	GAAGAAGGAGATTGTGGTGA	481	3
s_90	ASB17	CACATATTTCAGTGAAGTCG	1378	458
s_398	CUL3	GTCGAATCTGAGCAAAGGCA	279	1
s_965	KLHL40	GGCGCTGGGCTTGGAGCAGG	3000	1627
s_1080	MDM4	TGTTGAACACTGAGCAGAGG	1433	214
s_1560	RNF141	GTTACGTTGGTTCGAGAGAG	1015	886
s_646	FBXO21	GGCACAGCTCGCGCAGCCGC	1481	54
s_679	FBXO32	CGTCTTCACCCAGTTCTGCC	374	0
s_717	FBXW5	GTTGAGCCACAGCACCGAGC	198	31
s_1110	MKRN1	TGATGTTGTGGCTGTTGTTC	922	1823
s_2258	TRIM74	CGGTGGAGACGGGCGTGACC	2302	247
s_1295	PELI3	GAACCTCAGACCTCCAGCAC	1018	605
s_1480	RLIM	ATCACCACTTCCTTTGTCAT	714	227
s_604	FBXL18	TGTGGATGAGGCTCTTGTCA	1092	746
s_97	ASB2	GTCCATGGGTAGAAATGGGC	671	367
s_1477	RIPK4	GCCAGGTCTTCCAGTGGACA	1580	708
s_2411	WWP1	GATACTAGTAATAACCACAG	1615	260
s_438	DCAF10	CGCCCTCGCCACTACATCCC	1715	1343
s_1139	MYCBP2	CGGTATAAATCCTCCGGTAG	472	4
s_764	GAN	ACGCGCACCTGGTCCTCGAC	2243	777
s_75	ASB13	GGCGGCGGACGGCTGCTTCC	3532	434
s_571	ELOB	TTGTACAGCCGCTGCTCGTC	1766	724
s_420	CXCR4	ACTTGAAGACTCAGACTCAG	544	14
s_1956	SUMO2	TCATATTAATTTGAAGGTGG	392	652
s_765	GNL3L	AAAGCCAGGTGAAGGTTCCA	1107	213
s_1888	SOCS2	CTTGAGCCCTCCGGGAATGG	2505	1354
s_311	CISH	GACAGTGGCTGGTGTGTTCT	1536	499
s_2180	TRIM54	TGGGTTTCAAGCCGCTGCTA	615	483
s_1257	PCGF2	ATGCAGGCACTCCACGATAG	1128	1333
s_1373	PPP1R11	TATGAGAAACCTCGGGCCTT	272	0
s_723	FBXW7	CATCTTCCTCTTGTTCTTCT	875	5
s_2317	UBE4A	CAAACTGTTTGGCATCAGCC	2005	48
s_2023	TRAF6	TCGTAATGCCATCAAGCAGA	361	3
s_351	COMMD7	CGCCCACGGCCTCCGGCACC	1062	525
s_265	CCDC50	ATCGACCAGTCCAAGCTGCC	2426	449
s_2369	VHL	AACTGGGACGAGGCCGAGGT	744	2
s_1828	SHKBP1	GAAGTCATTCATCTGAATGT	587	30
s_2236	TRIM69	CACCCACCTACCCTCTAAAG	879	223
s_1920	SPSB1	GATCAAGACTGTGGACATGA	181	18
s_490	DCUN1D2	GACTCCCTGTGGAGCGAGTC	1351	685
s_1381	PRPF19	GCTGCTCCTCGGAGAGAGGC	459	1
s_1690	RNF215	TCGGAGTAGCGGTTCCCTGC	210	35
s_1844	SIAH3	TATTAGATCTCATTCATCTC	353	0
s_2022	TRAF6	TTGCAGAACCTATGGCCGCA	1210	539
s_1616	RNF169	GAGTACTCGGGCCTCTTCCG	1642	242
s_1317	PEX5	TGAGCAGTCAAACTTCCGCC	732	167
s_204	BRCA1	TTACATAAAGGACACTGTGA	871	0
s_193	BPY2	CCCAGAGCCAGGACACGTGC	541	217
s_1240	PAF1	CCGCTGGGCCTGGGTCTGGA	2226	510
s_1406	RAG1	ATGGAAATTTAAGCTGTTCC	641	1
s_128	ASB9	CTGACACAAGCATTAAACAG	417	0
s_135	ATRX	TGAAAGCAAGTTGAATACAT	914	2
s_756	FZR1	GCAGGCGCCGCTCATAGTCC	640	230
s_312	CLU	GCTCATTGTCTGAGACCGTC	461	325
s_42	ARIH2	TCAGTGGACATGAATAGCCA	944	462
s_30	ANKIB1	CTTGATCCAAATACATCTTA	502	27
s_392	CUL2	GACGTATTCCAACATGACCA	556	605
s_2150	TRIM45	CAGTGAAACACGCCTGAGTG	1480	7
s_734	FEM1A	CTGCTCCAGAAGCTGCTCAG	1108	174
s_2346	UBR7	GGGCGCCGCTGGGCGGCAGT	3321	963
s_2463	ZYG11A	CAGAAGCACTGAGCCGATAC	1120	3
s_818	HERC4	TCTCTGGTCAGAATTTGCTC	277	585
s_1230	OSTM1	TGCTGACGACCTGTTGGAAG	1773	285
s_2339	UBR5	TTGAGCTGGTCCTCGGTGCC	1715	2003
s_1384	PSMA3	TCAAGTTGAATATGCTATGA	1643	764
s_2389	VPS8	CAGCTCTTCTTCGCTCGTCT	579	205
s_487	DCUN1D1	AATAATCAACACACTAATGC	653	662
s_1061	MAP3K1	GGGAATCGCGCCTCGTCGTC	945	576
s_1291	PELI2	TCACACAGAGCACCATATCC	1348	468
s_779	H2AFY	AGGACGGCGGCCATGTACAC	1800	252
s_1598	RNF165	GCTGCCCACCCTGCAGTTCC	1202	89
s_1664	RNF2	ATTAATGTGCCCAATTTGTT	328	1057
s_787	HECTD1	ACTGGAAGTTGATGTGAGGC	1218	1463
s_591	FBXL14	CCGTCATCTGCCAGAGTCCC	1033	980
s_233	CAMK1	GTCCTCCGCCTGCTTCCACC	4107	793
s_333	COMMD3	GCAGAAAGGCTTCCAGATGC	564	283
s_785	HECTD1	CTGACCTGTGTCACTCTCAC	1312	253
s_1374	PPP1R11	GGCCTTTGGCGAGAGCTCCA	521	217
s_2048	TRIM11	ACGCATCCTGCATCTGCTTC	764	733
s_1527	RNF126	CGATCTCCACGGAGCAGCAG	1367	1
s_1115	MKRN2	CATCTGCAAGTACTACCAGA	1451	481
s_1010	LRWD1	CGCGGCTGCTAATGCAGCGC	989	539
s_1507	RNF115	ATGGCGGAGGCTTCGGCGGC	1859	1234
s_2008	TRAF1	CACGGTCCAGCTGGCTCTGG	1844	515
s_2228	TRIM67	CCGTGTGCGGCTCTCTGTTT	1557	958
s_2050	TRIM13	TAGTCTGTTTGATGATCCAC	1089	359
s_1568	RNF144B	CTGCCTGTGTGAGCAGTCTC	3421	920
s_611	FBXL20	TGAACGGAGTGACCAAGAGC	1986	692
s_2198	TRIM59	ACGGGTTGAACCTCAGGAAG	1581	173
s_1309	PEX14	CGGCTGCTCTGCCTGCTCCG	414	297
s_400	CUL4A	GCTCTACAAGCAACTGCGTC	1476	439
s_1614	RNF169	CGGCTGCAGGTCCGAGTACT	955	481
s_2068	TRIM22	CTGCATCACTGCAAAGATCA	1654	2872
s_978	LNX1	ACATTGTCAATGTAGTTAGC	313	0
s_1289	PELI2	GTTGTCACAGACACGATTTC	302	0
s_1045	MAGED4	GGGAAGCTTCAGCGTGCAAT	2475	1968
s_2466	ZYG11A	TCTCTGTGAACAGCCTGTGG	1350	142
s_1540	RNF130	CTGGCCGCGGACCTCGGCCT	1972	740
s_721	FBXW7	AGGAGAGTTGGTGAACGGGC	880	811
s_891	KCMF1	CAATGCAGTGCATATTAACA	328	222
s_1261	PCGF3	TGACCAGGAAGATCAAGCTG	900	2
s_1326	PIAS2	AACTGCACATCAGGATGGAC	589	5
s_147	BAG6	CGTATCTGAGAATGGCATCA	1651	251
s_938	KLHL15	GATATTCTGAATGATGGTAT	1449	272
s_1575	RNF148	AGGATGTCACACTTGCACAT	584	1007
s_1365	PPARGC1A	ACCAGGACTCTGAGTCTGTA	466	22
s_1308	PEX13	CCGAATTCCGGGAGCCGGAC	446	234
s_1651	RNF187	ACTGCGGCCACCGCTTCTGT	1244	532
s_1466	RIPK2	GACCTGCGCTACCTGAGCCG	241	516
s_960	KLHL3	CATCTATACTGCTGAAATCG	947	1259
s_93	ASB18	ATTGATCTCAAACACCACGT	1135	1
s_448	DCAF13	AGTGGCCGCCACCGTGGCGA	555	737
s_419	CUL9	CTGAAGAACTCATTCGACAG	2513	1104
s_412	CUL7	AGGACAGGGCTTGTATCATC	326	44
s_1895	SOCS4	TCAGATGCTGAGACAGTGAA	1632	538
s_1656	RNF19	TCCTCGTACTTGTGCATAAG	2553	523
s_1345	PJA2	ACCTAAGCTTCTTTCATGTC	843	0
s_1833	SIAH1	TAGACAGTCGCTATTCATAA	789	57
s_1487	RNF103	TCCCGGACATCCTTCTTCTC	789	277
s_1031	MAGEB18	TCGTTGTGAGAATCAGGATC	1869	187
s_515	DIO2	GACGCAGCGCAGTCCCTCTG	320	0
s_2168	TRIM49	TGGGACGGTGTCTGTGATAC	613	10
s_2245	TRIM71	CAAGGAGATGTGCGGCTCGC	342	1
s_1360	POLR2A	CCAGTTCGGAGTCCTGAGTC	257	0
s_485	DCUN1D1	CAAGTTGAAATCATCGCAGA	1044	478
s_510	DERL1	AGGCTTCGGGCCAGAGGAAG	410	487
s_1003	LRRC41	CATCGCCTATTATGTGGCTA	941	501
s_2298	TTC3	GTGACTCAGCTTTACTGTGA	420	1
s_482	DCST1	GGTGCAGAGGCTCCTGACCT	1480	1171
s_1290	PELI2	GATTTCTGGCAGCCAGAACA	754	185
s_2244	TRIM71	TTGCTGTGCAAGGAGATGTG	266	0
s_2001	TP63	AAGGGTCAGGGCAGTACTGT	610	0
s_1520	RNF122	AGATGTTGAGCGGAAGGTCC	1918	2
s_1221	NPTXR	GGCGGTCGATGCGGTCCCGC	2123	334
s_520	DNM1L	GCTCCAGGACGTCTTCAACA	590	589
s_148	BAG6	AGAATGGCATCAGGGCCTAC	690	31
s_505	DDX58	TCTGGCATTCTGGATCTTCT	520	304
s_1241	PARK7	GCTCTGGTCATCCTGGCTAA	733	731
s_1515	RNF121	GCAGTGGTGGAGGTGGAGGT	863	3
s_1541	RNF130	TGGCCGCGGACCTCGGCCTT	585	1
s_831	HGS	CCAGACAGTTCATGATGAGG	172	435
s_907	KCTD16	AGTTCCCAACTCCTTCCCTG	1322	1003
s_110	ASB5	TCACTATGTAGAAATGACTG	1935	708
s_1950	SUMO1	TATATTAAACTCAAAGTCAT	321	204
s_1903	SOCS6	TCCTTATTTGGTAGCTGCTA	916	1181
s_650	FBXO22	GCGGCTCCTCCGTAGACCCG	840	690
s_1059	MAGEL2	CTGCGAGCGCTTCAAGGTAA	1474	284
s_1557	RNF14	GGAGGATGAATTGCTGGCCC	474	146
s_1972	THOC1	AAACTGAAGAGCGGCGGCGT	1138	197
s_1050	MAGEE1	CTACTGCGCACAACAGCAGC	270	0
s_6	AMER1	ATTGCTGGTGAACTCTACCA	895	635
s_183	BLZF1	AGGAGATGGAATGGAAACTG	728	86
s_1328	PIAS2	TCAGGATGGACAGGAGGAAT	1155	0
s_801	HECW1	GAAACTCCCAGAGCCGACGC	582	0
s_538	DTX2	GCCGTGTGGGAATGGCAGGA	2188	528
s_1593	RNF152	CTCCTCCTCCACCGCCTCCT	1867	662
s_2118	TRIM37	TAATGCTAAAGGAGGTCATC	1409	1052
s_1312	PEX14	GCCAGAGCCCACTTGCAACC	1432	1584
s_716	FBXW2	ACGAGGTTTCAAAGGCTTCA	410	851
s_2011	TRAF2	GGCTTCTCCAAGACCCTCCT	252	0
s_1890	SOCS3	TGGTCCAGGAACTCCCGAAT	511	633
s_50	ARRB2	CACCGTGTACTTGGGCAAGC	150	36
s_2305	UBE3A	ACTTAAAGAGAGATTGTTGA	864	3
s_2300	UBAC1	CTTCTCCACCGAGGTGTCCT	1027	109
s_1097	MIB2	GGCCCTGGGCTCCCGCCCTT	7	0
s_962	KLHL36	GATGATTCGCTGATCTTGTA	635	426
s_156	BCL10	AGGTCCTCCTCGGTGAGGGA	799	202
s_582	FANCL	CTTCAGGCAACACTATCCTA	1084	4
s_1742	RNF44	AGAGAATCGCCGCTGGCCCA	1087	292
s_1478	RLIM	GCCTATAATCTTCTTCACTC	232	0
s_2057	TRIM17	CCCTGCACTGCCTCCTCGGC	2292	1115
s_1383	PSMA3	GCCTCTACATTCTCTCCTGA	359	347
s_2431	ZFP91	CCGGAGCAGCAGGACCAGGA	539	1
s_1053	MAGEF1	GTGGATGCCGGCCCTAGCAC	1496	420
s_401	CUL4A	GGCCTGTGAAGACCACGTCC	1024	1282
s_13	ANAPC10	TCCAGTCCTTTCCAACTGCT	728	0
s_253	CBLC	GTGGGAAGAGGCCCGCGCCC	834	406
s_8	AMER1	TTCTCAACCTCCTCTTCCTC	1301	447
s_527	DTL	CATTTCTCAGGACGCCAAGC	1583	465
s_748	FLT3	TAAGAACAATGATTCATCAG	1087	630
s_2215	TRIM63	AGATGTCATTGGCACACTTC	1310	590
s_103	ASB3	GACTTTAACATTGCCTTCCC	148	398
s_2332	UBR3	CGGCGGCCGCGGCGGCCGTC	365	471
s_46	ARRB1	CAGGGTCCACGAGGTCGATG	1815	387
s_1839	SIAH2	CATAGCCAGGTTCCTGATGC	1038	763
s_55	ARRDC3	ATTCTGTGTATAGGCAGTAT	466	168
s_1143	MYLIP	GAGGCCGGACGCGGTGCTGA	824	255
s_1427	RC3H1	TGCAGCAATGCTGAGTTCAC	1247	788
s_442	DCAF11	ACAGCAGCAGTGCAGGATCC	1148	1049
s_1687	RNF214	TGTGCTTCCAAATCAGACGA	198	0
s_1963	TGFB1I1	GTGGCTGGTGGCCATAGGAT	274	568
s_793	HECTD3	CACTGAAGGTGCCCAGTGTG	632	325
s_2043	TRIM10	CCTCCAGGAAGCGCATGGTG	1173	4
s_1994	TOPORS	GATGCCGGCGCAGGCCTGGC	1751	877
s_997	LRR1	GAAGCTACACTGTGAGGTGG	1351	2397
s_208	BRMS1	CTGTGTCTTTGCTTGGAGGC	1644	241
s_1029	MAGEB18	TGCCCGTGAGAAACGCCACC	266	3
s_647	FBXO21	CAGCTCGCGCAGCCGCCGGC	1546	732
s_1177	NEURL1B	GAGCCCACCGGCGCGCCTCC	138	1
s_601	FBXL16	GGTGGAGCGCTTGAGGCTCA	205	193
s_1434	RC3H2	TCGATGAAGTTTATTCAAGC	734	435
s_913	KCTD21	GTACCTCTTCCACGAAGACC	1263	1181
s_302	CHFR	CGCTTCCTCAGGAGGACGTG	1622	646
s_428	DAXX	GCCCGAACTACTGCTTCCTC	1229	0
s_834	HINT1	AGGCCGAGCGACCTGAGCCT	73	47
s_492	DCUN1D4	GAACTCTCATCTCTCAACAC	744	219
s_883	IRF2BPL	AAGGTACATTCGACCCGACT	270	0
s_1386	PSMA3	TCCGTCAGGAGAGAATGTAG	1177	730
s_475	DCAF7	ACGCGATGAACTGGAGTGTG	122	610
s_286	CEP131	CTGTGACCACGGAGACAGAG	140	0
s_944	KLHL17	GAGCCCGGAGCACGGCAGCC	1447	754
s_503	DDX58	ATGAATTCTCACTAAGATTC	101	0
s_2160	TRIM47	GTGGCCGCGGTGCTCCTGTG	1163	1407
s_2432	ZFP91	CGGAGCAGCAGGACCAGGAA	180	0
s_1840	SIAH2	ATAGCCAGGTTCCTGATGCT	313	0
s_560	EGFR	GGCAGCGCTCCTGGCGCTGC	251	0
s_2435	ZFPL1	ACCTGTTCTGCTTCGAACAT	1015	539
s_1090	MGRN1	TTACCTCTTTGGAGAGAACA	307	0
s_1556	RNF14	AGCTCAGGAGGATGAATTGC	579	108
s_1133	MUL1	GGGAGACCCGGGCCTTCTGC	1165	329
s_1209	NLK	ATGATGGCGGCTTACAATGG	495	2
s_1288	PELI1	TCCTTCCTCTATCGCCATTT	305	0
s_1978	TNFAIP1	GCAAAGTATTACCTCATCCA	663	39
s_16	ANAPC10	ACACCAAACAAGACACCTCC	472	0
s_1700	RNF220	ACTGATGGTCCTGGCATCCA	1417	209
s_316	CNOT4	TCGGCAAATCTGGTAGCCAC	252	806
s_2098	TRIM31	TTCGATCAAGCTGACATTAT	175	216
s_1997	TP53	TCGACGCTAGGATCTGACTG	259	235
s_822	HERC5	CGGAGGAAGTCGCGGCGCAA	518	3
s_1623	RNF170	TTGAACTTCACCTTGATATT	935	914
s_577	ERCC8	CTGCTCTCCGAAGGCGAAGA	210	23
s_2374	VHLL	ATGGCACAAACAATTCAGTT	545	0
s_1967	TGFBR1	GAAGAGGGTGCACATACAAA	1398	896
s_803	HECW1	AGTTCCACAACATGGACCTC	367	1
s_1659	RNF19A	TTAATATCAAGCGAATATCA	729	865
s_886	ITCH	TGGATCACAACTTGGTTCAA	717	555
s_1228	NSMCE1	CATGGGTCATCAGCAACTGG	2475	1005
s_1680	RNF212	GGCTGAAGCACGACGTCCTG	1081	448
s_1951	SUMO1	AGAAACCTGAGTGAATTCAT	256	2
s_1820	SH3RF3	GCCGCTGCTGCGCAGAGCGA	1212	3
s_1357	POLD4	TTCAGCACCTGCCACACCTC	1887	1109
s_2470	ZYG11B	AGATGGAACATTGTGTCTGC	505	41
s_2030	TRAIP	GAAGGTGTGGCCGCAGTGGA	781	581
s_1304	PEX12	CCACCTCAAAGATGGATGGC	836	4
s_1510	RNF12	CTTTCTCCCGCAAGAGCTAT	1277	2
s_592	FBXL14	GTCCCAGGTTGAGTACCTTG	1051	111
s_69	ASB12	AATGCCTTTATCATCTTGTG	251	0
s_1352	PKN1	TGGTCCCTGCTAGAGCAGCT	754	110
s_1234	PA2G4	ACAGGAGCAAACTATCGCTG	622	231
s_1087	MEX3C	TCGGCGACGTGCTCGGAGCT	1010	698
s_2297	TTC3	GTTAGAAGATTGCCCTCACG	1756	909
s_760	G2E3	AAAGAAGAAGAAGGAGTTTA	753	192
s_1697	RNF217	CACACGGCCTTCTTGCAGCA	203	0
s_337	COMMD4	GTGATCTGGACTGTCCCGAC	727	24
s_2405	WDTC1	CTGCTTCCAGGCCCAGCCGC	351	175
s_2277	TRIOBP	TTCCACCCTGAGGAGGCCCA	159	318
s_528	DTL	ATTTCTCAGGACGCCAAGCT	605	1
s_1273	PDE4D	CCTGAGTCCCTGGAACGAGG	502	628
s_1630	RNF180	AAACAAGTATTCTTCGTTGT	961	181
s_458	DCAF17	GTGCAGCCGGCTGAGTCGCC	534	4
s_1313	PEX2	ATCTCGATTCCTGATTTCAG	614	324
s_777	H2AFY	TGTCAGGTATTCCAGGACGG	1719	799
s_1543	RNF133	CTTCCACTACTGAATGAGGC	746	401
s_1320	PEX5	ACTTGGCCTTGTCTGAGAAC	166	0
s_1124	MNAT1	CACATTCACCATCAGCTTCA	1307	92
s_1847	SKP1	ATTAAGTTGCAGAGTTCTGA	1371	182
s_465	DCAF5	TCCATTGTTGGAGAATTCAA	540	1
s_2294	TSG101	AGGGAACTAATGAACCTCAC	1795	728
s_1535	RNF13	GGTTTAAGAATGCAAAGAGC	243	1
s_1529	RNF126	CAGTGGCAGAAGTACCGTCC	756	277
s_2017	TRAF4	TGGCTTCGACTACAAGTTCC	533	2
s_1266	PCGF6	CCTCGTCCTCGTCCTCGAAG	577	1083
s_922	KCTD6	CCAGTCACATTAAATGTAGG	334	170
s_882	IRF2BPL	TCGCCCTGCATGAAGGCCCA	428	325
s_1821	SHARPIN	GAGGAGCTGACAGCAAGTAG	170	0
s_2053	TRIM15	GCTGGGAGAAACTTACTGCG	211	332
s_810	HERC1	CAAAGCTGATCATTCCTTCC	661	0
s_999	LRR1	CAGCCGGCACTTGCCCGCCT	1059	479
s_585	FBH1	GACAGCTGTCAGGACTCTGA	808	282
s_2327	UBR1	ATGGCGGACGAGGAGGCTGG	1266	726
s_1591	RNF152	TGTGAAGCACGATGCCGAGG	451	216
s_1786	SASS6	CTTTGCATTTCACCTGCAAC	377	212
s_406	CUL4B	GTTAGCAAAGCTAGAGACGG	1204	680
s_1307	PEX13	ACCCGCCGAATTCCGGGAGC	428	175
s_1060	MAGEL2	AGCGCTTCAAGGTAATGGAA	623	154
s_1315	PEX2	TGCTCACATCCTATGGTGTG	1693	679
s_690	FBXO41	CACCAGGTCCTGCTTGAGTG	1816	204
s_1889	SOCS3	CTGGTCCAGGAACTCCCGAA	472	1
s_2019	TRAF4	CGGCTGCTGTGCCCACTGTG	408	758
s_277	CDC73	ACAGTACAACATCCAGAAGA	287	1
s_467	DCAF5	TGACACAGCCGAAGTGGCCG	409	527
s_1850	SKP2	CGTTGCCACCAGCTTCACGT	123	0
s_1225	NSMCE1	CCCATTCCTCTAGCACGCCA	541	166
s_1325	PIAS2	TGGGCTTGATGAGAACATCA	426	299
s_446	DCAF12	GCTCCCAGCTCCCGGCGAGG	1262	213
s_1215	NOSIP	ACAGCAGTCGAAGTCCTTCA	1006	670
s_29	ANKIB1	TTCCGTAAAGCACTCATCAA	952	744
s_1314	PEX2	TGTACTTCTGTGCCACACTT	787	392
s_1015	LTN1	AAAGTTTCCGCAGCACCATT	539	88
s_2084	TRIM26	CTCCATGAGGACGGCCGTGT	274	448
s_1744	RNF44	CTAGTCACTGCCAGAGCCCA	244	176
s_1098	MIB2	GCCCTGGGCTCCCGCCCTTC	855	0
s_532	DTX1	GGTGGGCTGATGCCTGTGAA	1045	111
s_2436	ZFPL1	CCTGTTCTGCTTCGAACATC	1056	963
s_701	FBXW10	CCGATTCCATCCCTCTATGC	742	280
s_178	BIRC8	TCAATAACCGCGCTGCACAT	1303	177
s_66	ASB10	GGAAATCCCTCCATCGCTCT	1100	789
s_854	HSPA8	CAACCGTTCAGTGTCCGTAA	170	0
s_1350	PKN1	TGCTGCCATTGCTGTAGGTC	716	666
s_1914	SPOPL	CTGGTCCCATAGCAGAAAGC	477	0
s_2416	WWP2	GGCATCTGCCAGCTCTAGCC	540	0
s_632	FBXO11	CTGCATTAAGAAGTGCCATC	441	69
s_364	CPEB3	CAACAGATTGTTACCATTAT	1242	6
s_1363	PPARGC1A	TCCATACAGACTCAGAGTCC	580	0
s_1392	RAB40C	CCTGCTCAAGTTCCTGCTGG	1135	449
s_672	FBXO30	GAAAGCCTGCAATATGCTGC	73	1
s_1306	PEX13	TGGGAGACCCGCCGAATTCC	2238	48
s_269	CCNB1IP1	ATGTCCAGAAGGCCAGCGCT	163	622
s_2191	TRIM58	AGCGGCTGCGCGAGGATGCG	774	716
s_163	BIRC2	CCATCAGAATTGGCAAGAGC	450	1001
s_470	DCAF6	CACACCTGTTGTGGGACGTG	1194	48
s_2331	UBR3	GCGGCGGCCGCGGCGGCCGT	1463	1063
s_1971	THOC1	TCGGGCAAACTGAAGAGCGG	284	179
s_2034	TRIB1	CTGCTCTTCCCAGCCACCCG	780	1772
s_1216	NOSIP	CGAAGTCCTTCACGGCATCC	1057	762
s_129	ATP6V0C	TTTCGCCGTCATGGGCGCCT	247	0
s_2130	TRIM4	CTCTCGAAGGCCTCGTCGAT	896	0
s_1147	N4BP1	AGCCAGATGCGCGCGGGCAG	541	151
s_623	FBXL7	GCGAACAATGGCAAACAGTA	1007	0
s_394	CUL2	CTGTATAAAGTCTTTCTCCA	254	0
s_361	COP1	ATTCCATAAGAATCTGTAGT	65	25
s_2181	TRIM54	TGCACACAGCATGGACAACC	34	0
s_1718	RNF38	ACGGTAGTGTTCTGATCACT	549	1
s_1867	SMAD7	GGGTTGCAGCACACCAGCTC	503	250
s_187	BMI1	TGATGTGTGTGCTTTGTGGA	1365	545
s_168	BIRC3	AAGGTCAAATGCTTCTGTTG	824	122
s_799	HECTD4	TTTGCTTATGTGGGATGTGT	1304	1239
s_1681	RNF212	GCTGAAGCACGACGTCCTGT	238	0
s_1528	RNF126	GCAGTGGCAGAAGTACCGTC	202	409
s_2329	UBR1	GGCTGGAGGTACTGAGAGGA	904	688
s_2230	TRIM67	GCCTTGCGCTCGCACCATCG	320	267
s_339	COMMD4	GGACTGTCCCGACTGGGTCC	161	11
s_813	HERC3	TATTGGTCTCTGGGCCAACC	605	0
s_867	IRAK1	CGTCCATCACTTTGTAGAAG	616	65
s_1969	THOC1	GTAAACCGCGTCCGCGCTTC	736	1547
s_2179	TRIM54	GTGGGTTTCAAGCCGCTGCT	1173	14
s_2060	TRIM17	CCTGTGCAGCCGGTGCTCCC	296	0
s_2256	TRIM74	CGGCTGCAGACGGTGGAGAC	1298	225
s_1410	RANGAP1	CTCGGAAGACATTGCCAAGC	257	197
s_1636	RNF182	GTCTCAGGCCTCTGATGAGC	272	540
s_1482	RNF10	CGCCGCCACCGCCTCCGACA	938	187
s_906	KCTD16	GTTATTATCCTCGAGAACAA	642	0
s_1532	RNF128	TTATGGATTAGCTTCACCAG	1039	21
s_84	ASB15	CTTGTAAGATGGTCTTCATC	769	37
s_399	CUL3	TCGAATCTGAGCAAAGGCAC	269	1
s_1964	TGFB1I1	AGGCTCCGCAGGGCGCTCTT	78	0
s_447	DCAF12	CTCCCAGCTCCCGGCGAGGC	189	30
s_2080	TRIM25	CTGGCCTGGCTCAGGGACGC	535	333
s_559	EGFR	TGCGACCCTCCGGGACGGCC	824	1
s_640	FBXO17	CGCGCAGACAGTAGCGCGCC	724	181
s_630	FBXO11	CTTAATGCAGTTCACACATA	1068	671
s_1001	LRRC41	TCTCCTCATCGCCTATTATG	583	247
s_1303	PEX12	GCTACCACCTCAAAGATGGA	717	375
s_694	FBXO6	GCTGCTGCTGAACTGCCGCC	158	728
s_2402	WDR61	GTGACAAGGAGCTGGGAGTC	780	1655
s_461	DCAF4	GGCAGAGTAGAAGACGACAT	1083	319
s_1377	PRKDC	GATCAGTTGATGACCGGCCA	359	37
s_2132	TRIM4	TGGGTGCCATGGCGTGAGTC	968	212
s_1204	NFXL1	CTGCAGGGCTTGGGATCCTG	174	0
s_2373	VHLL	TGTCCATTAACATTGGAAGA	526	1
s_1013	LTN1	AAGAACAAGCAGCGAACTAA	269	462
s_606	FBXL18	GAGGCTCTTGTCAAGGCACA	482	895
s_1823	SHARPIN	ACAGCAAGTAGAGGAAAGCA	937	39
s_87	ASB16	GAGCAACCAGCTGGCCTGGT	853	623
s_275	CCNF	CAAAGCGAAGAATAAGGAGG	801	415
s_85	ASB16	GGAGACTGTGAGCAACCAGC	689	240
s_496	DDB1	CACGCAGCCGTTCACGGCGG	104	0
s_2196	TRIM59	ACTCGAGGATAAATTTCAAC	577	187
s_1758	RNF8	TTCGTCACAGGAGACCGCGC	48	1
s_762	GAN	TCGCTTCTGCGACGCGCACC	813	49
s_1356	PML	GGGAGGCATGGTGGGCTCCT	295	434
s_1128	MPL	GGCAGGAGGTGACCATGAAG	316	0
s_2464	ZYG11A	TTGTGAAGGAAGCCCTCCAC	432	263
s_948	KLHL2	GCCAAGGATTCACTGTCACT	283	185
s_593	FBXL14	AGGTTGAGTACCTTGAGGCA	443	0
s_1242	PARK7	CATCCTGGCTAAAGGAGCAG	951	523
s_1735	RNF41	GTATGATGTAACCCGTTTCC	604	510
s_1047	MAGED4	CAGTGTTGAAGACATGGATG	1341	328
s_1943	STUB1	GGCCGACTGCCGGCGCGCCC	149	250
s_2270	TRIML1	AGCCCAGTGACCACCGAGTG	656	212
s_1494	RNF113A	AATGGGAATTGCATCCTCAT	264	33
s_1574	RNF148	CAGGATGTCACACTTGCACA	220	0
s_184	BLZF1	AAATCTGTTGAAGTTACCTC	188	1
s_899	KCTD11	GCGGCCACTACTTCATCGAC	347	7
s_440	DCAF11	TCGCGGAACAGCAGCAGTGC	301	0
s_620	FBXL5	GCTGCTTCATCCGCCAGTGT	633	440
s_185	BMI1	CACCTGATGTGTGTGCTTTG	173	513
s_940	KLHL15	CCTCGTACAGCTCTATCTCT	580	995
s_1208	NHLRC1	CGAAAGACCATGAGTGACCA	220	184
s_1887	SOCS2	TGCCTTGAGCCCTCCGGGAA	1177	30
s_534	DTX1	CTGATGCCTGTGAATGGTCT	360	454
s_1898	SOCS5	TACAGGTGTCAGAATCTCTT	237	0
s_451	DCAF13	CCAAGGCGCGTGAGCGAAGC	196	271
s_2214	TRIM62	AGAGAAGCGCGCGGTCCGTG	600	2
s_1754	RNF7	CGGAGAGGAAACCTGCGCCC	180	0
s_2400	WDR61	CTGAAGCAGTGACAAGGAGC	27	1
s_849	HM13	GCCCTCAGCGATCCGCATAA	62	90
s_1992	TNK2	CAGAACAGCTTCATCCACAC	37	1
s_124	ASB8	CATTATCATGTGGGAAGGAA	527	215
s_54	ARRDC3	TTCAGTGTAATTCTGTGTAT	171	0
s_1725	RNF4	GACAAGCTCAGAAGCGAACT	630	225
s_2155	TRIM46	TGCCAAGGTGATGTGGAGCT	437	233
s_1497	RNF113A	CGCTGGATTGAAGACGCCAT	432	564
s_637	FBXO17	AGGAGTTGAAGATGAGATTG	215	0
s_1271	PCNA	TGGCCAGGTTGCGGTCGCAG	248	433
s_2194	TRIM58	GGTGTGCCTGGATTTCCTGC	777	0
s_1738	RNF43	GCGTCCAAAGCCTGCCTGCA	325	34
s_2176	TRIM52	GCAGCACGCTGTGCTGTTTG	520	650
s_824	HERC5	GCGCAACGGGCGCTCGACCG	268	270
s_657	FBXO25	GGTCAGGACTGGAGATCTCC	494	237
s_1267	PCGF6	CCTCGAAGCGGCCTCTGAAG	149	0
s_315	CLU	AAGACTCTGCTGCTGTTTGT	221	248
s_1166	NEDD4L	GAAACTTTCATTGTACGTAG	294	0
s_2193	TRIM58	TGCGCGGTGCCCGGTGTGCC	443	5
s_169	BIRC6	GGTGGTGGTGCTGCACCTCC	407	105
s_280	CDC73	AAGAAGGAGATTGTGGTGAA	399	369
s_228	CABIN1	TTCATGATCATCCTCAATGG	1963	8
s_643	FBXO2	GGAAGTAGAACTGCTGCCAG	293	0
s_1798	SEL1L	GCTGACGCTGCTGCTGTGTG	1007	217
s_2434	ZFP91	GGCGGCCAAGGCGGCTCCGG	210	165
s_914	KCTD21	GAAGCTGTTGATCTGCTTGT	407	1
s_2167	TRIM49	CAGCAGCCCACTCAATGGGA	404	1353
s_2260	TRIM8	TTGGAAGAACTGCTTCGAGG	483	325
s_390	CUL1	GATTGGCCTGGACCAGATCT	339	0
s_1396	RAB7A	GTTGCTGAAGGTTATCATCC	49	34
s_889	KCMF1	TGTGCATCTTGTTATGAAAG	735	290
s_1227	NSMCE1	CGCCATGGGTCATCAGCAAC	839	183
s_2106	TRIM33	GGCACGCTGAGCTGGCGCTC	260	240
s_388	CUL1	CGGCCTGAAGCAGATTGGCC	520	627
s_1803	SEL1L2	CCTAACTGGAACTGTGCGTC	426	671
s_1629	RNF175	AGCTTTCTGCAGAAGACACA	224	238
s_1642	RNF185	TCTCCTGAGAACTCCAGTGC	595	123
s_1612	RNF168	CGTTGACGAGAGAATTTCTT	331	32
s_2058	TRIM17	CGGGCAGCACCCTGTGCAGC	876	956
s_1449	RFPL3	GCTTTGCTGTTGCTGTTCCA	247	0
s_1073	MDM2	AACATGTCTGTACCTACTGA	513	0
s_264	CBLL2	CTACTCTAAAGGAGTTAAAC	316	0
s_1795	SEC31A	ACCTGGGTGTGCATATGACC	234	477
s_2205	TRIM60	GACCCAGTGACCATCAACTG	346	189
s_53	ARRDC3	GCCCAATTAAGATGTCTTTA	182	1
s_2195	TRIM59	TACTCGAGGATAAATTTCAA	425	36
s_494	DCUN1D4	TTAATAAAGTGATGCCACCA	646	774
s_371	CREB3L1	GGATCCAGCTTCCTGGACTT	778	495
s_1000	LRR1	AGCCGGCACTTGCCCGCCTT	345	13
s_2324	UBOX5	GAATTCTTGGTCTGAACTGT	525	1042
s_1826	SHKBP1	GCAGCGGCTACTGCAGCCGA	969	863
s_179	BIRC8	CAAGTGACCAGATGTCCACA	369	0
s_2197	TRIM59	ATTTCAACGGGTTGAACCTC	328	0
s_547	DTX4	TGGATCGACCTCACTTCCAT	862	896
s_2067	TRIM22	GAACCTCTGAGCCTAGATTG	425	0
s_133	ATRX	TGATTCATTGCAAGTCGTGG	578	321
s_1400	RAD18	CTGTCAGGTTCCAATTCCTC	328	95
s_107	ASB4	GATCCAAAGGCAAATAGATG	290	32
s_2232	TRIM68	CCTCCATTGGCACAACACTG	258	541
s_819	HERC4	ATTTGCTCCGGACTCTCTTA	369	0
s_229	CACYBP	TGTGGTTGCTCCCATTACAA	203	3
s_2422	ZAP70	GGCCGAGGAGCACCTGAAGC	132	0
s_968	KLHL40	CAGCAGACGCTCCTGCAAGA	1115	241
s_21	ANAPC2	CCAGCGCAGCCGGCGGCACC	32	0
s_77	ASB14	GGTGCATGTTGTGCTGTTCC	1192	334
s_1962	TGFB1I1	TGTGGCTGGTGGCCATAGGA	415	0
s_234	CAMK1	TCCTCCGCCTGCTTCCACCT	227	0
s_1336	PIN1	GCTCATGCGCTTCTCCCAGC	519	923
s_1912	SPOP	CCACTCGACATTTCTGCCGG	176	0
s_1463	RFWD3	ACCCTCCTTCTTGTTCTCAT	517	838
s_1586	RNF151	TTCGTGTGCTCCGTCTGCCA	126	185
s_1619	RNF17	CGGCAGAGGCTTCGAAGACT	289	137
s_1932	SPSB4	CGGCGCTGCGGCCGGCCAAG	587	1145
s_443	DCAF11	AGCAGTGCAGGATCCGGGTC	225	0
s_952	KLHL20	CAAGCACCCTCGACAAACCT	447	0
s_1639	RNF183	CAGAGTGACACTGAGGATGA	357	0
s_1335	PIN1	GGAGAAGCTGCCGCCCGGCT	173	698
s_1017	MAGEA2	CTCTCAAAGCCCGTTCATGC	442	278
s_1662	RNF2	TCTCAGGCTGTGCAGACAAA	188	1
s_1854	SMAD4	TTGATGTGCCATAGACAAGG	457	864
s_166	BIRC3	CGTGCTGGTTTCTATTACAC	222	0
s_766	GNL3L	AAGCCAGGTGAAGGTTCCAA	168	231
s_1933	SQSTM1	GAAGATGTCATCCTTCACGT	314	232
s_1421	RBCK1	AGCCTCACCCGAGCAGTGGC	571	53
s_522	DNM1L	CAGGACGTCTTCAACACGGT	628	0
s_1633	RNF180	GGCAGCTTATCCATTCTGGA	283	190
s_987	LONRF1	GCGCCTCGCAGGCGGCGGCC	981	389
s_695	FBXO6	GCCGCCTGGTCTGCAGCCTC	232	0
s_521	DNM1L	CCAGGACGTCTTCAACACGG	394	1
s_1460	RFWD2	GCTTCCTGCTGCCGCTGCCT	513	143
s_1983	TNFAIP3	TGCGGAAAGCTGTGAAGATA	267	1
s_892	KCMF1	AATGCAGTGCATATTAACAA	48	24
s_306	CHUK	AGCCGCTCCCGCATCTCCCA	502	549
s_1404	RAG1	GCCTCTTTCCCACCCACCTT	17	168
s_2456	ZNRF4	CTTAATGCCTAGAGCCAGCA	231	0
s_1824	SHARPIN	GAGTGGACTGGGCAGGCTGG	255	0
s_2393	WAC	ATACTCACAGAGTTAGAGAG	318	389
s_211	BST2	CCACATCCTGAAAGCCCTTC	237	197
s_874	IREB2	CTTGAAGAAGAACACGGGCA	89	12
s_318	CNOT4	TCTGGTAGCCACAGGTGCAA	163	104
s_1103	MID1	TACACAAGGCACAGATTAAC	257	0
s_385	CTR9	TGACTTCGATCAGTTACCGG	157	2
s_2051	TRIM13	TGCTTAGAAGGTATCTTAGA	472	676
s_1330	PIAS4	TCCGACCTTCAGATGCTCCT	77	0
s_374	CREB3L2	GGAGCAGGGCGTGCTGCAGT	43	0
s_205	BRMS1	TCTCCTCTTCTGACTCTGTC	290	147
s_1276	PDE4D	CGAGGAGGGCCAGGACATCC	485	0
s_188	BMI1	GGAATGTAGACATTCTATTA	300	0
s_758	G2E3	TCAAGTGGAATTTGGCAGAG	248	0
s_708	FBXW11	AATAAAGTCCCGCTGCAACA	229	158
s_761	GAN	AGCGCTCAGCTCTTTCCGCG	556	835
s_1456	RFPL4B	CTTGTGTCGAGACGTGGTGA	50	188
s_2047	TRIM11	AGGTCTCATCCGCCTGGGCT	205	167
s_1801	SEL1L2	CTTGGTCTTCTTTACTTTCA	152	426
s_119	ASB7	CCAGGAAGAGTTGCAGATTC	26	1
s_1340	PINK1	AGCGCTGCTGCTGCGCTTCA	352	729
s_565	EGR2	GGGCCTCCCAGTTCGGCATT	543	900
s_857	IKBKG	GAAGAGCCAACTGTGTGAGA	32	390
s_1881	SOCS1	GGAAGGAGCTCAGGTAGTCG	56	247
s_663	FBXO27	ATTGTTGTTCCACTGCGGGA	289	651
s_1775	RSPRY1	GCGAGCAGAAGCCTTGGCCA	271	272
s_702	FBXW10	GTGAGACGTGTGTCTTAGCC	561	1
s_9	AMOT	CTGTTCTCCCTGGCTGGTTC	289	0
s_2313	UBE3D	CGCGCGTGTTTCTGGAGGTG	156	0
s_1038	MAGEC2	CATGACACTGAGGCTTTCAC	289	728
s_2037	TRIB2	CCCATCACAATAGCGAGATA	243	1859
s_476	DCAF8	ATCTGTGCTGCTCCCTTTGC	237	523
s_1878	SNX9	AATGAACTGACGGTTAATGA	49	853
s_2387	VPS8	CTCTTACATAGATATGGACA	160	442
s_2413	WWP1	CAGTGGAAGGTTGCAGTTAC	3	503
s_2309	UBE3C	ACGCGGCCCAAGGTGTCCCT	156	434
s_131	ATP6V0C	GCTGAAGACCATGGCGGCCG	292	341
s_1238	PAF1	GCCATCCTCCCGCTGGGCCT	512	163
s_86	ASB16	CTGTGAGCAACCAGCTGGCC	310	128
s_1359	POLR2A	ACCATCAAGAGAGTCCAGTT	35	0
s_160	BFAR	TCACTGCCTTGCTTTATGGT	291	0
s_1184	NEURL2	GTTGATGATGATGTGCATGT	215	0
s_1318	PEX5	CAATCTGCTGCATCTCAGCC	182	0
s_435	DCAF1	CTTAGGGTGTGCATGCAGAT	290	0
s_605	FBXL18	TGAGGCTCTTGTCAAGGCAC	189	215
s_629	FBXO11	ACTCTACATCATGTCCCTGA	22	0
s_2454	ZNRF3	CGCCGCTGCCGCTGCTGCTC	25	1
s_1331	PIAS4	TCAGATGCTCCTGGGTTTCG	265	0
s_263	CBLL2	GAAGGGAAGTACTACTCTAA	31	400
s_1708	RNF31	GGCCTTCCTGGTGGCCCGCG	35	2
s_1412	RAPSN	GTAGCGGCCCATCTCCGAGT	164	10
s_652	FBXO22	CTTCGTGTTGAGTAACCTGG	210	393
s_1949	SUMO1	AAACCTTCAACTGAGGACTT	192	226
s_463	DCAF4	GAATCACGGAGTCTGAACCA	179	136
s_890	KCMF1	AAAGTGGTGCAACAACAACA	88	3
s_1322	PIAS1	TCTGAACTCCAAGTACTGTT	276	148
s_2040	TRIB2	TCGAAGAGTTGTCGTCTATA	83	389
s_689	FBXO41	GCTCCTGTTCCTTGTGCACC	298	720
s_1884	SOCS1	CTCAGGTAGTCGCGGAGGAC	296	1293
s_1459	RFWD2	GTTGATGAGCCCGTTGCAGA	145	987
s_625	FBXL8	GCCTGGAGAGGGACTGCCAG	167	865
s_2020	TRAF4	GGCTGCTGTGCCCACTGTGC	32	48
s_495	DDB1	GGTCACGCAGCCGTTCACGG	77	184
s_770	GTF2H2	AACCTGAAAGAACTAAGCGA	240	122
s_246	CBL	GCAACGTGAAGAAGAGCTCT	140	61
s_1151	NAE1	AAGTTGAAGTCTTGTCTCAC	31	1
s_2318	UBE4A	AAACTGTTTGGCATCAGCCA	53	477
s_2364	VCP	TTCATCAACAATTAACCGAT	31	165
s_380	CRY1	CCACCTGTTGATGCCCACAT	232	0
s_1214	NOSIP	AGGATCGTGGCAAGGCTGCA	30	0
s_659	FBXO25	GGAGATCTCCTGGATGGAGT	111	0
s_1270	PCNA	TCACGCCCATGGCCAGGTTG	29	0
s_1	AICDA	GCCTCTTCACTACGTAGCAC	53	194
s_1605	RNF166	CGGGCCGGTGATAGACCTCC	325	303
s_194	BPY2	AGCCAGGACACGTGCAGGAC	76	35
s_1722	RNF39	CAGGTCCAGGCAGCCCATGG	66	397
s_2071	TRIM23	ACCCTGGTTGTAAACAAGCT	155	0
s_1114	MKRN2	GTGCCTATTCTCACATGACT	193	0
s_589	FBXL12	CTTCCAGCGGTGACAGACCC	1	0
s_1599	RNF165	CTGCAGTTCCAGGACGTCAC	83	308
s_415	CUL7	ATGAGCAAGTCCAGGACCCT	140	434
s_291	CEP68	ACACAAAGGCCCAGTCCTAT	55	0
s_806	HECW2	TAAAGTCCAATCCAATCACT	46	1524
s_1704	RNF26	GTACCTGGTAGTGAATGGGT	22	193
s_1705	RNF26	TACCTGGTAGTGAATGGGTT	32	0
s_1624	RNF170	TGAAGTTCAAAGTTTGAAAC	161	446
s_666	FBXO3	TATGAACATCGATAATCGTC	93	196
s_2064	TRIM2	GGAACGGTACAAGAATCCCA	201	401
s_2000	TP53	GAAACCGTAGCTGCCCTGGT	250	123
s_1063	MAP3K1	GCCTCGTCGTCGGGATTCCC	252	168
s_377	CRNKL1	AAGTGTCCTTCTGGAACGTT	28	0
s_497	DDB1	ACGCAGCCGTTCACGGCGGT	24	0
s_1483	RNF10	TCCGACATGGACAAGAACAG	42	0
s_2375	VPS11	TGGCGGCCTACCTGCAGTGG	58	243
s_869	IRAK4	TGCCTTTCTGTGACAAAGAC	172	0
s_2362	UNKL	CGAGACTCGGTCTGCGGCGT	36	0
s_1955	SUMO2	CGATCATATTAATTTGAAGG	1	0
s_218	BTBD6	TCCCGCCAGCGCCGCGGCCG	28	400
s_680	FBXO32	GTCTTCACCCAGTTCTGCCC	25	0
s_1265	PCGF6	CCTCGTCCTCCGAGTCCTGC	67	21
s_974	LEO1	GCGGATATGGAGGATCTCTT	13	2
s_795	HECTD3	CCCAGTGTGTGGTCCCAGGC	40	67
s_236	CAMK1	TACGACTTCCGAGATGTTCT	25	0
s_1131	MSL2	GTTAATCTCAGTAAACGCCT	35	5
s_1224	NPTXR	TCCAGCTCCAGAATGAGCGC	30	194
s_164	BIRC2	ATTATATAGGACCTGGAGAT	69	0
s_1096	MIB1	CCGGAATAACCGGGTGATGG	55	447
s_192	BOK	CTCGCCCACAGACAAGGAGC	56	0
s_393	CUL2	AATACGTCGAAAGAGCAACA	44	0
s_2274	TRIML2	ATTTGCTGCAGAGTGTGATT	107	261
s_1746	RNF5	CAGCAGCGGAGGAGGAGGAC	36	723
s_967	KLHL40	TGGAGCAGGCGGAGGAGCAG	30	1
s_165	BIRC3	GAAAGGAGTCTTGCTCGTGC	28	1
s_1755	RNF7	TGCGCCCTGGCCTCTCACTC	32	0
s_2207	TRIM61	CTTCAGTTCCAGTGATTTCC	10	135
s_457	DCAF17	TGTGCAGCCGGCTGAGTCGC	48	1
s_2255	TRIM74	GCGGCTGCAGACGGTGGAGA	46	239
s_887	ITCH	GGATCACAACTTGGTTCAAT	42	201
s_918	KCTD5	GCGAGCTCCTGTCGCCGGCC	5	0
s_2192	TRIM58	GCGCGAGGATGCGCGGTGCC	4	128
s_2225	TRIM65	CCAAGAGGAGGCCACACAGC	34	1
s_798	HECTD4	GGCACAAGCCAAAGCCACCA	36	66
s_569	EIF4E2	TTCATAGCTCTGTGAGCTCG	2	0
s_2407	WSB1	ATCTCTTTCTCGTTGACCCT	30	230
s_1252	PCBP2	TCCATGCATAAGTAGCCGGA	28	185
s_828	HERC6	GCTGCAGCGCCGGAGGACGG	58	40
s_2359	UNKL	CTGGGCGACAGAGCGAGACT	4	0
s_2289	TSC2	GGAGAAGTTTAAGATTCTGT	7	2
s_1577	RNF148	GCACATGGGACATGTCCTAT	1	0
s_584	FBH1	GGACAGCTGTCAGGACTCTG	16	12
s_314	CLU	GAAGACTCTGCTGCTGTTTG	4	4
s_617	FBXL22	CCTCTTCTCCTTCCTAGACA	34	260
s_61	ASB1	GCGGAGGGCGGCAGCCCAGA	26	1
s_1858	SMAD5	CCAGCAGTAAAGCGATTGTT	74	0
s_2428	ZER1	AGCCGGTCACAGATCTCGCT	3	0
s_268	CCDC50	TGACTCCAGGCAGCTTGGAC	9	1
s_41	ARIH2	GTCAGTGGACATGAATAGCC	5	2
s_2261	TRIM8	CGTGCAAACACAACTTCTGC	16	458
s_1857	SMAD5	TCCAGCAGTAAAGCGATTGT	2	0
s_895	KCTD10	CTTCAGCATGGTGTCCTGCT	3	0
s_1819	SH3RF3	CGCCGCTGCTGCGCAGAGCG	1	41
s_1250	PCBP2	TAAATGTCACTCTCACCATC	5	0
s_2028	TRAF7	GTCCTCCCTCTAGACCAGAA	14	10
s_1552	RNF138	TTTGAGCACCTCCTGACAGA	25	0
s_355	COMMD8	GCAGAAGCTGCCGGCCGAGC	13	1
s_122	ASB8	GGTCCTCTACATTATCATGT	3	464
s_667	FBXO3	TCTGCGCTTCCACAGCATCG	16	177
s_863	INAVA	ATGCAGTGCACAAGCAGCAG	27	1
s_581	FANCL	TTCTTCAGTTGTAAATCTTC	15	0
s_866	IRAK1	GCACCAGTCGGCGGGCTCCA	18	0
s_1976	TMEM129	TGGCGGCCGTGCGGCGCAAG	24	0
s_2450	ZNRF2	GGCCGCACGCGCGCGTACTC	1	0
s_63	ASB1	AGGGCGGCAGCCCAGACGGG	1	0
s_1631	RNF180	ATGTAGAAGCCCTTCCAGAA	3	0
s_2049	TRIM13	GTAGTCTGTTTGATGATCCA	8	2
s_190	BOK	GGTCTTCGCCGCCGAGATCA	1	273
s_513	DET1	TCATTCACCGCTTGGAACGC	1	40
s_1004	LRRC41	TAGCCACATAATAGGCGATG	4	1
s_276	CCNF	TGCTCTTTCACATCCTGAAA	4	204
s_11	AMOT	TATAGAAGTGCCCTGGCTCT	4	10
s_1736	RNF41	TATGATGTAACCCGTTTCCA	2	0
s_1939	SRC	CAGCCAGCGGCGCCGCAGCC	4	0
s_354	COMMD8	GTGGCGGCTGCAGAAGCTGC	15	2
s_1596	RNF157	AGCGGTACACGGAATTAGAC	2	0
s_545	DTX3L	TTCCAGAGCTCTAAGTCCTC	1	0
s_379	CRNKL1	AACGTTCCAGAAGGACACTT	1	0
s_1512	RNF12	CTCAGATGCTGAGAAATCCA	2	1
s_1070	MC4R	ACAAGTCACAAAGGCCTCCC	1	0
s_144	AXIN1	GTCTACTGGAGGAGACCCTC	1	0
s_78	ASB14	AACTCTGTTGAATGATGAGC	1	1
s_2351	UHRF2	ATACAGGTTCGCACCATTGA	1	0
s_778	H2AFY	CAGGACGGCGGCCATGTACA	2	0
s_2396	WASHC1	AGACCTTCTGCAGGTACTGC	2	0
s_2378	VPS11	AGGAGCCGCTGAGCAATGAT	1	0
s_453	DCAF16	TAAGAATAAGTAGTGTTGAT	1	211
s_27	ANAPC4	CTGTTTCCCATCCTTCCGGG	1	458
s_114	ASB6	TCCAGAGACTCCTGCCGCTC	2	0
s_91	ASB17	GCCAGTGATCTGTAAATCCT	1	0
s_1759	RNF8	GTCACAGGAGACCGCGCCGG	1	32
s_1793	SEC31A	GCTGTGGATAAGGTGGTACC	1	5
s_1472	RIPK3	CTGGTTCTCCAGTTCCTCGA	1	0
s_2161	TRIM48	GAATCTCGCAAGTCTTCCAG	1	417
s_1770	RRAGA	TGCTCGCGACACCCGGCGCC	1	0
s_12	AMOT	ATAGAAGTGCCCTGGCTCTT	0	1
s_1723	RNF39	AGGTCCAGGCAGCCCATGGT	0	1
s_985	LONRF1	TGCTCGCAGCGCCTCGCAGG	0	1
s_10	AMOT	TGCTCACTATAGAAGTGCCC	0	0
s_20	ANAPC11	GCTGGAACGGCGTGGCCACT	0	0
s_31	ANKIB1	TTGATCCAAATACATCTTAT	0	0
s_35	AREL1	GTAGGCAGCGTGCTATGGGT	0	0
s_52	ARRB2	CGTAGATCACCTGGACAAAG	0	0
s_70	ASB12	CTTTATCATCTTGTGAGGTC	0	0
s_79	ASB14	ACTCTGTTGAATGATGAGCT	0	0
s_81	ASB15	AGGACAAAGTGCAGTCTTGC	0	0
s_89	ASB17	AGAAGCAATTCCACAAAGTC	0	0
s_92	ASB17	TTGCAGAATATATTGCTTCT	0	0
s_98	ASB2	ATGGGTAGAAATGGGCAGGT	0	0
s_99	ASB2	GGTAGAAATGGGCAGGTTGG	0	0
s_101	ASB3	TGATAAGCTGCTTCATGAAT	0	0
s_105	ASB4	AGTTAAGAGAAATTTCCTTG	0	0
s_106	ASB4	GCGCTAAAGTCCAATGACTT	0	0
s_112	ASB5	AGAAATGACTGAGGATGGCA	0	0
s_113	ASB6	GTCCAGAGACTCCTGCCGCT	0	0
s_116	ASB6	GAATCGCATCCACCAGCGGC	0	0
s_117	ASB7	TGTTACACCATCATTGTCGA	0	0
s_118	ASB7	TCGAAGGAACCCTGAGCTCC	0	0
s_123	ASB8	CTCTACATTATCATGTGGGA	0	0
s_130	ATP6V0C	CATGGGCGCCTCGGCCGCCA	0	0
s_136	ATRX	TGGAAGTAACTCTGATATGA	0	0
s_138	AURKA	TTATTCAGTGGCCTGGAGAC	0	0
s_142	AXIN1	TTCGCTGTACCGTCTACTGG	0	0
s_145	BAG6	CCTGCGAACGTATCTGAGAA	0	0
s_149	BARD1	AGCAGCGCAGCAGCTTCTCC	0	0
s_154	BCL10	CAGTGAGGTCCTCCTCGGTG	0	0
s_155	BCL10	AGTGAGGTCCTCCTCGGTGA	0	0
s_167	BIRC3	TTACACTGGTGTGAATGACA	0	0
s_171	BIRC6	AGTGTGATTGTGCTGAGCGC	0	0
s_177	BIRC8	ATCAATAACCGCGCTGCACA	0	0
s_180	BIRC8	TCCTCTTGCAGACGCCTTAG	0	0
s_191	BOK	TGACCGCTCGCCCACAGACA	0	0
s_197	BRAP	CGCGGCGCTGAAGCCGAAGC	0	0
s_200	BRAP	AGTGTTCCGCGAGCTCCAAT	0	0
s_201	BRCA1	AAATATGTGGTCACACTTTG	0	0
s_206	BRMS1	ATCTCTTCTGTGTCTTTGCT	0	0
s_209	BST2	TGTGGTTGCAGGTGGCGGCC	0	0
s_210	BST2	GTGGTTGCAGGTGGCGGCCT	0	0
s_226	CABIN1	ACCATTGAGGATGATCATGA	0	0
s_227	CABIN1	TCCTTCATGATCATCCTCAA	0	0
s_230	CACYBP	GTGGTTGCTCCCATTACAAC	0	0
s_231	CACYBP	TCCCATTACAACGGGCTATA	0	0
s_241	CASC3	GCGCGCTTCGCAAGACACCG	0	0
s_251	CBLB	GTTAATTTCATTTGGTTCTT	0	0
s_252	CBLB	GAGCTTCCAAGTCTTCTCCA	0	0
s_258	CBLL1	CACTAATAGTTCTGGATCCT	0	0
s_259	CBLL1	ACTAATAGTTCTGGATCCTT	0	0
s_267	CCDC50	TTCCTTGACTCCAGGCAGCT	0	0
s_273	CCNF	ATCCTACAAAGCGAAGAATA	0	0
s_274	CCNF	CTACAAAGCGAAGAATAAGG	0	0
s_278	CDC73	CATCCAGAAGAAGGAGATTG	0	0
s_281	CDKN1A	GATGTCCGTCAGAACCCATG	0	0
[truncated: 471 more rows]

## Sheet: NormalizedCounts
sgrna	Gene	control_count	treatment_count
s_27	ANAPC4	0.57655	814.48
s_2161	TRIM48	0.57655	741.57
s_190	BOK	0.57655	485.49
s_2413	WWP1	1.7297	894.51
s_122	ASB8	1.7297	825.15
s_453	DCAF16	0.57655	375.23
s_806	HECW2	26.521	2710.2
s_276	CCNF	2.3062	362.78
s_2261	TRIM8	9.2249	814.48
s_1746	RNF5	20.756	1285.7
s_1878	SNX9	28.251	1516.9
s_2037	TRIB2	140.1	3306
s_2192	TRIM58	2.3062	227.63
s_218	BTBD6	16.143	711.34
s_263	CBLL2	17.873	711.34
s_857	IKBKG	18.45	693.56
s_1819	SH3RF3	0.57655	72.912
s_1459	RFWD2	83.6	1755.2
s_513	DET1	0.57655	71.134
s_2318	UBE4A	30.557	848.27
s_1096	MIB1	31.71	794.92
s_1884	SOCS1	170.66	2299.4
s_1759	RNF8	0.57655	56.907
s_625	FBXL8	96.284	1536.5
s_2	AICDA	157.4	2098.5
s_2207	TRIM61	5.7655	240.08
s_2164	TRIM48	1346.8	8786.8
s_667	FBXO3	9.2249	314.77
s_694	FBXO6	91.095	1294.6
s_2167	TRIM49	232.93	2406.1
s_475	DCAF7	70.339	1084.8
s_1404	RAG1	9.8014	298.76
s_2307	UBE3C	2345.4	11696
s_617	FBXL22	19.603	462.37
s_1722	RNF39	38.053	706.01
s_1704	RNF26	12.684	343.22
s_1901	SOCS6	21.909	480.15
s_2407	WSB1	17.297	409.02
s_1335	PIN1	99.744	1241.3
s_1664	RNF2	189.11	1879.7
s_269	CCNB1IP1	93.978	1106.1
s_2034	TRIB1	449.71	3151.2
s_2040	TRIB2	47.854	691.78
s_316	CNOT4	145.29	1433.4
s_223	BTRC	403.59	2848.9
s_1224	NPTXR	17.297	345
s_1252	PCBP2	16.143	328.99
s_730	FBXW9	179.88	1621.9
s_2068	TRIM22	953.62	5107.4
s_1032	MAGEB18	223.7	1858.4
s_1033	MAGEB2	378.8	2635.5
s_755	FZR1	337.86	2427.4
s_2402	WDR61	449.71	2943.2
s_997	LRR1	778.92	4262.7
s_1324	PIAS1	805.44	4348.1
s_1110	MKRN1	531.58	3241.9
s_1969	THOC1	424.34	2751.1
s_2255	TRIM74	26.521	425.03
s_1682	RNF213	741.45	4022.6
s_567	EIF4E2	446.25	2648
s_360	COP1	482	2793.8
s_94	ASB18	532.16	2955.6
s_1881	SOCS1	32.287	439.25
s_780	H2AFY	397.25	2399
s_163	BIRC2	259.45	1776.6
s_2364	VCP	17.873	293.43
s_2090	TRIM28	23.639	352.11
s_222	BTRC	481.42	2713.8
s_887	ITCH	24.215	357.45
s_1038	MAGEC2	166.62	1294.6
s_185	BMI1	99.744	912.29
s_1970	THOC1	902.31	4175.6
s_2375	VPS11	33.44	432.14
s_1599	RNF165	47.854	547.73
s_415	CUL7	80.717	771.8
s_83	ASB15	268.1	1744.6
s_689	FBXO41	171.81	1280.4
s_2424	ZBTB16	917.87	4122.2
s_1932	SPSB4	338.44	2036.2
s_449	DCAF13	160.28	1212.8
s_583	FBH1	916.72	4070.6
s_2324	UBOX5	302.69	1853
s_1266	PCGF6	332.67	1926
s_716	FBXW2	236.39	1513.4
s_1678	RNF212	2094.6	7202.3
s_462	DCAF4	295.2	1762.3
s_858	IKBKG	386.87	2126.9
s_1624	RNF170	92.825	793.14
s_2387	VPS8	92.249	786.03
s_2309	UBE3C	89.942	771.8
s_1801	SEL1L2	87.636	757.58
s_1792	SCAMP3	95.131	787.81
s_663	FBXO27	166.62	1155.9
s_1382	PRPF19	503.33	2493.2
s_1340	PINK1	202.95	1296.4
s_103	ASB3	85.33	707.78
s_1854	SMAD4	263.48	1536.5
s_606	FBXL18	277.9	1591.6
s_831	HGS	99.167	773.58
s_1456	RFPL4B	28.828	334.33
s_1575	RNF148	336.71	1790.8
s_1336	PIN1	299.23	1641.4
s_1	AICDA	30.557	345
s_940	KLHL15	334.4	1769.5
s_818	HERC4	159.71	1040.3
s_476	DCAF8	136.64	930.08
s_2019	TRAF4	235.23	1348
s_1963	TGFB1I1	157.98	1010.1
s_1402	RAD18	1036.1	3839.5
s_789	HECTD2	584.62	2530.6
s_2232	TRIM68	148.75	962.09
s_1466	RIPK2	138.95	917.63
s_1465	RFWD3	1673.7	5431.1
s_7	AMER1	726.46	2932.5
s_565	EGR2	313.07	1600.5
s_2397	WASHC1	499.87	2231.8
s_1947	STYX	959.96	3524.7
s_1636	RNF182	156.82	960.31
s_2339	UBR5	988.79	3562
s_1463	RFWD3	298.08	1490.3
s_1572	RNF146	1196.3	4072.4
s_1585	RNF150	437.03	1949.1
s_1795	SEC31A	134.91	848.27
s_362	COP1	1184.8	3979.9
s_1763	RNFT1	349.97	1632.5
s_65	ASB10	1328.4	4321.4
s_960	KLHL3	546	2238.9
s_1984	TNFAIP3	1447.1	4575.7
s_1523	RNF125	486.61	2034.4
s_1379	PRPF19	467.58	1972.2
s_1956	SUMO2	226.01	1159.5
s_761	GAN	320.56	1484.9
s_1528	RNF126	116.46	727.35
s_1626	RNF175	1909.5	5520
s_787	HECTD1	702.24	2601.7
s_2274	TRIML2	61.691	464.15
s_2457	ZNRF4	869.44	3035.6
s_491	DCUN1D2	609.99	2335
s_401	CUL4A	590.39	2279.8
s_2160	TRIM47	670.53	2502.1
s_1903	SOCS6	528.12	2100.2
s_2064	TRIM2	115.89	713.12
s_1634	RNF182	1009.5	3364.6
s_671	FBXO30	313.07	1426.2
s_1900	SOCS5	2207.6	6062.4
s_859	IKBKG	224.28	1122.1
s_1803	SEL1L2	245.61	1193.3
s_137	AURKA	973.8	3220.6
s_1257	PCGF2	650.35	2370.5
s_1312	PEX14	825.62	2816.9
s_774	H2AFX	1184.8	3690.1
s_791	HECTD2	1218.8	3723.9
s_652	FBXO22	121.08	697.11
s_2252	TRIM73	2607.2	6658.1
s_1362	POLR2A	1083.9	3394.9
s_1013	LTN1	155.09	821.6
s_1980	TNFAIP1	765.09	2598.2
s_2277	TRIOBP	91.672	565.52
s_1271	PCNA	142.99	770.03
s_932	KLHL12	332.67	1399.6
s_2051	TRIM13	272.13	1202.2
s_176	BIRC7	1727.9	4734
s_1968	TGFBR1	809.48	2656.9
s_1341	PJA1	2190.9	5658.7
s_341	COMMD5	1994.9	5258.6
s_2013	TRAF3	248.49	1109.7
s_542	DTX3	337.28	1376.4
s_2084	TRIM26	157.98	796.7
s_1860	SMAD5	336.71	1367.6
s_495	DDB1	44.395	327.22
s_448	DCAF13	319.99	1310.6
s_1505	RNF114	3009	7115.2
s_417	CUL9	2132.1	5390.2
s_2392	WAC	288.28	1193.3
s_955	KLHL21	509.67	1806.8
s_1818	SH3RF3	441.06	1623.6
s_710	FBXW12	237.54	1033.2
s_2154	TRIM46	1096.6	3201
s_1052	MAGEE1	2649.8	6284.7
s_1938	SRC	705.7	2267.4
s_1659	RNF19A	420.31	1538.3
s_1880	SNX9	1323.2	3627.8
s_1420	RBCK1	1416	3819.9
s_1239	PAF1	1639.7	4266.3
s_1385	PSMA3	438.76	1570.3
s_666	FBXO3	53.619	348.56
s_2354	UHRF2	1033.2	2962.7
s_494	DCUN1D4	372.45	1374.7
s_1871	SMURF1	1693.9	4319.6
s_1699	RNF220	936.32	2733.3
s_634	FBXO15	400.7	1445.8
s_1757	RNF8	1538.2	3997.7
s_1356	PML	170.08	771.8
s_2058	TRIM17	505.06	1700.1
s_2176	TRIM52	299.81	1155.9
s_2088	TRIM27	926.52	2680
s_1188	NEURL4	2463.6	5731.6
s_1702	RNF26	336.13	1253.7
s_1497	RNF113A	249.07	1003
s_1273	PDE4D	289.43	1116.8
s_2151	TRIM45	1877.8	4591.7
s_1890	SOCS3	294.62	1125.7
s_2053	TRIM15	121.65	590.41
s_2328	UBR1	130.3	611.75
s_1337	PINK1	3086.3	6695.5
s_467	DCAF5	235.81	937.19
s_388	CUL1	299.81	1115
s_1942	STUB1	855.61	2436.3
s_799	HECTD4	751.83	2203.4
s_58	ARRDC4	3534.8	7390.8
s_2187	TRIM56	2828	6169.1
s_744	FEM1C	768.55	2221.2
s_2173	TRIM50	1587.8	3892.8
s_2087	TRIM27	1172.7	3071.2
s_547	DTX4	496.99	1593.4
s_1943	STUB1	85.906	444.59
s_1112	MKRN1	1155.4	3023.2
s_2332	UBR3	210.44	837.6
s_1022	MAGEA3	1707.2	4083.1
s_1805	SELENOS	623.25	1870.8
s_2117	TRIM37	2137.9	3.5567
s_913	KCTD21	728.19	2100.2
s_2376	VPS11	650.35	1917.1
s_1045	MAGED4	1427	3499.8
s_534	DTX1	207.56	807.37
s_814	HERC3	551.76	1666.3
s_2003	TP63	2321.8	5098.5
s_610	FBXL19	2420.9	5265.7
s_1135	MUL1	2015.6	4545.5
s_310	CISH	972.65	2555.5
s_1623	RNF170	539.08	1625.4
s_1300	PEX10	5116.3	9654.7
s_1650	RNF187	5072.5	9580
s_591	FBXL14	595.58	1742.8
s_2465	ZYG11A	649.78	1860.2
s_2134	TRIM40	2736.9	5754.7
s_1023	MAGEA3	1394.7	1.7784
s_510	DERL1	236.39	866.06
s_1710	RNF32	670.53	1890.4
s_704	FBXW10	1623.6	3763
s_1445	RFPL1	1725	3946.2
s_442	DCAF11	661.88	1865.5
s_392	CUL2	320.56	1075.9
s_880	IRF2BP1	831.39	2214
s_2311	UBE3D	3932.7	7650.5
s_1919	SPSB1	543.69	1593.4
s_439	DCAF10	574.25	1661
s_1144	MYLIP	1216	2964.5
s_2126	TRIM39	604.8	1716.1
s_781	HACE1	1281.1	3069.4
s_1258	PCGF2	597.89	1698.3
s_1999	TP53	1158.3	1.7784
s_1609	RNF167	631.9	1769.5
s_1712	RNF32	2075	4493.9
s_1241	PARK7	422.61	1300
s_1138	MYCBP2	1368.7	3.5567
s_306	CHUK	289.43	976.31
s_2436	ZFPL1	608.84	1710.8
s_1848	SKP1	938.63	2383
s_1137	MYCBP2	1584.4	3597.6
s_2393	WAC	183.34	691.78
s_2370	VHL	698.21	1888.6
s_1935	SQSTM1	1562.5	7.1134
s_487	DCUN1D1	376.49	1177.3
s_88	ASB16	3411.5	6647.5
s_1152	NAE1	649.78	1773
s_1018	MAGEA2	1377.4	5.3351
s_451	DCAF13	113	481.93
s_1883	SOCS1	2717.9	5505.8
s_294	CGRRF1	1006.1	2486.1
s_441	DCAF11	1462.1	7.1134
s_776	H2AFX	528.12	1506.3
s_2045	TRIM11	1340.5	5.3351
s_2120	TRIM37	687.83	1844.1
s_80	ASB14	121.65	505.05
s_812	HERC1	1729.7	16.005
s_2048	TRIM11	440.49	1303.5
s_414	CUL7	1105.8	2651.5
s_1520	RNF122	1105.8	3.5567
s_721	FBXW7	507.37	1442.2
s_2468	ZYG11B	852.15	0
s_67	ASB10	2566.2	5180.3
s_1547	RNF135	836.58	1.7784
s_988	LONRF1	1058	3.5567
s_1342	PJA1	2154.6	4481.4
s_1414	RAPSN	1287.4	7.1134
s_1192	NF2	811.79	1.7784
s_699	FBXO7	1128.9	2662.2
s_1640	RNF183	567.33	1554.3
s_1826	SHKBP1	558.68	1534.7
s_1527	RNF126	788.15	1.7784
s_1021	MAGEA3	668.8	1762.3
s_438	DCAF10	988.79	2388.3
s_520	DNM1L	340.17	1047.4
s_1020	MAGEA2	1104.7	5.3351
s_2076	TRIM24	753.56	1.7784
s_980	LNX1	740.87	0
s_1142	MYLIP	738.56	1.7784
s_2350	UBXN1	1146.2	2669.3
s_1064	MAP3K1	737.41	0
s_2141	TRIM42	119.35	480.15
s_2081	TRIM26	939.78	3.5567
s_1560	RNF141	585.2	1575.6
s_1343	PJA1	1887.6	3967.5
s_766	GNL3L	96.861	410.8
s_428	DAXX	708.58	0
s_926	KLHL10	706.85	0
s_326	COMMD10	706.85	0
s_2201	TRIM6	120.5	480.15
s_2191	TRIM58	446.25	1273.3
s_1864	SMAD6	2257.2	94.253
s_1440	RFFL	1952.8	4061.8
s_48	ARRB1	681.49	1.7784
s_2367	VHL	874.05	3.5567
s_1592	RNF152	4199.6	787.81
s_1328	PIAS2	665.92	0
s_1730	RNF40	665.34	1.7784
s_1923	SPSB2	2809.5	5452.4
s_1563	RNF144	1085.1	7.1134
s_418	CUL9	1117.4	2583.9
s_93	ASB18	654.39	1.7784
s_1172	NEURL	571.94	1527.6
s_131	ATP6V0C	168.35	606.42
s_482	DCST1	853.3	2082.4
s_1586	RNF151	72.646	328.99
s_1158	NDFIP2	3060.3	5831.2
s_2165	TRIM49	634.79	0
s_1350	PKN1	412.81	1184.4
s_684	FBXO4	2280.3	119.15
s_660	FBXO25	618.64	1.7784
s_444	DCAF12	616.34	0
s_2083	TRIM26	834.85	2038
s_1794	SEC31A	192.57	665.1
s_346	COMMD6	609.99	1.7784
s_786	HECTD1	928.25	5.3351
s_483	DCST1	1368.7	3014.3
s_2146	TRIM43	607.11	1.7784
s_651	FBXO22	921.91	5.3351
s_963	KLHL36	602.5	0
s_727	FBXW8	4618.8	1063.5
s_1941	STUB1	263.48	837.6
s_624	FBXL7	593.85	0
s_1669	RNF20	781.81	3.5567
s_655	FBXO24	588.08	0
s_623	FBXL7	580.59	0
s_2222	TRIM64	992.82	2320.7
s_322	COMMD1	2193.2	4392.5
s_1979	TNFAIP1	571.94	1.7784
s_535	DTX2	2018.5	90.696
s_1484	RNF10	2590.5	5027.4
s_1613	RNF168	254.84	810.93
s_158	BFAR	2674.6	5153.7
s_1510	RNF12	736.26	3.5567
s_472	DCAF7	535.04	0
s_619	FBXL5	708.58	3.5567
s_474	DCAF7	525.24	0
s_22	ANAPC2	1183.1	2642.6
s_237	CAND1	697.63	3.5567
s_2130	TRIM4	516.59	0
s_24	ANAPC2	649.78	1643.2
s_228	CABIN1	1131.8	14.227
s_1922	SPSB2	686.67	3.5567
s_1727	RNF4	1841.5	78.247
s_204	BRCA1	502.18	0
s_1788	SASS6	565.6	1470.7
s_1334	PIN1	673.41	3.5567
s_1098	MIB2	492.95	0
s_1256	PCGF1	2666.6	5086.1
s_1345	PJA2	486.03	0
s_842	HLA-B	768.55	5.3351
s_2099	TRIM31	649.78	3.5567
s_559	EGFR	475.08	1.7784
s_868	IRAK1	4300.5	1043.9
s_1905	SOCS7	415.12	1150.6
s_499	DDIT4	784.11	1885.1
s_1658	RNF19A	751.25	5.3351
s_908	KCTD16	461.82	0
s_2018	TRAF4	461.82	0
s_1079	MDM4	823.89	7.1134
s_1369	PPIL2	1344.5	32.01
s_2194	TRIM58	447.98	0
s_175	BIRC7	447.41	1.7784
s_433	DCAF1	444.52	1.7784
s_598	FBXL15	3381.5	629.54
s_1856	SMAD4	607.11	3.5567
s_2288	TSC2	439.91	0
s_257	CBLL1	436.45	0
s_1886	SOCS2	4106.2	988.76
s_1181	NEURL2	432.99	1.7784
s_845	HLTF	430.11	0
s_212	BST2	428.38	1.7784
s_1474	RIPK4	1078.2	2406.1
s_2279	TRIP12	1476	3097.9
s_1948	STYX	426.07	1.7784
s_1820	SH3RF3	698.78	5.3351
s_961	KLHL36	844.07	8.8918
s_13	ANAPC10	419.73	0
s_915	KCTD21	1529.6	56.907
s_345	COMMD6	2031.2	4003.1
s_2104	TRIM32	403.59	0
s_2333	UBR3	1187.1	26.675
s_2139	TRIM41	745.48	7.1134
s_1849	SKP2	396.67	0
s_1355	PML	386.29	1.7784
s_945	KLHL2	385.71	1.7784
s_1160	NDFIP2	385.14	0
s_2463	ZYG11A	645.74	5.3351
s_1086	MEX3C	1864.6	3711.4
s_810	HERC1	381.1	0
s_2303	UBE3A	380.53	1.7784
s_135	ATRX	526.97	3.5567
s_102	ASB3	370.15	0
s_906	KCTD16	370.15	0
s_2406	WDTC1	770.28	8.8918
s_1406	RAG1	369.57	1.7784
s_2322	UBE4B	520.05	3.5567
s_1261	PCGF3	518.9	3.5567
s_522	DNM1L	362.08	0
s_979	LNX1	758.17	8.8918
s_937	KLHL15	359.77	1.7784
s_2150	TRIM45	853.3	12.448
s_722	FBXW7	354.58	0
s_1628	RNF175	3013.1	556.62
s_737	FEM1B	501.02	3.5567
s_2001	TP63	351.7	0
s_383	CRY1	349.97	0
s_2043	TRIM10	676.3	7.1134
s_528	DTL	348.81	1.7784
s_813	HERC3	348.81	0
s_638	FBXO17	344.78	0
s_2098	TRIM31	100.9	384.12
s_1185	NEURL4	663.04	7.1134
s_434	DCAF1	2899.5	521.06
s_1541	RNF130	337.28	1.7784
s_2145	TRIM43	2129.2	4095.5
s_801	HECW1	335.55	0
s_907	KCTD16	762.2	1783.7
s_1259	PCGF2	2669.4	426.8
s_1363	PPARGC1A	334.4	0
s_2121	TRIM38	476.81	3.5567
s_759	G2E3	331.52	0
s_1026	MAGEA6	1454.6	69.356
s_1094	MIB1	470.47	3.5567
s_2118	TRIM37	812.36	1870.8
s_1454	RFPL4B	672.84	1611.2
s_2069	TRIM23	323.45	0
s_702	FBXW10	323.45	1.7784
s_115	ASB6	1022.8	2246.1
s_1432	RC3H2	513.13	1300
s_1718	RNF38	316.53	1.7784
s_2374	VHLL	314.22	0
s_582	FANCL	624.98	7.1134
s_465	DCAF5	311.34	1.7784
s_2416	WWP2	311.34	0
s_2431	ZFP91	310.76	1.7784
s_38	ARIH1	1386.6	2863.1
s_2373	VHLL	303.27	1.7784
s_943	KLHL17	2684.4	467.71
s_1165	NEDD4L	302.11	0
s_2368	VHL	299.23	0
s_364	CPEB3	716.08	10.67
s_790	HECTD2	3252.3	736.24
s_1715	RNF34	1256.9	2633.7
s_1073	MDM2	295.77	0
s_2128	TRIM39	1378	2836.5
s_2369	VHL	428.96	3.5567
s_284	CDKN1A	2331.6	4365.9
s_408	CUL5	289.43	0
s_613	FBXL20	1770	3473.1
s_2338	UBR4	515.44	1291.1
s_1949	SUMO1	110.7	401.91
s_2442	ZNF598	1361.8	2799.1
s_1530	RNF128	3108.8	5539.6
s_1452	RFPL4A	1477.1	90.696
s_1276	PDE4D	279.63	0
s_650	FBXO22	484.3	1227.1
s_2363	VCP	628.44	8.8918
s_1671	RNF207	3473.2	880.28
s_2305	UBE3A	498.14	5.3351
s_1914	SPOPL	275.02	0
s_1515	RNF121	496.99	5.3351
s_949	KLHL20	273.29	0
s_720	FBXW5	1375.7	76.469
s_16	ANAPC10	272.13	0
s_1889	SOCS3	272.13	1.7784
s_2314	UBE3D	271.56	1.7784
s_2304	UBE3A	271.56	0
s_830	HGS	1490.4	3001.9
s_370	CREB3L1	752.4	14.227
s_423	CXCR4	269.83	0
s_325	COMMD10	2407.1	4453
s_1381	PRPF19	264.64	1.7784
s_2331	UBR3	843.5	1890.4
s_2391	WAC	262.91	0
s_903	KCTD13	262.33	1.7784
s_2061	TRIM2	228.89	684.67
s_1305	PEX13	260.6	0
s_315	CLU	127.42	441.03
s_2356	UNK	600.19	8.8918
s_952	KLHL20	257.72	0
s_37	ARIH1	255.41	0
s_593	FBXL14	255.41	0
s_74	ASB13	2440	419.69
s_1645	RNF185	1300.7	2671.1
s_4	AICDA	532.16	7.1134
s_1422	RBCK1	1382	2800.9
s_726	FBXW8	1982.8	3768.3
s_2067	TRIM22	245.04	0
s_2159	TRIM47	1457.5	2921.8
s_2298	TTC3	242.15	1.7784
s_64	ASB1	1877.8	3595.8
s_128	ASB9	240.42	0
s_359	COMMD9	1310.5	78.247
s_1962	TGFB1I1	239.27	0
s_2063	TRIM2	941.51	2046.9
s_1170	NEURL	1021.1	2182
s_2240	TRIM7	3168.7	787.81
s_914	KCTD21	234.66	1.7784
s_929	KLHL12	920.18	2004.2
s_2214	TRIM62	345.93	3.5567
s_521	DNM1L	227.16	1.7784
s_1212	NLK	403.01	1040.3
s_798	HECTD4	20.756	117.37
s_29	ANKIB1	548.88	1323.1
s_1554	RNF14	337.86	3.5567
s_1424	RBX1	422.61	1077.7
s_1304	PEX12	481.42	7.1134
s_679	FBXO32	215.63	0
s_797	HECTD4	215.05	1.7784
s_1306	PEX13	1290.3	85.361
s_1602	RNF166	717.81	17.784
s_1187	NEURL4	329.79	3.5567
s_179	BIRC8	212.75	0
s_819	HERC4	212.75	0
s_803	HECW1	211.6	1.7784
s_271	CCNB1IP1	1653	3199.3
s_174	BIRC7	464.13	7.1134
s_626	FBXL8	1165.2	2402.6
s_1639	RNF183	205.83	0
s_605	FBXL18	108.97	382.35
s_1844	SIAH3	203.52	0
s_1383	PSMA3	206.98	617.09
s_723	FBXW7	504.48	8.8918
s_1778	RTF1	198.91	0
s_2199	TRIM6	197.76	0
s_2017	TRAF4	307.3	3.5567
s_240	CAND1	197.18	0
s_2245	TRIM71	197.18	1.7784
s_324	COMMD10	1096	2276.3
s_390	CUL1	195.45	0
s_2046	TRIM11	303.27	3.5567
s_313	CLU	379.37	5.3351
s_984	LNX2	185.65	565.52
s_1380	PRPF19	1447.1	2848.9
s_523	DPF1	4347.2	7170.3
s_2197	TRIM59	189.11	0
s_1683	RNF213	2314.3	451.7
s_515	DIO2	184.5	0
s_1423	RBX1	1171.6	78.247
s_1128	MPL	182.19	0
s_264	CBLL2	182.19	0
s_1209	NLK	285.39	3.5567
s_978	LNX1	180.46	0
s_1840	SIAH2	180.46	0
s_1104	MID1	179.88	0
s_2178	TRIM52	1913	295.21
s_2254	TRIM73	178.73	1.7784
s_2357	UNK	1395.3	129.82
s_1090	MGRN1	177	0
s_1288	PELI1	175.85	0
s_2352	UHRF2	1158.3	80.026
s_71	ASB12	712.04	1591.6
s_1289	PELI2	174.12	0
s_440	DCAF11	173.54	0
s_188	BMI1	172.97	0
s_18	ANAPC11	1157.7	2354.5
s_2171	TRIM5	329.79	867.84
s_1735	RNF41	348.24	905.18
s_1028	MAGEA6	172.39	0
s_2060	TRIM17	170.66	0
s_1166	NEDD4L	169.51	0
s_643	FBXO2	168.93	0
s_280	CDC73	230.04	656.21
s_378	CRNKL1	341.32	5.3351
s_1796	SEC31A	167.78	0
s_160	BFAR	167.78	0
s_1418	RBBP6	167.2	1.7784
s_435	DCAF1	167.2	0
s_1085	MEX3C	2429.6	4337.4
s_9	AMOT	166.62	0
s_853	HSPA8	636.51	1449.4
s_2451	ZNRF3	2014.5	3706.1
s_277	CDC73	165.47	1.7784
s_1629	RNF175	129.15	423.25
s_2317	UBE4A	1156	85.361
s_398	CUL3	160.86	1.7784
s_157	BFAR	157.98	0
s_1507	RNF115	1071.8	2194.5
s_1991	TNK2	1004.9	2082.4
s_835	HINT1	156.82	0
s_1389	PSMD1	156.82	1.7784
s_1373	PPP1R11	156.82	0
s_2410	WSB1	252.53	3.5567
s_1180	NEURL1B	5614.5	8834.8
s_1647	RNF186	2120.6	412.58
s_15	ANAPC10	235.81	663.32
s_1050	MAGEE1	155.67	0
s_883	IRF2BPL	155.67	0
s_59	ARRDC4	1909	3526.5
s_2157	TRIM47	1272.5	2521.7
s_1910	SPOP	155.09	0
s_399	CUL3	155.09	1.7784
s_856	HSPA8	1910.1	3526.5
s_1058	MAGEL2	661.88	1484.9
s_1983	TNFAIP3	153.94	1.7784
s_2244	TRIM71	153.36	0
s_1331	PIAS4	152.79	0
s_824	HERC5	154.52	480.15
s_1775	RSPRY1	156.25	483.71
s_1049	MAGEE1	1866.3	3453.6
s_1756	RNF7	2644.1	4623.7
s_49	ARRB2	3607.5	1196.8
s_2179	TRIM54	676.3	24.897
s_1538	RNF130	149.33	1.7784
s_769	GTF2H2	149.33	0
s_1769	RRAGA	242.15	3.5567
s_1360	POLR2A	148.17	0
s_1103	MID1	148.17	0
s_2329	UBR1	521.2	1223.5
s_1824	SHARPIN	147.02	0
s_394	CUL2	146.44	0
s_2011	TRAF2	145.29	0
s_560	EGFR	144.71	0
s_69	ASB12	144.71	0
s_901	KCTD13	2304.5	4106.2
s_2285	TRPC4AP	142.99	0
s_758	G2E3	142.99	0
s_129	ATP6V0C	142.41	0
s_1449	RFPL3	142.41	0
s_1981	TNFAIP3	232.35	3.5567
s_795	HECTD3	23.062	119.15
s_822	HERC5	298.65	5.3351
s_17	ANAPC11	514.29	1205.7
s_330	COMMD2	1381.4	2678.2
s_1535	RNF13	140.1	1.7784
s_445	DCAF12	228.32	3.5567
s_1899	SOCS5	3922.9	6434.1
s_1839	SIAH2	598.46	1356.9
s_1681	RNF212	137.22	0
s_1898	SOCS5	136.64	0
s_127	ASB9	789.3	1691.2
s_1478	RLIM	133.76	0
s_695	FBXO6	133.76	0
s_380	CRY1	133.76	0
s_2456	ZNRF4	133.18	0
s_904	KCTD13	1913	361.01
s_1108	MID2	1591.9	236.52
s_234	CAMK1	130.88	0
s_1088	MEX3C	3489.3	5799.2
s_391	CUL1	130.3	0
s_784	HACE1	1650.7	3083.7
s_443	DCAF11	129.72	0
s_2079	TRIM25	1710.1	3174.4
s_279	CDC73	277.32	5.3351
s_166	BIRC3	127.99	0
s_1574	RNF148	126.84	0
s_1745	RNF5	472.77	14.227
s_288	CEP131	984.75	74.691
s_2175	TRIM52	230.04	636.65
s_849	HM13	35.746	160.05
s_837	HLA-A	223.7	622.42
s_637	FBXO17	123.96	0
s_1184	NEURL2	123.96	0
s_1632	RNF180	2234.7	3956.8
s_673	FBXO31	752.98	1613
s_1156	NDFIP1	358.04	8.8918
s_1829	SHPRH	908.65	64.021
s_745	FLT3	2661.9	4581
s_66	ASB10	634.21	1403.1
s_2380	VPS18	572.52	1292.9
s_199	BRAP	650.35	1429.8
s_458	DCAF17	307.88	7.1134
s_1697	RNF217	117.04	0
s_1448	RFPL3	116.46	0
s_1822	SHARPIN	475.66	1113.2
s_1216	NOSIP	609.42	1355.1
s_375	CREB3L2	115.31	1.7784
s_992	LONRF2	999.17	2020.2
s_1687	RNF214	114.16	0
s_1605	RNF166	187.38	538.84
s_437	DCAF10	113	0
s_1808	SELENOS	112.43	1.7784
s_1347	PJA2	190.26	3.5567
s_1603	RNF166	2610.6	743.35
s_1326	PIAS2	339.59	8.8918
s_1114	MKRN2	111.27	0
s_307	CHUK	1568.2	2920.1
s_2112	TRIM35	294.62	7.1134
s_2004	TP63	110.12	0
s_184	BLZF1	108.39	1.7784
s_1662	RNF2	108.39	1.7784
s_1171	NEURL	386.87	938.97
s_287	CEP131	2147.7	3791.4
s_14	ANAPC10	1631.1	3007.2
s_1684	RNF213	3306	1150.6
s_53	ARRDC3	104.93	1.7784
s_1318	PEX5	104.93	0
s_886	ITCH	413.39	986.98
s_1148	N4BP1	1015.3	96.031
s_1264	PCGF3	1471.4	2758.2
s_292	CEP68	912.68	74.691
s_120	ASB7	1919.3	417.91
s_2432	ZFP91	103.78	0
s_1754	RNF7	103.78	0
s_235	CAMK1	103.2	0
s_1787	SASS6	1090.3	115.59
s_1912	SPOP	101.47	0
s_2223	TRIM65	776.62	1629
s_1686	RNF214	2602	768.25
s_1462	RFWD3	862.52	1773
s_1204	NFXL1	100.32	0
s_869	IRAK4	99.167	0
s_1139	MYCBP2	272.13	7.1134
s_54	ARRDC3	98.591	0
s_2077	TRIM25	2743.2	4637.9
s_1821	SHARPIN	98.014	0
s_854	HSPA8	98.014	0
s_1677	RNF208	540.23	24.897
s_1608	RNF167	2820.5	901.62
s_1048	MAGED4	884.43	74.691
s_2144	TRIM42	874.05	1785.5
s_1320	PEX5	95.708	0
s_843	HLA-B	164.32	3.5567
s_1499	RNF113B	2420.9	4157.8
s_40	ARIH1	2327	643.76
s_1698	RNF220	162.59	3.5567
s_1695	RNF217	3063.8	1054.6
s_2070	TRIM23	1759.1	371.68
s_2313	UBE3D	89.942	0
s_1653	RNF187	2704	4554.4
s_2071	TRIM23	89.366	0
s_2023	TRAF6	208.14	5.3351
s_2267	TRIML1	1022.2	113.81
s_942	KLHL17	1128.9	144.05
s_203	BRCA1	86.483	1.7784
s_2180	TRIM54	354.58	858.94
s_1267	PCGF6	85.906	0
s_2421	ZAP70	1270.1	190.28
s_1120	MKRN3	281.93	8.8918
s_1393	RAB40C	314.8	780.7
s_452	DCAF16	1295.5	2441.7
s_566	EGR2	935.75	1867.3
s_1951	SUMO1	147.6	3.5567
s_2323	UBOX5	883.28	85.361
s_1207	NHLRC1	840.61	76.469
s_2030	TRAIP	450.29	1033.2
s_2007	TRAF1	1304.7	208.07
s_87	ASB16	491.8	1107.9
s_2107	TRIM33	1638.6	341.44
s_1532	RNF128	599.04	37.345
s_615	FBXL22	132.03	398.35
s_286	CEP131	80.717	0
s_1254	PCGF1	79.564	0
s_1177	NEURL1B	79.564	1.7784
s_927	KLHL10	609.99	1312.4
s_1159	NDFIP2	1124.3	2157.1
s_1982	TNFAIP3	1794.2	425.03
s_2422	ZAP70	76.105	0
s_2358	UNK	376.49	889.18
s_573	ELOB	2826.3	979.87
s_563	EGR2	509.1	1129.3
s_1887	SOCS2	678.6	53.351
s_2193	TRIM58	255.41	8.8918
s_1458	RFWD2	3078.2	1136.4
s_1927	SPSB3	1216	2287
s_1850	SKP2	70.916	0
s_1793	SEC31A	0.57655	8.8918
s_484	DCUN1D1	1545.2	328.99
s_1816	SH3RF2	4039.3	1748.1
s_104	ASB3	2483.8	4164.9
s_802	HECW1	1501.9	318.32
s_919	KCTD5	546	37.345
s_501	DDIT4	2088.9	602.86
s_604	FBXL18	629.6	1326.6
s_1692	RNF215	397.82	917.63
s_646	FBXO21	853.88	96.031
s_6	AMER1	516.02	1129.3
s_1685	RNF213	839.46	1675.2
s_957	KLHL3	401.86	922.96
s_2427	ZER1	725.88	1484.9
s_2002	TP63	232.93	8.8918
s_1087	MEX3C	582.32	1241.3
s_659	FBXO25	63.997	0
s_2208	TRIM61	1293.8	240.08
s_941	KLHL17	1298.4	243.63
s_670	FBXO30	710.31	67.577
s_2168	TRIM49	353.43	17.784
s_2106	TRIM33	149.9	426.8
s_272	CCNB1IP1	314.22	757.58
s_1488	RNF103	2392.1	4004.8
s_897	KCTD11	1240.7	224.07
s_47	ARRB1	354	830.49
s_496	DDB1	59.962	0
s_1029	MAGEB18	153.36	5.3351
s_1387	PSMD1	904.04	1765.9
s_1178	NEURL1B	1105.3	2084.2
s_1709	RNF31	1947	556.62
s_376	CRNKL1	2548.4	4211.1
s_503	DDX58	58.232	0
s_1403	RAG1	2290.6	746.91
s_2246	TRIM71	695.9	1419.1
s_2227	TRIM67	385.14	23.119
s_590	FBXL12	2717.9	1008.3
s_688	FBXO40	1255.7	2303
s_2433	ZFP91	778.35	1548.9
s_1967	TGFBR1	806.02	1593.4
s_986	LONRF1	139.53	5.3351
s_1997	TP53	149.33	417.91
s_109	ASB5	3759.1	5849
s_678	FBXO32	375.34	855.39
s_1874	SMURF2	3645.5	5680.1
s_1670	RNF207	1693.3	462.37
s_1517	RNF121	249.07	617.09
s_2344	UBR7	3389	1458.2
s_1127	MPL	2699.4	4364.1
s_385	CTR9	90.519	3.5567
s_2218	TRIM63	1862.3	561.96
s_1282	PDZRN4	1557.3	409.02
s_1696	RNF217	1318.6	298.76
s_266	CCDC50	1428.1	348.56
s_2453	ZNRF3	2762.8	1088.4
s_1875	SMURF2	1387.2	2468.4
s_1964	TGFB1I1	44.971	0
s_601	FBXL16	118.19	343.22
s_1330	PIAS4	44.395	0
s_1287	PELI1	1088	209.85
s_2020	TRAF4	17.873	85.361
s_470	DCAF6	688.4	85.361
s_1513	RNF12	1018.8	186.73
s_2301	UBAC1	1354.9	325.44
s_1858	SMAD5	42.665	0
s_1438	RCHY1	1944.1	3270.4
s_229	CACYBP	117.04	5.3351
s_1296	PELI3	973.22	1826.4
s_297	CHEK2	620.37	71.134
s_672	FBXO30	42.088	1.7784
s_956	KLHL21	592.7	65.799
s_1215	NOSIP	580.01	1191.5
s_2417	WWP2	1832.9	3103.2
s_2228	TRIM67	897.69	1703.7
s_1996	TOPORS	1274.2	298.76
s_1084	MED8	695.9	92.474
s_164	BIRC2	39.782	0
s_1810	SH3RF1	1711.8	517.5
s_2334	UBR3	1746.4	538.84
s_132	ATP6V0C	588.08	69.356
s_1353	PML	1195.2	2150
s_2273	TRIML2	618.07	1244.8
s_2230	TRIM67	184.5	474.82
s_1179	NEURL1B	3235.6	1442.2
s_1550	RNF138	1219.4	2182
s_1419	RBCK1	1964.9	668.66
s_1298	PEX10	2110.8	752.24
s_1075	MDM2	1030.3	1893.9
s_653	FBXO24	1989.1	684.67
s_899	KCTD11	200.06	12.448
s_707	FBXW11	334.98	755.8
s_749	FZD5	5175.7	7577.6
s_2213	TRIM62	1887.6	633.09
s_1427	RC3H1	718.96	1401.3
s_838	HLA-A	725.88	1412
s_2147	TRIM43	2599.7	4145.3
s_420	CXCR4	313.64	24.897
s_1863	SMAD6	3064.4	4774.9
s_426	CYTH1	1104.1	247.19
s_1357	POLD4	1088	1972.2
s_1255	PCGF1	807.17	1536.5
s_337	COMMD4	419.15	42.68
s_2138	TRIM41	3535.4	5388.4
s_192	BOK	32.287	0
s_533	DTX1	944.39	192.06
s_2105	TRIM33	1456.4	423.25
s_291	CEP68	31.71	0
s_1814	SH3RF2	1363.5	2367
s_1823	SHARPIN	540.23	69.356
s_965	KLHL40	1729.7	2893.4
s_1183	NEURL2	1897.4	672.22
s_2229	TRIM67	1680.1	2816.9
s_1790	SCAMP3	2468.8	3919.5
s_841	HLA-B	60.538	3.5567
s_1743	RNF44	517.74	1052.8
s_933	KLHL13	2205.3	3551.4
s_1522	RNF125	1019.3	234.74
s_262	CBLL2	1535.4	483.71
s_1827	SHKBP1	1179.6	305.88
s_2296	TTC3	833.12	163.61
s_1071	MC4R	28.251	0
s_62	ASB1	826.78	161.83
s_75	ASB13	2036.4	771.8
s_882	IRF2BPL	246.76	577.96
s_1758	RNF8	27.675	1.7784
s_457	DCAF17	27.675	1.7784
s_1099	MIB2	1322.6	382.35
s_620	FBXL5	363.23	782.47
s_631	FBXO11	3333.6	1614.7
s_1915	SPOPL	1153.1	2027.3
s_622	FBXL5	1235	345
s_752	FZD5	1752.1	2889.8
s_2458	ZNRF4	1966.6	748.69
s_1594	RNF157	991.67	1781.9
s_608	FBXL19	2581.2	4033.3
s_225	CABIN1	1985.1	3213.5
s_1386	PSMA3	678.6	1298.2
s_393	CUL2	25.368	0
s_1663	RNF2	872.33	1598.7
s_1974	TMEM129	2420.9	3809.2
s_1813	SH3RF2	1037.8	261.42
s_374	CREB3L2	24.792	0
s_2419	ZAP70	452.59	60.464
s_823	HERC5	1002.6	247.19
s_630	FBXO11	615.76	1193.3
s_2127	TRIM39	657.85	117.37
s_1483	RNF10	24.215	0
s_2025	TRAF7	448.56	60.464
s_995	LONRF3	1256.9	369.9
s_2137	TRIM41	1063.7	1879.7
s_1548	RNF135	4339.1	2342.1
s_1493	RNF11	359.19	42.68
s_1426	RBX1	728.76	1365.8
s_2250	TRIM72	1659.9	2731.5
s_912	KCTD17	1665.1	2738.7
s_2348	UBXN1	482	969.2
s_1446	RFPL1	1810.4	688.22
s_1524	RNF125	775.46	1431.6
s_1469	RIPK2	2666.6	4104.4
s_526	DPF1	993.4	1758.8
s_1737	RNF43	1606.3	577.96
s_60	ARRDC4	1476	505.05
s_1992	TNK2	21.332	1.7784
s_1892	SOCS3	729.92	152.94
s_2152	TRIM45	3380.3	1719.7
s_148	BAG6	397.82	55.129
s_84	ASB15	443.37	65.799
s_2362	UNKL	20.756	0
s_1124	MNAT1	753.56	163.61
s_1888	SOCS2	1444.3	2407.9
s_1559	RNF141	1786.7	691.78
s_2065	TRIM22	1899.7	761.13
s_1475	RIPK4	351.12	46.237
s_1492	RNF11	1080.5	1877.9
s_1359	POLR2A	20.179	0
s_211	BST2	136.64	350.34
s_1580	RNF149	1458.7	506.83
s_2216	TRIM63	974.95	1717.9
s_2181	TRIM54	19.603	0
s_2225	TRIM65	19.603	1.7784
s_2258	TRIM74	1327.2	439.25
s_746	FLT3	2150	926.52
s_742	FEM1C	521.2	90.696
s_872	IRAK4	1094.9	321.88
s_2032	TRAIP	397.82	58.686
s_2295	TTC3	2737.5	1314.2
s_247	CBL	356.31	745.13
s_352	COMMD8	2049.6	869.61
s_1125	MPL	1049.9	302.32
s_173	BIRC7	2211.1	976.31
s_2026	TRAF7	1049.3	1819.3
s_21	ANAPC2	18.45	0
s_1705	RNF26	18.45	0
s_1755	RNF7	18.45	0
s_1208	NHLRC1	126.84	327.22
s_1760	RNF8	3211.4	1645
s_2262	TRIM8	974.37	272.09
s_2219	TRIM64	742.6	1356.9
s_953	KLHL21	592.12	1123.9
s_836	HINT1	1739.5	690
s_962	KLHL36	366.11	757.58
s_2073	TRIM24	171.24	412.58
s_1151	NAE1	17.873	1.7784
s_202	BRCA1	613.45	1155.9
s_1674	RNF208	666.5	1237.7
s_1214	NOSIP	17.297	0
s_967	KLHL40	17.297	1.7784
s_1297	PEX10	571.36	1086.6
s_26	ANAPC4	526.39	99.588
s_1000	LRR1	198.91	23.119
s_2027	TRAF7	1709.5	682.89
s_1598	RNF165	693.02	158.27
s_1062	MAP3K1	2415.8	1131
s_11	AMOT	2.3062	17.784
s_1031	MAGEB18	1077.6	332.55
s_1270	PCNA	16.72	0
s_508	DERL1	2106.7	937.19
s_747	FLT3	2342.5	1090.1
s_2169	TRIM5	2511.5	1202.2
s_1774	RSPRY1	4035.3	2269.2
s_377	CRNKL1	16.143	0
s_165	BIRC3	16.143	1.7784
s_586	FBH1	962.84	1671.6
s_312	CLU	265.79	577.96
s_1441	RFFL	3308.3	1757
s_762	GAN	468.74	87.139
s_2400	WDR61	15.567	1.7784
s_863	INAVA	15.567	1.7784
s_1309	PEX14	238.69	528.17
s_1411	RAPSN	629.02	142.27
s_371	CREB3L1	448.56	880.28
s_1828	SHKBP1	338.44	53.351
s_890	KCMF1	50.737	5.3351
s_119	ASB7	14.99	1.7784
s_61	ASB1	14.99	1.7784
s_621	FBXL5	1796	762.91
s_139	AURKA	1011.9	314.77
s_848	HLTF	624.98	144.05
s_1109	MKRN1	1514.6	593.97
s_1365	PPARGC1A	268.67	39.124
s_1765	RPA2	1180.8	405.46
s_656	FBXO24	1205	2006
s_2454	ZNRF3	14.414	1.7784
s_680	FBXO32	14.414	0
s_236	CAMK1	14.414	0
s_1552	RNF138	14.414	0
s_1693	RNF215	205.25	464.15
s_1832	SHPRH	1489.8	585.08
s_250	CBLB	1053.9	1785.5
s_1990	TNK2	754.71	200.95
s_675	FBXO31	2350.6	3567.4
s_1061	MAP3K1	544.84	1024.3
s_1539	RNF130	1256.3	2071.8
s_1516	RNF121	3234.5	1746.3
s_2415	WWP2	996.86	1700.1
s_497	DDB1	13.837	0
s_1976	TMEM129	13.837	0
s_1978	TNFAIP1	382.25	69.356
s_1036	MAGEB2	2051.4	946.08
s_1325	PIAS2	245.61	531.73
s_1845	SKP1	901.73	1556.1
s_217	BTBD6	1140.4	398.35
s_2047	TRIM11	118.19	296.98
s_947	KLHL2	251.38	39.124
s_1391	RAB40C	2030.6	944.3
s_2078	TRIM25	3647.3	2066.4
s_2242	TRIM7	1129.5	1877.9
s_30	ANKIB1	289.43	48.015
s_536	DTX2	3352.1	1856.6
s_1364	PPARGC1A	939.78	1604.1
s_629	FBXO11	12.684	0
s_1720	RNF38	1910.7	871.39
s_531	DTX1	1285.1	2093.1
s_1354	PML	2859.7	4202.2
s_1933	SQSTM1	181.04	412.58
s_587	FBXL12	4053.7	5728.1
s_1295	PELI3	586.93	1075.9
s_343	COMMD5	2190.3	1061.7
s_700	FBXO7	3817.4	5427.5
s_2327	UBR1	729.92	1291.1
s_1549	RNF135	1512.3	629.54
s_140	AURKA	1097.8	389.46
s_2056	TRIM15	1855.9	846.49
s_690	FBXO41	1047	362.78
s_1410	RANGAP1	148.17	350.34
s_677	FBXO32	1122	405.46
s_588	FBXL12	2005.8	3065.9
s_850	HM13	4701.2	2879.1
s_2321	UBE4B	441.06	844.72
s_2408	WSB1	3506	5016.7
s_1815	SH3RF2	1057.4	371.68
s_353	COMMD8	330.94	62.242
s_2260	TRIM8	278.48	577.96
s_1833	SIAH1	454.9	101.37
s_396	CUL3	1051.1	373.45
s_2136	TRIM40	1654.1	2580.4
s_1851	SKP2	957.08	325.44
s_373	CREB3L2	2076.2	3142.3
s_95	ASB18	341.32	67.577
s_1284	PDZRN4	180.46	405.46
s_2308	UBE3C	479.69	898.07
s_748	FLT3	626.71	1120.4
s_2198	TRIM59	911.53	307.65
s_866	IRAK1	10.378	0
s_2434	ZFP91	121.08	293.43
s_141	AXIN1	3215.4	4604.1
s_1509	RNF115	830.81	270.31
s_661	FBXO27	1522.1	666.88
s_1163	NEDD4	337.28	69.356
s_2439	ZNF598	541.38	140.49
s_395	CUL2	1034.3	382.35
s_1376	PRKDC	3801.2	2271
s_1929	SPSB4	2125.2	1072.3
s_686	FBXO40	79.564	209.85
s_406	CUL4B	694.17	1209.3
s_2466	ZYG11A	778.35	252.53
s_186	BMI1	2141.3	1090.1
s_1066	MC1R	269.25	53.351
s_2021	TRAF6	1380.8	2174.9
s_1841	SIAH3	483.73	890.95
s_238	CAND1	468.74	867.84
s_639	FBXO17	1255.2	2000.6
s_576	ERCC8	932.29	337.89
s_852	HM13	3965.5	5509.3
s_416	CUL9	1589	732.68
s_2449	ZNRF2	4187.5	2591.1
s_1865	SMAD7	1250	524.61
s_682	FBXO4	1150.2	1847.7
s_1132	MSL2	1983.3	1003
s_2235	TRIM69	467.58	122.71
s_270	CCNB1IP1	763.36	1298.2
s_486	DCUN1D1	429.53	800.26
s_1708	RNF31	20.179	3.5567
s_581	FANCL	8.6483	0
s_493	DCUN1D4	1166.9	481.93
s_2347	UBXN1	752.4	1278.6
s_1600	RNF165	953.04	1563.2
s_1908	SOCS7	2350	1268
s_1589	RNF151	1584.9	2425.7
s_711	FBXW12	2227.2	1187.9
s_2460	ZSWIM2	2416.9	3506.9
s_1268	PCGF6	1146.2	1821
s_1210	NLK	2777.8	1593.4
s_410	CUL5	275.59	62.242
s_481	DCST1	838.31	307.65
s_1689	RNF214	183.34	393.02
s_317	CNOT4	842.92	1396
s_685	FBXO40	1806.3	2704.9
s_170	BIRC6	612.88	1063.5
s_161	BIRC2	949.58	371.68
s_1301	PEX12	707.43	241.86
s_554	DZIP3	824.47	304.1
s_1502	RNF114	5137.7	6875.1
s_355	COMMD8	7.4952	1.7784
s_2447	ZNRF2	1007.8	409.02
s_82	ASB15	883.28	1445.8
s_1412	RAPSN	94.555	17.784
s_1518	RNF122	135.49	305.88
s_592	FBXL14	605.96	197.4
s_1434	RC3H2	423.19	773.58
s_1753	RNF7	1614.9	798.48
s_532	DTX1	602.5	197.4
s_607	FBXL19	3819.7	5235.5
s_2470	ZYG11B	291.16	71.134
s_2300	UBAC1	591.54	193.84
s_1744	RNF44	140.68	312.99
s_2080	TRIM25	308.46	592.19
s_2297	TTC3	1012.4	1616.5
s_865	IRAK1	3940.2	5374.2
s_1989	TNK2	1384.9	2121.6
s_285	CEP131	2358.7	3391.3
s_1068	MC1R	649.2	225.85
s_891	KCMF1	189.11	394.79
s_1009	LRWD1	1390.1	2121.6
s_1644	RNF185	524.09	167.16
s_1751	RNF6	4058.4	2614.2
s_382	CRY1	726.46	268.53
s_537	DTX2	811.79	314.77
s_182	BLZF1	197.18	407.24
s_1223	NPTXR	1175.6	531.73
s_463	DCAF4	103.2	241.86
s_779	H2AFY	1036.6	448.14
s_807	HECW2	1476	729.12
s_1319	PEX5	228.32	457.04
s_369	CREB3L1	162.59	346.78
s_350	COMMD7	2934.1	1774.8
s_2353	UHRF2	1687	876.73
s_339	COMMD4	92.825	19.562
s_2441	ZNF598	263.48	67.577
s_39	ARIH1	1371	666.88
s_757	G2E3	394.94	716.68
s_2283	TRPC4AP	1232.1	1893.9
s_207	BRMS1	1132.9	515.72
s_2426	ZBTB16	276.17	72.912
s_729	FBXW9	5922.9	7714.5
s_1005	LRSAM1	528.12	177.84
s_541	DTX3	393.21	711.34
s_1562	RNF144	1124.9	513.94
s_309	CISH	4734.1	3192.1
s_321	COMMD1	430.11	764.69
s_2195	TRIM59	245.04	64.021
s_1017	MAGEA2	254.84	494.38
s_1421	RBCK1	328.64	94.253
s_944	KLHL17	834.27	1340.9
s_2183	TRIM55	175.27	362.78
s_972	KLHL42	437.6	771.8
s_1847	SKP1	790.45	323.66
s_2423	ZBTB16	848.11	357.45
s_45	ARRB1	1175.6	1799.7
s_239	CAND1	349.97	638.43
s_1221	NPTXR	1224	593.97
s_1397	RAB7A	2194.9	3119.2
s_1242	PARK7	548.3	930.08
s_1633	RNF180	162.59	337.89
s_1010	LRWD1	570.21	958.53
s_1189	NF2	280.78	528.17
s_268	CCDC50	5.189	1.7784
s_2412	WWP1	4498.3	5941.5
s_2057	TRIM17	1321.5	1982.9
s_233	CAMK1	2367.9	1410.2
s_196	BPY2	724.73	1175.5
s_1101	MID1	4675.3	6149.5
s_208	BRMS1	947.85	428.58
s_1136	MUL1	622.68	241.86
s_243	CASC3	2933.5	1845.9
s_1616	RNF169	946.7	430.36
s_753	FZR1	2126.3	3012.5
s_2100	TRIM31	1218.3	604.64
s_1074	MDM2	973.8	1511.6
s_178	BIRC8	751.25	314.77
s_1994	TOPORS	1009.5	1559.6
s_1200	NFX1	472.2	168.94
s_2299	UBAC1	2336.2	1406.7
s_867	IRAK1	355.16	115.59
s_1450	RFPL4A	318.26	579.74
s_1006	LRSAM1	927.67	1444
s_1157	NDFIP2	222.55	430.36
s_708	FBXW11	132.03	280.98
s_2211	TRIM62	426.07	738.02
s_1940	SRC	1998.9	2832.9
s_2010	TRAF2	752.98	323.66
s_616	FBXL22	687.25	286.31
s_147	BAG6	951.89	446.37
s_126	ASB9	2034.1	1198.6
s_676	FBXO31	766.24	1214.6
s_261	CBLL2	299.23	96.031
s_1044	MAGED1	1609.2	896.29
s_248	CBL	1231.5	1835.3
s_1122	MNAT1	769.7	339.66
s_948	KLHL2	163.16	328.99
s_2464	ZYG11A	249.07	465.93
s_2435	ZFPL1	585.2	958.53
s_338	COMMD4	4581.9	3199.3
s_1700	RNF220	816.98	371.68
s_1063	MAP3K1	145.29	298.76
s_183	BLZF1	419.73	152.94
s_150	BARD1	1235	643.76
s_1612	RNF168	190.84	56.907
s_1283	PDZRN4	855.61	398.35
s_1950	SUMO1	185.07	362.78
s_1080	MDM4	825.62	380.57
s_1442	RFFL	1789.6	2541.3
s_505	DDX58	299.81	540.62
s_1019	MAGEA2	404.16	147.6
s_1230	OSTM1	1022.2	506.83
s_1491	RNF11	782.38	355.67
s_2326	UBOX5	2914.5	1893.9
s_1764	RNFT1	2705.2	3677.6
s_1747	RNF5	1218.3	1803.2
s_348	COMMD7	1821.3	2576.8
s_1870	SMURF1	1865.7	2632
s_490	DCUN1D2	778.92	1218.2
s_815	HERC3	1205.6	1785.5
s_1003	LRRC41	542.54	890.95
s_1097	MIB2	4.0359	0
s_5	AMER1	1357.2	739.79
s_1724	RNF39	1683.5	2397.2
s_334	COMMD3	1376.2	754.02
s_1958	SYVN1	1484	832.27
s_1377	PRKDC	206.98	65.799
s_516	DIO2	880.4	425.03
s_1485	RNF10	1879.6	2633.7
s_2411	WWP1	931.13	462.37
s_1750	RNF6	1687	992.32
s_1738	RNF43	187.38	60.464
s_1024	MAGEA3	2336.8	3193.9
s_2319	UBE4B	1178.5	1732.1
s_561	EGFR	1113.3	1645
s_1286	PELI1	1029.7	533.51
s_1617	RNF169	1550.4	898.07
s_1920	SPSB1	104.36	32.01
s_1782	SAMHD1	4082.6	5295.9
s_524	DPF1	1574	915.85
s_1117	MKRN3	1038.4	540.62
s_1739	RNF43	3361.3	2292.3
s_871	IRAK4	886.16	441.03
s_195	BPY2	2052.5	2831.1
s_2425	ZBTB16	803.14	391.24
s_1971	THOC1	163.74	318.32
s_636	FBXO15	1612	2274.5
s_28	ANAPC4	1680.7	1003
s_354	COMMD8	8.6483	3.5567
s_265	CCDC50	1398.7	798.48
s_245	CBL	552.91	887.4
s_469	DCAF6	2105.6	1323.1
s_143	AXIN1	760.47	366.34
s_644	FBXO2	2348.3	1509.8
s_97	ASB2	386.87	652.65
s_2343	UBR7	5519.9	6962.2
s_1579	RNF149	1296.1	729.12
s_1543	RNF133	430.11	713.12
s_1897	SOCS5	632.48	994.1
s_1555	RNF14	3444.9	2383
s_1081	MED8	1469.1	2086
s_1587	RNF151	2078.5	2847.1
s_255	CBLC	2133.8	1353.3
s_898	KCTD11	2357.5	1527.6
s_2381	VPS18	2979.1	2016.6
s_107	ASB4	167.2	56.907
s_133	ATRX	333.25	570.85
s_2202	TRIM6	1919.3	2642.6
s_1012	LRWD1	1227.5	1771.2
s_1894	SOCS4	546	245.41
s_1217	NOTCH2	3627.7	2548.4
s_572	ELOB	959.38	506.83
s_596	FBXL15	1202.7	1735.7
s_2097	TRIM31	1581.5	951.42
s_577	ERCC8	121.08	40.902
s_1232	OSTM1	2491.9	3336.2
s_2384	VPS41	1047.6	572.63
s_954	KLHL21	2199.6	1429.8
s_2015	TRAF3	735.68	1118.6
s_2016	TRAF3	997.44	1461.8
s_1601	RNF165	1883	2578.6
s_2172	TRIM5	2321.8	1531.2
s_974	LEO1	7.4952	3.5567
s_734	FEM1A	638.82	309.43
s_900	KCTD11	750.67	1134.6
s_1607	RNF167	663.04	1017.2
s_574	ELOB	1218.8	1739.2
s_918	KCTD5	2.8828	0
s_1250	PCBP2	2.8828	0
s_1339	PINK1	175.85	327.22
s_1925	SPSB3	1576.9	969.2
s_832	HGS	2341.4	1561.4
s_168	BIRC3	475.08	216.96
s_275	CCNF	461.82	738.02
s_1352	PKN1	434.72	195.62
s_1182	NEURL2	445.68	714.9
s_500	DDIT4	404.16	179.61
s_928	KLHL10	1220.6	718.45
s_1772	RRAGA	861.37	465.93
s_1576	RNF148	727.03	377.01
s_976	LEO1	2116	2834.7
s_1614	RNF169	550.61	855.39
s_2349	UBXN1	2301	1545.4
s_1303	PEX12	413.39	666.88
s_446	DCAF12	727.61	378.79
s_647	FBXO21	891.35	1301.8
s_429	DAXX	305	512.16
s_1494	RNF113A	152.21	58.686
s_2111	TRIM35	2890.8	3755.9
s_1590	RNF152	1018.8	581.52
s_351	COMMD7	612.3	933.63
s_283	CDKN1A	1053.9	608.2
s_2315	UBE4A	1460.4	2016.6
s_1578	RNF149	1677.8	2285.2
s_2256	TRIM74	748.37	400.13
s_1131	MSL2	20.179	8.8918
s_1726	RNF4	783.54	1152.4
s_1039	MAGEC2	2081.9	1396
s_1211	NLK	928.25	526.39
s_777	H2AFY	991.1	1419.1
s_213	BTBD1	3177.4	4076
s_1313	PEX2	354	576.19
s_1734	RNF41	772	419.69
s_1655	RNF19	3149.7	2258.5
s_2220	TRIM64	1964.9	1307.1
s_550	DTX4	391.48	625.98
s_1384	PSMA3	947.28	1358.7
s_1656	RNF19	1471.4	930.08
s_1926	SPSB3	2142.5	2832.9
s_412	CUL7	187.96	78.247
s_2082	TRIM26	1221.1	1701.9
s_1329	PIAS4	1120.8	1575.6
s_2467	ZYG11B	551.76	280.98
s_1786	SASS6	217.36	377.01
s_1205	NHLRC1	1684.7	1099
s_2156	TRIM46	377.07	602.86
s_1972	THOC1	656.12	350.34
s_2359	UNKL	2.3062	0
s_1004	LRRC41	2.3062	1.7784
s_1939	SRC	2.3062	0
s_242	CASC3	2000.1	1349.8
s_2234	TRIM68	881.55	1268
s_874	IREB2	51.313	21.34
s_1140	MYCBP2	1113.9	1559.6
s_1779	RTF1	1215.4	1685.9
s_1407	RANGAP1	1455.2	1982.9
s_1195	NFKBIA	1609.7	1049.2
s_2383	VPS41	1232.7	762.91
s_507	DERL1	584.05	878.51
s_1988	TNIP1	774.31	433.92
s_1975	TMEM129	986.48	585.08
s_893	KCTD10	4500.6	5573.4
s_2203	TRIM60	792.18	1147
s_1909	SPOP	213.9	94.253
s_318	CNOT4	93.978	184.95
s_1435	RCHY1	1252.3	784.25
s_42	ARIH2	544.27	821.6
s_1119	MKRN3	2037	1397.8
s_419	CUL9	1448.3	1963.3
s_181	BLZF1	482.58	738.02
s_793	HECTD3	364.38	577.96
s_938	KLHL15	835.43	483.71
s_73	ASB13	2426.1	1714.3
s_2142	TRIM42	1860.5	2461.2
s_2361	UNKL	1538.8	1010.1
s_1161	NEDD4	1863.4	1266.2
s_1314	PEX2	453.75	697.11
s_1944	STUB1	1382	890.95
s_1825	SHKBP1	637.09	350.34
s_612	FBXL20	1101.2	681.11
s_739	FEM1B	1614.3	1074.1
s_951	KLHL20	3136.4	2315.4
s_1054	MAGEF1	609.42	898.07
s_556	E4F1	144.14	64.021
s_768	GNL3L	3130.7	3947.9
s_1059	MAGEL2	849.84	505.05
s_2155	TRIM46	251.95	414.36
s_1429	RC3H1	2283.2	2943.2
s_1105	MID2	630.75	921.19
s_68	ASB10	1420.1	937.19
s_1830	SHPRH	1224	1664.5
s_1489	RNF103	2181.1	2816.9
s_632	FBXO11	254.26	122.71
s_2444	ZNRF1	383.41	197.4
s_1173	NEURL1	2535.7	3231.3
s_253	CBLC	480.85	722.01
s_51	ARRB2	1889.4	2463
s_2205	TRIM60	199.49	336.11
s_1015	LTN1	310.76	156.49
s_2212	TRIM62	4178.3	5123.4
s_785	HECTD1	756.44	449.92
s_1145	N4BP1	2923.1	3672.3
s_1804	SEL1L2	240.42	393.02
s_1308	PEX13	257.14	416.13
s_1461	RFWD2	719.54	1024.3
s_2148	TRIM43	1027.4	652.65
s_743	FEM1C	163.74	78.247
s_1126	MPL	1774.1	2310.1
s_1802	SEL1L2	3648.4	4495.7
s_936	KLHL13	642.28	375.23
s_2049	TRIM13	4.6124	3.5567
s_575	ERCC8	4165	3247.3
s_1477	RIPK4	910.95	1259.1
s_1436	RCHY1	2260.7	1641.4
s_931	KLHL12	208.14	103.14
s_1102	MID1	1235	818.04
s_2428	ZER1	1.7297	0
s_895	KCTD10	1.7297	0
s_1631	RNF180	1.7297	0
s_763	GAN	2825.1	2114.5
s_896	KCTD10	1198.1	791.37
s_1675	RNF208	1820.2	2356.3
s_717	FBXW5	114.16	55.129
s_333	COMMD3	325.18	503.27
s_765	GNL3L	638.24	378.79
s_447	DCAF12	108.97	53.351
s_1630	RNF180	554.07	321.88
s_1521	RNF122	645.16	385.9
s_502	DDIT4	2068.1	2637.3
s_1960	SYVN1	2504	1863.7
s_46	ARRB1	1046.4	688.22
s_1327	PIAS2	1306.5	890.95
s_696	FBXO6	2528.2	1892.2
s_712	FBXW12	1158.9	1545.4
s_2215	TRIM63	755.28	1049.2
s_1652	RNF187	669.38	409.02
s_151	BARD1	2828	3508.7
s_2188	TRIM56	1994.9	2539.5
s_783	HACE1	1011.3	665.1
s_709	FBXW12	959.38	625.98
s_1299	PEX10	1576.9	1113.2
s_221	BTRC	456.05	263.2
s_1714	RNF34	2379.4	1776.6
s_627	FBXL8	890.77	576.19
s_1551	RNF138	631.9	385.9
s_1690	RNF215	121.08	62.242
s_2289	TSC2	4.0359	3.5567
s_464	DCAF5	586.93	355.67
s_485	DCUN1D1	601.92	850.05
s_1476	RIPK4	554.64	334.33
s_1154	NDFIP1	3670.9	4453
s_1164	NEDD4	1661.6	1191.5
s_1378	PRKDC	571.94	346.78
s_1272	PCNA	666.5	414.36
s_873	IREB2	1105.3	746.91
s_1811	SH3RF1	712.04	448.14
s_1867	SMAD7	290.01	444.59
s_924	KCTD6	1173.9	803.81
s_1762	RNFT1	1177.3	807.37
s_2115	TRIM36	596.73	368.12
s_1322	PIAS1	159.13	263.2
s_594	FBXL14	2568	1958
s_1625	RNF170	1524.4	1961.5
s_1037	MAGEC2	2035.8	1511.6
s_2231	TRIM68	1113.3	1470.7
s_2278	TRIOBP	595	369.9
s_1348	PJA2	996.86	672.22
s_1703	RNF26	1166.4	1531.2
s_999	LRR1	610.57	851.83
s_424	CYTH1	1689.9	2150
s_1198	NFX1	593.27	369.9
s_1556	RNF14	333.82	192.06
s_1482	RNF10	540.81	332.55
s_551	DZIP3	1730.8	1266.2
s_2459	ZSWIM2	614.61	385.9
s_2022	TRAF6	697.63	958.53
s_782	HACE1	938.63	1253.7
s_2012	TRAF2	442.22	264.97
s_855	HSPA8	127.99	69.356
s_828	HERC6	33.44	71.134
s_2264	TRIM9	1109.3	764.69
s_290	CEP68	1197.5	835.82
s_602	FBXL16	2493	3074.8
s_2275	TRIOBP	1746.4	1285.7
s_1240	PAF1	1283.4	906.96
s_1526	RNF126	1020.5	1346.2
s_1571	RNF146	2495.9	1920.6
s_1222	NPTXR	845.23	563.74
s_2404	WDTC1	1857.7	1381.8
s_2302	UBAC1	2288.3	1744.6
s_2036	TRIB1	3024	2375.9
s_1263	PCGF3	1303	1680.5
s_32	ANKIB1	1149.1	1497.4
s_683	FBXO4	2677.5	3273.9
s_1776	RSPRY1	616.91	850.05
s_2398	WASHC1	1116.2	780.7
s_1627	RNF175	1511.1	1922.4
s_100	ASB2	999.74	1314.2
s_468	DCAF6	1320.3	947.86
s_2286	TRPC4AP	3439.7	2751.1
s_922	KCTD6	192.57	302.32
s_344	COMMD6	2858.6	2247.8
s_450	DCAF13	1444.3	1838.8
s_1396	RAB7A	28.251	60.464
s_834	HINT1	42.088	83.582
s_1921	SPSB2	2014.5	1529.4
s_628	FBXL8	746.64	497.94
s_1544	RNF133	524.09	729.12
s_295	CGRRF1	1376.2	1755.2
s_3	AICDA	2597.9	2030.9
s_471	DCAF6	867.14	1148.8
s_1588	RNF151	2394.4	2930.7
s_216	BTBD1	926.52	1218.2
s_76	ASB13	2764.6	2180.3
s_1500	RNF113B	1493.3	1100.8
s_1089	MGRN1	1144.5	816.26
s_189	BOK	800.83	1065.2
s_220	BTBD6	1274.2	1629
s_657	FBXO25	284.82	421.47
s_558	E4F1	3317.5	3969.3
s_2166	TRIM49	193.72	300.54
s_2248	TRIM72	1603.4	1196.8
s_1514	RNF121	1180.2	1515.2
s_2405	WDTC1	202.37	311.21
s_1536	RNF13	1655.3	2068.2
s_2320	UBE4B	3371.1	4017.3
s_968	KLHL40	642.86	428.58
s_303	CHFR	2528.8	1991.8
s_1694	RNF217	923.06	647.32
s_205	BRMS1	167.2	261.42
s_2074	TRIM24	1312.2	965.64
s_1067	MC1R	1821.3	2251.4
s_1591	RNF152	260.03	384.12
s_1798	SEL1L	580.59	385.9
s_1111	MKRN1	800.26	1052.8
s_1473	RIPK3	1487.5	1861.9
s_1945	STYX	626.14	841.16
s_569	EIF4E2	1.1531	0
s_1857	SMAD5	1.1531	0
s_1736	RNF41	1.1531	0
s_1596	RNF157	1.1531	0
s_778	H2AFY	1.1531	0
s_2396	WASHC1	1.1531	0
s_114	ASB6	1.1531	0
s_1169	NEURL	567.33	378.79
s_1873	SMURF2	643.43	860.72
s_1713	RNF34	988.21	707.78
s_1228	NSMCE1	1427	1787.2
s_1642	RNF185	343.05	218.74
s_488	DCUN1D2	889.62	1152.4
s_1651	RNF187	717.23	946.08
s_214	BTBD1	835.43	590.41
s_2281	TRIP12	1079.9	787.81
s_1277	PDZRN3	1105.3	1404.9
s_538	DTX2	1261.5	938.97
s_320	COMMD1	729.34	508.61
s_2132	TRIM4	558.1	377.01
s_1648	RNF186	2694.2	2169.6
s_1987	TNIP1	4042.8	4721.5
s_2290	TSC2	336.13	474.82
s_770	GTF2H2	138.37	216.96
s_335	COMMD3	631.33	837.6
s_1809	SH3RF1	2870.1	2329.6
s_546	DTX3L	1194	889.18
s_2271	TRIML2	2782.4	2254.9
s_1134	MUL1	2810.7	3341.5
s_1227	NSMCE1	483.73	325.44
s_902	KCTD13	4677.6	3951.5
s_1278	PDZRN3	633.63	441.03
s_2253	TRIM73	554.07	739.79
s_2186	TRIM55	1555	1200.4
s_298	CHEK2	797.95	1029.7
s_1924	SPSB2	2064.1	1641.4
s_571	ELOB	1018.2	1287.5
s_518	DIO2	1192.9	898.07
s_1918	SPSB1	1531.9	1184.4
s_489	DCUN1D2	1911.3	1515.2
s_1957	SYVN1	3466.8	2888
s_825	HERC6	954.77	1209.3
s_939	KLHL15	3363	3930.2
s_826	HERC6	1684.1	2048.7
s_254	CBLC	5771.9	6567.4
s_2325	UBOX5	909.22	1154.1
s_2390	VPS8	1446	1774.8
s_57	ARRDC4	6509.3	7364.2
s_1569	RNF144B	631.9	825.15
s_1113	MKRN2	1288	1589.8
s_2000	TP53	144.14	218.74
s_232	CACYBP	283.66	398.35
s_2294	TSG101	1034.9	1294.6
s_599	FBXL16	2996.3	2496.8
s_219	BTBD6	2902.9	2418.6
s_1679	RNF212	4657.4	4003.1
s_340	COMMD5	498.72	353.89
s_1604	RNF166	574.82	746.91
s_34	AREL1	2016.2	2397.2
s_971	KLHL42	945.55	716.68
s_1317	PEX5	422.04	296.98
s_1619	RNF17	166.62	243.63
s_805	HECW2	1301.9	1584.5
s_1162	NEDD4	1494.4	1187.9
s_2341	UBR5	2386.9	1972.2
s_584	FBH1	9.2249	21.34
s_1784	SAMHD1	2182.8	1794.4
s_2257	TRIM74	1851.9	2201.6
s_36	AREL1	1925.7	1568.5
s_1315	PEX2	976.1	1207.5
s_1680	RNF212	623.25	796.7
s_1041	MAGED1	1021.7	1259.1
s_1882	SOCS1	469.31	337.89
s_641	FBXO2	1779.8	2116.2
s_1986	TNIP1	486.61	352.11
s_244	CASC3	1177.3	922.96
s_1047	MAGED4	773.16	583.3
s_2247	TRIM72	669.95	846.49
s_314	CLU	2.3062	7.1134
s_50	ARRB2	86.483	62.242
s_1534	RNF13	368.99	489.05
s_2085	TRIM27	932.86	722.01
s_2039	TRIB2	3195.3	2724.4
s_609	FBXL19	1502.5	1792.6
s_821	HERC5	1655.9	1963.3
s_302	CHFR	935.17	1148.8
s_2210	TRIM61	690.13	522.84
s_2284	TRPC4AP	2756.5	2335
s_1568	RNF144B	1972.4	1636.1
s_1565	RNF144	2388.7	2768.9
s_2189	TRIM56	964	755.8
s_1030	MAGEB18	1029.7	1250.2
s_555	E4F1	1657.6	1952.6
s_2386	VPS41	499.3	373.45
s_2174	TRIM50	887.32	1084.8
s_544	DTX3L	1122.5	1351.5
s_187	BMI1	787	969.2
s_108	ASB4	892.5	700.67
s_305	CHUK	1658.7	1369.3
s_2028	TRAF7	8.0717	17.784
s_2031	TRAIP	1497.9	1765.9
s_1001	LRRC41	336.13	439.25
s_56	ARRDC3	639.4	494.38
s_2448	ZNRF2	2817	2423.9
s_1065	MC1R	1011.9	810.93
s_1567	RNF144B	7453.1	6725.7
s_1290	PELI2	434.72	328.99
s_1344	PJA1	456.63	346.78
s_964	KLHL36	599.04	741.57
s_162	BIRC2	1270.7	1043.9
s_514	DET1	4272.3	3780.8
s_111	ASB5	2103.3	2411.4
s_1060	MAGEL2	359.19	273.87
s_1657	RNF19	558.1	690
s_640	FBXO17	417.42	321.88
s_1392	RAB40C	654.39	798.48
s_597	FBXL15	1074.1	880.28
s_43	ARIH2	400.7	309.43
s_477	DCAF8	1462.1	1700.1
s_2236	TRIM69	506.79	396.57
s_1155	NDFIP1	832.54	997.65
s_156	BCL10	460.67	359.23
s_296	CGRRF1	751.83	905.18
s_1374	PPP1R11	300.38	385.9
s_1106	MID2	3571.2	3158.4
s_403	CUL4A	343.05	264.97
s_172	BIRC6	1227.5	1020.8
s_1666	RNF20	456.63	357.45
s_331	COMMD2	2379.4	2696
s_1415	RBBP6	2196.1	2496.8
s_794	HECTD3	211.6	279.2
s_987	LONRF1	565.6	691.78
s_2345	UBR7	2734	2390.1
s_300	CHFR	812.36	970.98
s_1153	NDFIP1	3395.3	3003.6
s_381	CRY1	4159.8	3715
s_2372	VHLL	311.34	241.86
s_760	G2E3	434.14	341.44
s_1174	NEURL1	3798.9	3382.4
s_1806	SELENOS	1752.1	1500.9
s_304	CHUK	1345.7	1557.8
s_2418	WWP2	1329	1120.4
s_1869	SMURF1	1156.6	1348
s_2092	TRIM28	1608	1842.4
s_1323	PIAS1	1796.5	1547.2
s_1034	MAGEB2	620.37	746.91
s_728	FBXW8	1299	1500.9
s_1595	RNF157	416.27	513.94
s_2094	TRIM3	1111	1291.1
s_358	COMMD9	2033.5	2297.6
s_124	ASB8	303.84	382.35
s_861	INAVA	1469.6	1682.3
s_1740	RNF43	1274.2	1467.1
s_1540	RNF130	1137	1316
s_1877	SNX9	640.55	764.69
s_169	BIRC6	234.66	186.73
s_2091	TRIM28	4742.7	5175
s_1503	RNF114	2226.6	2493.2
s_1855	SMAD4	985.33	1143.5
s_889	KCMF1	423.77	515.72
s_1398	RAB7A	993.4	839.38
s_1307	PEX13	246.76	311.21
s_2340	UBR5	2052	1806.8
s_193	BPY2	311.92	385.9
s_1721	RNF39	3884.8	3517.6
s_1742	RNF44	626.71	519.28
s_1732	RNF40	756.44	885.62
s_1977	TNFAIP1	2642.3	2356.3
s_600	FBXL16	4072.2	3697.2
s_2420	ZAP70	2087.7	2329.6
s_958	KLHL3	863.68	1001.2
s_44	ARIH2	2110.2	2352.8
s_1622	RNF170	289.43	236.52
s_1265	PCGF6	38.629	37.345
s_827	HERC6	388.02	469.48
s_738	FEM1B	2114.2	1876.2
s_2086	TRIM27	608.84	508.61
s_1533	RNF128	1352	1531.2
s_549	DTX4	1749.3	1959.7
s_892	KCMF1	27.675	42.68
s_846	HLTF	827.93	702.45
s_86	ASB16	178.73	227.63
s_1706	RNF31	1626.5	1428
s_1936	SQSTM1	1879.6	1662.8
s_687	FBXO40	2548.9	2811.6
s_1711	RNF32	620.95	727.35
s_2102	TRIM32	1110.4	1264.4
s_2008	TRAF1	1062.6	915.85
s_2093	TRIM3	5743.6	6178
s_2131	TRIM4	1753.9	1552.5
s_1358	POLD4	490.07	579.74
s_2129	TRIM4	1113.3	1264.4
s_1201	NFXL1	1095.5	949.64
s_1728	RNF4	755.28	643.76
s_1701	RNF220	3030.9	3313.1
s_1279	PDZRN3	705.12	816.26
s_246	CBL	80.717	108.48
s_589	FBXL12	0.57655	0
s_1955	SUMO2	0.57655	0
s_1577	RNF148	0.57655	0
s_2450	ZNRF2	0.57655	0
s_63	ASB1	0.57655	0
s_545	DTX3L	0.57655	0
s_379	CRNKL1	0.57655	0
s_1070	MC4R	0.57655	0
s_144	AXIN1	0.57655	0
s_2351	UHRF2	0.57655	0
s_2378	VPS11	0.57655	0
s_91	ASB17	0.57655	0
s_1472	RIPK3	0.57655	0
s_1770	RRAGA	0.57655	0
s_1834	SIAH1	1189.4	1038.6
s_78	ASB14	0.57655	1.7784
s_2382	VPS18	969.19	1102.6
s_1375	PRKDC	4348.4	4694.8
s_2346	UBR7	1914.7	1712.6
s_603	FBXL18	1989.1	1781.9
s_110	ASB5	1115.6	1259.1
s_959	KLHL3	865.98	748.69
s_1771	RRAGA	1875.5	2073.6
s_1053	MAGEF1	862.52	746.91
s_1537	RNF13	1111	972.76
s_1235	PA2G4	1707.2	1892.2
s_635	FBXO15	1142.2	1003
s_224	BTRC	1417.7	1259.1
s_2217	TRIM63	1056.2	1187.9
s_788	HECTD1	1626.5	1799.7
s_77	ASB14	687.25	593.97
s_735	FEM1A	2564.5	2336.8
s_1797	SEL1L	1235.6	1376.4
s_194	BPY2	43.818	60.464
s_2239	TRIM7	865.41	759.36
s_991	LONRF2	1361.8	1216.4
s_1460	RFWD2	295.77	254.3
s_1931	SPSB4	2358.1	2566.2
s_1618	RNF17	2584.7	2804.5
s_1133	MUL1	671.68	585.08
s_1147	N4BP1	311.92	268.53
s_249	CBLB	675.14	588.63
s_993	LONRF3	298.65	257.86
s_1661	RNF19A	562.14	643.76
s_701	FBXW10	427.8	496.16
s_96	ASB18	5196.5	4862
s_664	FBXO27	534.46	465.93
s_1011	LRWD1	1634.5	1479.6
s_2263	TRIM9	988.21	1100.8
s_1486	RNF103	3483	3233
s_1583	RNF150	1659.9	1815.7
s_751	FZD5	1633.4	1787.2
s_975	LEO1	753.56	665.1
s_198	BRAP	1124.9	1006.5
s_713	FBXW2	341.9	398.35
s_260	CBLL1	5131.3	4821.1
s_1400	RAD18	189.11	168.94
s_1667	RNF20	1156	1271.5
s_2135	TRIM40	1979.9	2139.4
s_2035	TRIB1	385.14	441.03
s_1234	PA2G4	358.62	410.8
s_1025	MAGEA6	790.45	709.56
s_1934	SQSTM1	1197.5	1308.9
s_1193	NFKBIA	1295.5	1180.8
s_1338	PINK1	943.24	851.83
s_773	H2AFX	2181.7	2340.3
s_697	FBXO7	2498.2	2671.1
s_1529	RNF126	435.87	492.6
s_1593	RNF152	1076.4	1177.3
s_2153	TRIM46	313.64	359.23
s_527	DTL	912.68	826.93
s_2108	TRIM33	1757.3	1623.6
s_1146	N4BP1	319.41	364.56
s_1220	NOTCH2	2008.1	2153.6
s_368	CREB3L1	1469.1	1351.5
s_911	KCTD17	1412.6	1298.2
s_23	ANAPC2	626.71	695.34
s_456	DCAF17	597.31	663.32
s_1866	SMAD7	1102.9	1200.4
s_1249	PCBP2	533.31	480.15
s_1409	RANGAP1	723	796.7
s_301	CHFR	2654.5	2822.2
s_2371	VHLL	965.15	1052.8
s_1660	RNF19A	402.43	362.78
s_1907	SOCS7	4614.7	4381.9
s_436	DCAF10	2360.4	2210.5
s_552	DZIP3	703.39	640.21
s_461	DCAF4	624.41	567.29
s_492	DCUN1D4	428.96	389.46
s_1190	NF2	1566.5	1678.8
s_1035	MAGEB2	4838.4	4609.5
s_1791	SCAMP3	1430.4	1326.6
s_2310	UBE3C	4107.4	4312.5
s_367	CPEB3	418	380.57
s_400	CUL4A	850.99	780.7
s_1260	PCGF2	1169.8	1081.2
s_1274	PDE4D	853.3	784.25
s_384	CTR9	1384.3	1287.5
s_1043	MAGED1	3757.4	3942.6
s_611	FBXL20	1145	1230.6
s_1930	SPSB4	1960.3	1842.4
s_2103	TRIM32	1783.9	1673.4
s_282	CDKN1A	810.63	748.69
s_756	FZR1	368.99	409.02
s_764	GAN	1293.2	1381.8
s_2461	ZSWIM2	1196.9	1115
s_1725	RNF4	363.23	400.13
s_930	KLHL12	932.86	999.43
s_55	ARRDC3	268.67	298.76
s_2377	VPS11	1132.4	1207.5
s_983	LNX2	2751.3	2882.7
s_1780	RTF1	1907.2	1806.8
s_1394	RAB40C	2871.2	2744
s_2041	TRIM10	1203.8	1276.9
s_1291	PELI2	777.19	832.27
s_422	CXCR4	510.83	476.6
s_668	FBXO3	921.91	864.28
s_1487	RNF103	454.9	492.6
s_2389	VPS8	333.82	364.56
s_2443	ZNRF1	432.41	405.46
s_1557	RNF14	273.29	259.64
s_1225	NSMCE1	311.92	295.21
s_1952	SUMO1	346.51	377.01
s_1767	RPA2	358.62	389.46
s_1370	PPIL2	373.03	352.11
s_125	ASB9	903.46	851.83
s_2122	TRIM38	743.18	791.37
s_585	FBH1	465.86	501.49
s_517	DIO2	1204.4	1141.7
s_361	COP1	37.476	44.459
s_2306	UBE3A	1270.7	1207.5
s_910	KCTD17	661.31	624.2
s_1367	PPIL2	664.77	627.76
s_512	DET1	2082.5	1995.3
s_8	AMER1	750.1	794.92
s_85	ASB16	397.25	426.8
s_407	CUL4B	1847.3	1924.2
[truncated: 64 more rows]

## Sheet: Legend
CRISPR screen data. Results from MAGeCK analysis for sgRNA enrichment, and raw and normalized counts of sgRNAs. Gene marked red refers to the ten of the top-ranking positive regulators.
