# Supplementary material for: Energy stress promotes P-bodies formation via lysine-63-linked polyubiquitination of HAX1
Source: EMBO J. 2024 May 20;43(13):11. doi: 10.1038/s44318-024-00120-6 (PMC11217408; doi:10.1038/s44318-024-00120-6)
Supplement: Supplementary file 4 — Source data Fig. 1 [file 44318_2024_120_MOESM4_ESM.zip]

Archive with 185 entries (153 files):
- Figure 1/
- __MACOSX/._Figure 1
- Figure 1/.DS_Store
- __MACOSX/Figure 1/._.DS_Store
- Figure 1/1H/
- __MACOSX/Figure 1/._1H
- Figure 1/1F/
- __MACOSX/Figure 1/._1F
- Figure 1/1A/
- __MACOSX/Figure 1/._1A
- Figure 1/1G/
- __MACOSX/Figure 1/._1G
- Figure 1/1I/
- __MACOSX/Figure 1/._1I
- Figure 1/1B/
- __MACOSX/Figure 1/._1B
- Figure 1/1E/
- __MACOSX/Figure 1/._1E
- Figure 1/1D/
- __MACOSX/Figure 1/._1D
- Figure 1/1C/
- __MACOSX/Figure 1/._1C
- Figure 1/1J/
- __MACOSX/Figure 1/._1J
- Figure 1/1H/no. of PBs cell.xlsx
- Figure 1/1F/no. of PBs.xlsx
- Figure 1/1A/2-DG/
- __MACOSX/Figure 1/1A/._2-DG
- Figure 1/1A/.DS_Store
- __MACOSX/Figure 1/1A/._.DS_Store
- Figure 1/1A/Mock/
- __MACOSX/Figure 1/1A/._Mock
- Figure 1/1A/2-DG+Oligomycin/
- __MACOSX/Figure 1/1A/._2-DG+Oligomycin
- Figure 1/1A/Oligomycin/
- __MACOSX/Figure 1/1A/._Oligomycin
- Figure 1/1G/.DS_Store
- __MACOSX/Figure 1/1G/._.DS_Store
- Figure 1/1G/Oligomycin+ATPsome/
- __MACOSX/Figure 1/1G/._Oligomycin+ATPsome
- Figure 1/1G/Liposome/
- Figure 1/1G/Oligomycin+Liposome/
- __MACOSX/Figure 1/1G/._Oligomycin+Liposome
- Figure 1/1I/.DS_Store
- __MACOSX/Figure 1/1I/._.DS_Store
- Figure 1/1I/Mock/
- __MACOSX/Figure 1/1I/._Mock
- Figure 1/1I/Oligomycin/
- __MACOSX/Figure 1/1I/._Oligomycin
- Figure 1/1B/no. of PBs.xlsx
- __MACOSX/Figure 1/1B/._no. of PBs.xlsx
- Figure 1/1E/.DS_Store
- __MACOSX/Figure 1/1E/._.DS_Store
- Figure 1/1E/Heat shock/
- __MACOSX/Figure 1/1E/._Heat shock
- Figure 1/1E/Ctrl/
- __MACOSX/Figure 1/1E/._Ctrl
- Figure 1/1D/no. of PBs.xlsx
- Figure 1/1C/.DS_Store
- __MACOSX/Figure 1/1C/._.DS_Store
- Figure 1/1C/Heat shock/
- __MACOSX/Figure 1/1C/._Heat shock
- Figure 1/1C/Ctrl/
- __MACOSX/Figure 1/1C/._Ctrl
- Figure 1/1J/Oligomycin.xlsx
- __MACOSX/Figure 1/1J/._Oligomycin.xlsx
- Figure 1/1J/README.txt
- __MACOSX/Figure 1/1J/._README.txt
- Figure 1/1J/Mock.xlsx
- __MACOSX/Figure 1/1J/._Mock.xlsx
- Figure 1/1A/2-DG/.DS_Store
- __MACOSX/Figure 1/1A/2-DG/._.DS_Store
- Figure 1/1A/2-DG/DCP1A.tif
- Figure 1/1A/2-DG/LSM14A.tif
- Figure 1/1A/2-DG/Merge.tif
- Figure 1/1A/Mock/.DS_Store
- __MACOSX/Figure 1/1A/Mock/._.DS_Store
- Figure 1/1A/Mock/DCP1A.tif
- Figure 1/1A/Mock/LSM14A.tif
- Figure 1/1A/Mock/Merge.tif
- Figure 1/1A/2-DG+Oligomycin/.DS_Store
- __MACOSX/Figure 1/1A/2-DG+Oligomycin/._.DS_Store
- Figure 1/1A/2-DG+Oligomycin/DCP1A.tif
- Figure 1/1A/2-DG+Oligomycin/LSM14A.tif
- Figure 1/1A/2-DG+Oligomycin/Merge.tif
- Figure 1/1A/Oligomycin/.DS_Store
- __MACOSX/Figure 1/1A/Oligomycin/._.DS_Store
- Figure 1/1A/Oligomycin/DCP1A.tif
- Figure 1/1A/Oligomycin/LSM14A.tif
- Figure 1/1A/Oligomycin/Merge.tif
- Figure 1/1G/Oligomycin+ATPsome/.DS_Store
- __MACOSX/Figure 1/1G/Oligomycin+ATPsome/._.DS_Store
- Figure 1/1G/Oligomycin+ATPsome/DCP1A.tif
- Figure 1/1G/Oligomycin+ATPsome/LSM14A.tif
- Figure 1/1G/Oligomycin+ATPsome/Merge.tif
- Figure 1/1G/Liposome/.DS_Store
- __MACOSX/Figure 1/1G/Liposome/._.DS_Store
- Figure 1/1G/Liposome/DCP1A.tif
- Figure 1/1G/Liposome/LSM14A.tif
- Figure 1/1G/Liposome/Merge.tif
- Figure 1/1G/Oligomycin+Liposome/.DS_Store
- __MACOSX/Figure 1/1G/Oligomycin+Liposome/._.DS_Store
- Figure 1/1G/Oligomycin+Liposome/DCP1A.tif
- Figure 1/1G/Oligomycin+Liposome/LSM14A.tif
- Figure 1/1G/Oligomycin+Liposome/Merge.tif
- Figure 1/1I/Mock/30s.tif
- Figure 1/1I/Mock/.DS_Store
- __MACOSX/Figure 1/1I/Mock/._.DS_Store
- Figure 1/1I/Mock/Pre.tif
- Figure 1/1I/Mock/60s.tif
- Figure 1/1I/Mock/120s.tif
- Figure 1/1I/Mock/Bleaching.tif
- Figure 1/1I/Mock/90s.tif
- Figure 1/1I/Oligomycin/30s.tif
- Figure 1/1I/Oligomycin/.DS_Store
- __MACOSX/Figure 1/1I/Oligomycin/._.DS_Store
- Figure 1/1I/Oligomycin/Pre.tif
- Figure 1/1I/Oligomycin/60s.tif
- Figure 1/1I/Oligomycin/120s.tif
- Figure 1/1I/Oligomycin/Bleaching.tif
- Figure 1/1I/Oligomycin/90s.tif
- Figure 1/1E/Heat shock/ATPsome/
- __MACOSX/Figure 1/1E/Heat shock/._ATPsome
- Figure 1/1E/Heat shock/.DS_Store
- __MACOSX/Figure 1/1E/Heat shock/._.DS_Store
- Figure 1/1E/Heat shock/Liposome/
- __MACOSX/Figure 1/1E/Heat shock/._Liposome
- Figure 1/1E/Ctrl/ATPsome/
- __MACOSX/Figure 1/1E/Ctrl/._ATPsome
- Figure 1/1E/Ctrl/.DS_Store
- __MACOSX/Figure 1/1E/Ctrl/._.DS_Store
- Figure 1/1E/Ctrl/Liposome/
- __MACOSX/Figure 1/1E/Ctrl/._Liposome
- Figure 1/1C/Heat shock/.DS_Store
- __MACOSX/Figure 1/1C/Heat shock/._.DS_Store
- Figure 1/1C/Heat shock/Mock/
- __MACOSX/Figure 1/1C/Heat shock/._Mock
- Figure 1/1C/Heat shock/NADH+CoQ10/
- __MACOSX/Figure 1/1C/Heat shock/._NADH+CoQ10
- Figure 1/1C/Ctrl/.DS_Store
- __MACOSX/Figure 1/1C/Ctrl/._.DS_Store
- Figure 1/1C/Ctrl/Mock/
- __MACOSX/Figure 1/1C/Ctrl/._Mock
- Figure 1/1C/Ctrl/NADH+CoQ10/
- __MACOSX/Figure 1/1C/Ctrl/._NADH+CoQ10
- Figure 1/1E/Heat shock/ATPsome/.DS_Store
- __MACOSX/Figure 1/1E/Heat shock/ATPsome/._.DS_Store
- Figure 1/1E/Heat shock/ATPsome/DCP1A.tif
- Figure 1/1E/Heat shock/ATPsome/LSM14A.tif
- Figure 1/1E/Heat shock/ATPsome/Merge.tif
- Figure 1/1E/Heat shock/Liposome/.DS_Store
- __MACOSX/Figure 1/1E/Heat shock/Liposome/._.DS_Store
- Figure 1/1E/Heat shock/Liposome/DCP1A.tif
- Figure 1/1E/Heat shock/Liposome/LSM14A.tif
- Figure 1/1E/Heat shock/Liposome/Merge.tif
- Figure 1/1E/Ctrl/ATPsome/.DS_Store
- __MACOSX/Figure 1/1E/Ctrl/ATPsome/._.DS_Store
- Figure 1/1E/Ctrl/ATPsome/DCP1A.tif
- Figure 1/1E/Ctrl/ATPsome/LSM14A.tif
- Figure 1/1E/Ctrl/ATPsome/Merge.tif
- Figure 1/1E/Ctrl/Liposome/.DS_Store
- __MACOSX/Figure 1/1E/Ctrl/Liposome/._.DS_Store
- Figure 1/1E/Ctrl/Liposome/DCP1A.tif
- Figure 1/1E/Ctrl/Liposome/LSM14A.tif
- Figure 1/1E/Ctrl/Liposome/Merge.tif
- Figure 1/1C/Heat shock/Mock/.DS_Store
- __MACOSX/Figure 1/1C/Heat shock/Mock/._.DS_Store
- Figure 1/1C/Heat shock/Mock/DCP1A.tif
- Figure 1/1C/Heat shock/Mock/LSM14A.tif
- Figure 1/1C/Heat shock/Mock/Merge.tif
- Figure 1/1C/Heat shock/NADH+CoQ10/.DS_Store
- __MACOSX/Figure 1/1C/Heat shock/NADH+CoQ10/._.DS_Store
- Figure 1/1C/Heat shock/NADH+CoQ10/DCP1A.tif
- Figure 1/1C/Heat shock/NADH+CoQ10/LSM14A.tif
- Figure 1/1C/Heat shock/NADH+CoQ10/Merge.tif
- Figure 1/1C/Ctrl/Mock/.DS_Store
- __MACOSX/Figure 1/1C/Ctrl/Mock/._.DS_Store
- Figure 1/1C/Ctrl/Mock/DCP1A.tif
- Figure 1/1C/Ctrl/Mock/LSM14A.tif
- Figure 1/1C/Ctrl/Mock/Merge.tif
- Figure 1/1C/Ctrl/NADH+CoQ10/.DS_Store
- __MACOSX/Figure 1/1C/Ctrl/NADH+CoQ10/._.DS_Store
- Figure 1/1C/Ctrl/NADH+CoQ10/DCP1A.tif
- Figure 1/1C/Ctrl/NADH+CoQ10/LSM14A.tif
- Figure 1/1C/Ctrl/NADH+CoQ10/Merge.tif
