# Supplementary material for: Energy stress promotes P-bodies formation via lysine-63-linked polyubiquitination of HAX1
Source: EMBO J. 2024 May 20;43(13):11. doi: 10.1038/s44318-024-00120-6 (PMC11217408; doi:10.1038/s44318-024-00120-6)
Supplement: Supplementary file 4 — Source data Fig. 1 [file 44318_2024_120_MOESM4_ESM.zip › Figure 1/1H/no. of PBs cell.xlsx]

## Sheet: Sheet1
Treatment	Liposome	Oligomycin+Liposome	Oligomycin+ATPsome
Cell 1	2	5	2
Cell 2	1	5	1
Cell 3	0	4	3
Cell 4	1	4	1
Cell 5	2	5	1
Cell 6	2	4	1
Cell 7	2	3	3
Cell 8	1	4	2
Cell 9	2	2	1
Cell 10	1	4	2
Cell 11	1	2	1
Cell 12	1	3	1
Cell 13	1	3	1
Cell 14	1	4	1
Cell 15	2	5	2
Cell 16	1	4	1
Cell 17	3	6	2
Cell 18	2	4	1
Cell 19	1	3	1
Cell 20	1	3	3
Cell 21	2	2	1
Cell 22	1	3	1
Cell 23	2	7	1
Cell 24	2	4	1
Cell 25	1	3	1
Cell 26	1	3	1
Cell 27	1	3	2
Cell 28	2	5	1
Cell 29	1	3	1
Cell 30	2	4	1
Cell 31	3	2	1
Cell 32	2	4	2
Cell 33	1	4	1
Cell 34	1	4	1
Cell 35	2	3	1
Cell 36	2	3	2
Cell 37	2	4	2
Cell 38	2	3	1
Cell 39	1	7	2
Cell 40	1	3	1
Cell 41	1	5	1
Cell 42	2	3	1
Cell 43	2	4	2
Cell 44	1	4	1
Cell 45	0	2	2
Cell 46	2	3	1
Cell 47	2	3	3
Cell 48	1	4	2
Cell 49	1	3	1
Cell 50	1	2	1
