# Supplementary material for: Energy stress promotes P-bodies formation via lysine-63-linked polyubiquitination of HAX1
Source: EMBO J. 2024 May 20;43(13):11. doi: 10.1038/s44318-024-00120-6 (PMC11217408; doi:10.1038/s44318-024-00120-6)
Supplement: Supplementary file 4 — Source data Fig. 1 [file 44318_2024_120_MOESM4_ESM.zip › Figure 1/1F/no. of PBs.xlsx]

## Sheet: Sheet1
Treatment	Liposome+Ctrl	ATPsome+HS	Liposome+Ctrl	ATPsome+HS
Cell 1	2	6	0	0
Cell 2	1	4	1	2
Cell 3	0	3	0	0
Cell 4	1	5	1	1
Cell 5	1	4	0	1
Cell 6	1	4	2	1
Cell 7	2	6	0	0
Cell 8	1	3	1	0
Cell 9	2	4	1	1
Cell 10	2	7	1	0
Cell 11	1	4	2	1
Cell 12	1	4	1	1
Cell 13	1	5	1	1
Cell 14	1	4	0	2
Cell 15	2	6	1	0
Cell 16	0	4	0	1
Cell 17	1	4	1	2
Cell 18	2	2	1	1
Cell 19	2	3	1	1
Cell 20	1	3	2	0
Cell 21	2	5	2	0
Cell 22	1	4	1	1
Cell 23	2	5	1	1
Cell 24	2	5	2	1
Cell 25	1	4	1	1
Cell 26	0	4	1	1
Cell 27	1	5	1	0
Cell 28	1	4	0	1
Cell 29	1	4	1	2
Cell 30	1	6	1	0
Cell 31	2	6	1	1
Cell 32	2	4	0	1
Cell 33	2	5	1	1
Cell 34	1	4	2	0
Cell 35	2	5	1	1
Cell 36	1	5	1	0
Cell 37	1	5	0	0
Cell 38	2	6	1	1
Cell 39	1	4	1	2
Cell 40	2	6	1	1
Cell 41	0	6	0	1
Cell 42	2	4	0	2
Cell 43	2	7	0	1
Cell 44	2	3	1	1
Cell 45	2	4	1	0
Cell 46	1	5	1	1
Cell 47	2	6	2	0
Cell 48	2	7	0	2
Cell 49	1	4	1	1
Cell 50	2	5	1	1
