# Supplementary material for: Energy stress promotes P-bodies formation via lysine-63-linked polyubiquitination of HAX1
Source: EMBO J. 2024 May 20;43(13):11. doi: 10.1038/s44318-024-00120-6 (PMC11217408; doi:10.1038/s44318-024-00120-6)
Supplement: Supplementary file 4 — Source data Fig. 1 [file 44318_2024_120_MOESM4_ESM.zip › Figure 1/1B/no. of PBs.xlsx]

## Sheet: Sheet1
Treatment	Mock	2-DG	Oligomycin	2-DG+Oligomycin
Cell 1	0	2	3	4
Cell 2	1	2	4	4
Cell 3	1	3	5	3
Cell 4	2	3	3	5
Cell 5	2	4	6	4
Cell 6	2	3	4	5
Cell 7	1	1	3	4
Cell 8	1	3	4	6
Cell 9	1	3	5	7
Cell 10	1	2	4	3
Cell 11	1	2	2	4
Cell 12	0	2	3	3
Cell 13	1	2	4	2
Cell 14	1	1	2	4
Cell 15	2	2	3	5
Cell 16	1	3	4	5
Cell 17	1	2	3	4
Cell 18	1	2	5	3
Cell 19	2	2	4	4
Cell 20	2	3	5	4
Cell 21	1	0	4	4
Cell 22	1	2	3	5
Cell 23	1	1	6	3
Cell 24	1	2	2	4
Cell 25	1	2	2	5
Cell 26	1	3	3	2
Cell 27	0	4	4	4
Cell 28	1	3	6	4
Cell 29	1	2	4	3
Cell 30	1	3	2	2
Cell 31	1	2	4	3
Cell 32	1	2	3	4
Cell 33	1	3	4	4
Cell 34	2	4	5	5
Cell 35	1	2	3	4
Cell 36	0	3	4	5
Cell 37	0	3	5	3
Cell 38	1	2	4	4
Cell 39	2	3	4	3
Cell 40	1	2	2	4
Cell 41	1	2	4	3
Cell 42	2	2	6	3
Cell 43	1	1	6	4
Cell 44	1	2	4	4
Cell 45	1	1	3	5
Cell 46	1	2	5	3
Cell 47	1	3	4	4
Cell 48	2	4	6	3
Cell 49	1	2	4	4
Cell 50	2	2	5	4
