# Supplementary material for: Energy stress promotes P-bodies formation via lysine-63-linked polyubiquitination of HAX1
Source: EMBO J. 2024 May 20;43(13):11. doi: 10.1038/s44318-024-00120-6 (PMC11217408; doi:10.1038/s44318-024-00120-6)
Supplement: Supplementary file 4 — Source data Fig. 1 [file 44318_2024_120_MOESM4_ESM.zip › Figure 1/1J/Oligomycin.xlsx]

## Sheet: sheet1
Experiment 1					Experiment 2					Experiment 3					Experiment 4
Time(s)	Channel1_R1_IntensityMean	The average of Channel1_R1_IntensityMean-Pre-1 and Channel1_R1_IntensityMean-Pre-2	Fluorescent recovery(%)		Time(s)	Channel1_R1_IntensityMean	The average of Channel1_R1_IntensityMean-Pre-1 and Channel1_R1_IntensityMean-Pre-2	Fluorescent recovery(%)		Time(s)	Channel1_R1_IntensityMean	The average of Channel1_R1_IntensityMean-Pre-1 and Channel1_R1_IntensityMean-Pre-2	Fluorescent recovery(%)		Time(s)	Channel1_R1_IntensityMean	The average of Channel1_R1_IntensityMean-Pre-1 and Channel1_R1_IntensityMean-Pre-2	Fluorescent recovery(%)
Pre-1	162.622	162.809			Pre-1	158.227	157.281			Pre-1	134.881	135.808			Pre-1	130.218	130.39
Pre-2	162.996				Pre-2	156.335				Pre-2	136.736				Pre-2	130.562
Bleaching	16.3631		0		Bleaching	10.3708		0		Bleaching	9.41546		0		Bleaching	16.08		0
5.03808	31.0203		9.00269		5.03808	22.4401		7.67372		5.03808	18.066		6.36968		5.03808	29.6782		10.4289
10.0762	44.1125		17.0441		10.0762	32.7097		14.2032		10.0762	25.8551		12.105		10.0762	41.0309		19.1356
15.1142	54.9214		23.6831		15.1142	42.2041		20.2398		15.1142	33.7585		17.9245		15.1142	50.7091		26.5581
20.1523	64.794		29.7471		20.1523	50.6199		25.5906		20.1523	41.2899		23.4701		20.1523	58.4255		32.476
25.1904	73.565		35.1344		25.1904	56.8015		29.5209		25.1904	48.8325		29.024		25.1904	65.4073		37.8306
30.2285	81.0691		39.7435		30.2285	62.9064		33.4024		30.2285	56.4171		34.6088		30.2285	69.0145		40.5971
35.2666	88.9648		44.5931		35.2666	68.9401		37.2387		35.2666	61.4316		38.3011		35.2666	74.9291		45.1331
40.3046	95.9526		48.8852		40.3046	76.1479		41.8215		40.3046	70.4879		44.9696		40.3046	78.3382		47.7477
45.3427	101.644		52.3807		45.3427	82.4307		45.8161		45.3427	76.306		49.2536		45.3427	81.7127		50.3357
50.3808	108.381		56.5188		50.3808	86.9757		48.7058		50.3808	78.1208		50.5899		50.3808	84.4455		52.4315
55.4189	113.056		59.3901		55.4189	91.7828		51.7622		55.4189	83.7987		54.7707		55.4189	86.5164		54.0198
60.457	115.963		61.1762		60.457	95.0037		53.8101		60.457	86.8921		57.0485		60.457	89.2727		56.1337
65.495	120.835		64.1682		65.495	97.867		55.6306		65.495	89.5443		59.0014		65.495	90.5418		57.107
70.5331	123.232		65.6405		70.5331	102.021		58.2714		70.5331	93.0773		61.6029		70.5331	90.2509		56.8839
75.5712	126.991		67.9492		75.5712	103.232		59.0418		75.5712	96.5137		64.1332		75.5712	89.7582		56.506
80.6093	129.236		69.3283		80.6093	107.107		61.5052		80.6093	95.3398		63.2688		80.6093	88.2491		55.3486
85.6474	129.35		69.3982		85.6474	108.051		62.1053		85.6474	99.0403		65.9936		85.6474	91.1545		57.5769
90.6854	130.03		69.816		90.6854	109.618		63.1019		90.6854	104.095		69.7155		90.6854	92.5055		58.613
95.7235	131.377		70.6433		95.7235	112.416		64.8807		95.7235	102.233		68.3449		95.7235	94.8673		60.4243
100.762	131.348		70.6258		100.762	113.517		65.5808		100.762	101.928		68.1196		100.762	93.3745		59.2795
105.8	133.253		71.796		105.8	115.966		67.1382		105.8	98.6393		65.6983		105.8	94.1564		59.8791
110.838	133.577		71.9949		110.838	116.378		67.4001		110.838	100.203		66.8497		110.838	96.2927		61.5175
115.876	135.19		72.9853		115.876	113.88		65.8118		115.876	100.172		66.8271		115.876	98.0655		62.8771
120.914	135.107		72.9345		120.914	117.309		67.9919		120.914	94.1562		62.3973		120.914	98.8473		63.4767
125.952	135.491		73.17		125.952	116.949		67.7633		125.952	94.9952		63.015		125.952	98.58		63.2717
130.99	134.946		72.8355		130.99	116.408		67.4192		130.99	93.5781		61.9716		130.99	100.045		64.3956
