# Supplementary material for: Energy stress promotes P-bodies formation via lysine-63-linked polyubiquitination of HAX1
Source: EMBO J. 2024 May 20;43(13):11. doi: 10.1038/s44318-024-00120-6 (PMC11217408; doi:10.1038/s44318-024-00120-6)
Supplement: Supplementary file 4 — Source data Fig. 1 [file 44318_2024_120_MOESM4_ESM.zip › Figure 1/1J/README.txt]

The percentage of recovery =[(Channel1_R1_IntensityMean-different time)-(Channel1_R1_IntensityMean-Timed Bleaching)]/(The average of Channel1_R1_IntensityMean-Pre-1 and Channel1_R1_IntensityMean-Pre-2)*100
