# Supplementary material for: Energy stress promotes P-bodies formation via lysine-63-linked polyubiquitination of HAX1
Source: EMBO J. 2024 May 20;43(13):11. doi: 10.1038/s44318-024-00120-6 (PMC11217408; doi:10.1038/s44318-024-00120-6)
Supplement: Supplementary file 4 — Source data Fig. 1 [file 44318_2024_120_MOESM4_ESM.zip › Figure 1/1J/Mock.xlsx]

## Sheet: sheet1
Experiment 1					Experiment 2					Experiment 3
Time(s)	Channel1_R1_IntensityMean	The average of Channel1_R1_IntensityMean-Pre-1 and Channel1_R1_IntensityMean-Pre-2	Fluorescent recovery(%)		Time(s)	Channel1_R1_IntensityMean	The average of Channel1_R1_IntensityMean-Pre-1 and Channel1_R1_IntensityMean-Pre-2	Fluorescent recovery(%)		Time(s)	Channel1_R1_IntensityMean	The average of Channel1_R1_IntensityMean-Pre-1 and Channel1_R1_IntensityMean-Pre-2	Fluorescent recovery(%)
Pre-1	149.096	149.435			Pre-1	154.292	153.995			Pre-1	155.88	155.784
Pre-2	149.773				Pre-2	153.699				Pre-2	155.689
Bleaching	8.89119		0		Bleaching	5.13612		0		Bleaching	10.39		0
5.03808	15.8951		4.68692		5.03808	11.3593		4.04118		5.03808	17.3175		4.44685
10.0762	20.9793		8.08921		10.0762	16.4936		7.37524		10.0762	23.0888		8.15149
15.1142	25.6645		11.2245		15.1142	21.6515		10.7246		15.1142	27.26		10.8291
20.1523	29.8018		13.9932		20.1523	25.7514		13.3869		20.1523	31.6962		13.6768
25.1904	35.2241		17.6217		25.1904	29.6225		15.9007		25.1904	35.9025		16.3768
30.2285	40.0959		20.8818		30.2285	32.3684		17.6838		30.2285	39.3175		18.5689
35.2666	42.3459		22.3875		35.2666	35.0254		19.4092		35.2666	46.9025		23.4378
40.3046	43.8679		23.406		40.3046	38.5172		21.6767		40.3046	50.1013		25.4912
45.3427	46.9417		25.463		45.3427	41.7858		23.7992		45.3427	55.1925		28.7593
50.3808	49.0492		26.8733		50.3808	45.5935		26.2718		50.3808	55.22		28.777
55.4189	51.978		28.8332		55.4189	47.7931		27.7002		55.4189	55.5862		29.0121
60.457	51.6904		28.6408		60.457	51.4501		30.0749		60.457	57.2812		30.1001
65.495	53.0207		29.531		65.495	54.2287		31.8792		65.495	61.0075		32.492
70.5331	56.671		31.9737		70.5331	57.9601		34.3023		70.5331	62.8825		33.6956
75.5712	60.3601		34.4424		75.5712	59.8348		35.5197		75.5712	65.5812		35.428
80.6093	62.2772		35.7253		80.6093	61.7441		36.7595		80.6093	67.2963		36.5289
85.6474	62.329		35.76		85.6474	61.9583		36.8986		85.6474	66.05		35.7289
90.6854	64.2746		37.062		90.6854	64.5935		38.6098		90.6854	62.9775		33.7566
95.7235	67.8316		39.4423		95.7235	66.4646		39.8249		95.7235	60.8188		32.3709
100.762	68.1321		39.6434		100.762	68.4428		41.1095		100.762	57.575		30.2887
105.8	69.0557		40.2614		105.8	70.069		42.1654		105.8	65.2338		35.2049
110.838	68.4948		39.8861		110.838	71.726		43.2414		110.838	71.115		38.9802
115.876	70.1166		40.9714		115.876	72.9982		44.0676		115.876	73.0012		40.191
120.914	69.7358		40.7165		120.914	74.3013		44.9138		120.914	71.6737		39.3388
125.952	69.4365		40.5163		125.952	75.4555		45.6633		125.952	76.5413		42.4633
130.99	69.2992		40.4244		130.99	79.3575		48.1971		130.99	83.3762		46.8508
