# Supplementary material for: Energy stress promotes P-bodies formation via lysine-63-linked polyubiquitination of HAX1
Source: EMBO J. 2024 May 20;43(13):11. doi: 10.1038/s44318-024-00120-6 (PMC11217408; doi:10.1038/s44318-024-00120-6)
Supplement: Supplementary file 5 — Source data Fig. 2 [file 44318_2024_120_MOESM5_ESM.zip]

Archive with 154 entries (128 files):
- Figure 2/
- __MACOSX/._Figure 2
- Figure 2/.DS_Store
- __MACOSX/Figure 2/._.DS_Store
- Figure 2/2G/
- __MACOSX/Figure 2/._2G
- Figure 2/2I/
- __MACOSX/Figure 2/._2I
- Figure 2/2N/
- __MACOSX/Figure 2/._2N
- Figure 2/2H/
- __MACOSX/Figure 2/._2H
- Figure 2/2A/
- __MACOSX/Figure 2/._2A
- Figure 2/2F/
- __MACOSX/Figure 2/._2F
- Figure 2/2C/
- __MACOSX/Figure 2/._2C
- Figure 2/2D/
- __MACOSX/Figure 2/._2D
- Figure 2/2M/
- __MACOSX/Figure 2/._2M
- Figure 2/2J/
- __MACOSX/Figure 2/._2J
- Figure 2/2K/
- __MACOSX/Figure 2/._2K
- Figure 2/2L/
- __MACOSX/Figure 2/._2L
- Figure 2/2E/
- __MACOSX/Figure 2/._2E
- Figure 2/2B/
- __MACOSX/Figure 2/._2B
- Figure 2/2G/.DS_Store
- __MACOSX/Figure 2/2G/._.DS_Store
- Figure 2/2G/Mock/
- __MACOSX/Figure 2/2G/._Mock
- Figure 2/2G/Oligomycin/
- __MACOSX/Figure 2/2G/._Oligomycin
- Figure 2/2I/.DS_Store
- __MACOSX/Figure 2/2I/._.DS_Store
- Figure 2/2I/Ub-K48R.tif
- Figure 2/2I/vector.tif
- Figure 2/2I/Ub-K63R.tif
- Figure 2/2I/Ub.tif
- Figure 2/2N/shUBB.xlsx
- __MACOSX/Figure 2/2N/._shUBB.xlsx
- Figure 2/2N/README.txt
- Figure 2/2N/shCtrl.xlsx
- __MACOSX/Figure 2/2N/._shCtrl.xlsx
- Figure 2/2H/no. of PBs.xlsx
- Figure 2/2A/western-GAPDH.Tif
- Figure 2/2A/western-Ub-proteins.Tif
- Figure 2/2F/no. of PBs.xlsx
- Figure 2/2C/.DS_Store
- __MACOSX/Figure 2/2C/._.DS_Store
- Figure 2/2C/Mock/
- __MACOSX/Figure 2/2C/._Mock
- Figure 2/2C/Oligomycin/
- __MACOSX/Figure 2/2C/._Oligomycin
- Figure 2/2D/no. of PBs.xlsx
- Figure 2/2M/.DS_Store
- __MACOSX/Figure 2/2M/._.DS_Store
- Figure 2/2M/shUBB/
- __MACOSX/Figure 2/2M/._shUBB
- Figure 2/2M/shCtrl/
- __MACOSX/Figure 2/2M/._shCtrl
- Figure 2/2J/no. of PBs.xlsx
- __MACOSX/Figure 2/2J/._no. of PBs.xlsx
- Figure 2/2K/TAK-243/
- __MACOSX/Figure 2/2K/._TAK-243
- Figure 2/2K/.DS_Store
- __MACOSX/Figure 2/2K/._.DS_Store
- Figure 2/2K/Mock/
- __MACOSX/Figure 2/2K/._Mock
- Figure 2/2K/PYR-41/
- __MACOSX/Figure 2/2K/._PYR-41
- Figure 2/2L/TAK-243.xlsx
- __MACOSX/Figure 2/2L/._TAK-243.xlsx
- Figure 2/2L/PYR-41.xlsx
- __MACOSX/Figure 2/2L/._PYR-41.xlsx
- Figure 2/2L/README.txt
- Figure 2/2L/Mock.xlsx
- __MACOSX/Figure 2/2L/._Mock.xlsx
- Figure 2/2E/.DS_Store
- __MACOSX/Figure 2/2E/._.DS_Store
- Figure 2/2E/Mock/
- __MACOSX/Figure 2/2E/._Mock
- Figure 2/2E/Oligomycin/
- __MACOSX/Figure 2/2E/._Oligomycin
- Figure 2/2B/western-GAPDH.Tif
- Figure 2/2B/western-Ub-proteins.Tif
- Figure 2/2G/Mock/.DS_Store
- __MACOSX/Figure 2/2G/Mock/._.DS_Store
- Figure 2/2G/Mock/shCtrl.tif
- Figure 2/2G/Mock/shUBB.tif
- Figure 2/2G/Oligomycin/.DS_Store
- __MACOSX/Figure 2/2G/Oligomycin/._.DS_Store
- Figure 2/2G/Oligomycin/shCtrl.tif
- Figure 2/2G/Oligomycin/shUBB.tif
- Figure 2/2C/Mock/TAK-43.tif
- Figure 2/2C/Mock/.DS_Store
- __MACOSX/Figure 2/2C/Mock/._.DS_Store
- Figure 2/2C/Mock/PYR-41.tif
- Figure 2/2C/Mock/Mock.tif
- Figure 2/2C/Oligomycin/.DS_Store
- __MACOSX/Figure 2/2C/Oligomycin/._.DS_Store
- Figure 2/2C/Oligomycin/PYR-41.tif
- Figure 2/2C/Oligomycin/TAK-243.tif
- Figure 2/2C/Oligomycin/Mock.tif
- Figure 2/2M/shUBB/30s.tif
- Figure 2/2M/shUBB/.DS_Store
- __MACOSX/Figure 2/2M/shUBB/._.DS_Store
- Figure 2/2M/shUBB/10s.tif
- Figure 2/2M/shUBB/Pre.tif
- Figure 2/2M/shUBB/60s.tif
- Figure 2/2M/shUBB/Bleaching.tif
- Figure 2/2M/shCtrl/30s.tif
- Figure 2/2M/shCtrl/.DS_Store
- __MACOSX/Figure 2/2M/shCtrl/._.DS_Store
- Figure 2/2M/shCtrl/10s.tif
- Figure 2/2M/shCtrl/Pre.tif
- Figure 2/2M/shCtrl/60s.tif
- Figure 2/2M/shCtrl/Bleaching.tif
- Figure 2/2K/TAK-243/Bleachinng.tif
- Figure 2/2K/TAK-243/30s.tif
- Figure 2/2K/TAK-243/.DS_Store
- __MACOSX/Figure 2/2K/TAK-243/._.DS_Store
- Figure 2/2K/TAK-243/10s.tif
- Figure 2/2K/TAK-243/Pre.tif
- Figure 2/2K/TAK-243/60s.tif
- Figure 2/2K/Mock/30s.tif
- Figure 2/2K/Mock/.DS_Store
- __MACOSX/Figure 2/2K/Mock/._.DS_Store
- Figure 2/2K/Mock/10s.tif
- Figure 2/2K/Mock/Pre.tif
- Figure 2/2K/Mock/60s.tif
- Figure 2/2K/Mock/Bleaching.tif
- Figure 2/2K/PYR-41/30s.tif
- Figure 2/2K/PYR-41/.DS_Store
- __MACOSX/Figure 2/2K/PYR-41/._.DS_Store
- Figure 2/2K/PYR-41/10s.tif
- Figure 2/2K/PYR-41/Pre.tif
- Figure 2/2K/PYR-41/60s.tif
- Figure 2/2K/PYR-41/Bleaching.tif
- Figure 2/2E/Mock/RA190.tif
- Figure 2/2E/Mock/.DS_Store
- __MACOSX/Figure 2/2E/Mock/._.DS_Store
- Figure 2/2E/Mock/MG132.tif
- Figure 2/2E/Mock/Mock.tif
- Figure 2/2E/Oligomycin/RA190.tif
- Figure 2/2E/Oligomycin/.DS_Store
- __MACOSX/Figure 2/2E/Oligomycin/._.DS_Store
- Figure 2/2E/Oligomycin/MG132.tif
- Figure 2/2E/Oligomycin/Mock.tif
