# Supplementary material for: Energy stress promotes P-bodies formation via lysine-63-linked polyubiquitination of HAX1
Source: EMBO J. 2024 May 20;43(13):11. doi: 10.1038/s44318-024-00120-6 (PMC11217408; doi:10.1038/s44318-024-00120-6)
Supplement: Supplementary file 5 — Source data Fig. 2 [file 44318_2024_120_MOESM5_ESM.zip › Figure 2/2N/shUBB.xlsx]

## Sheet: sheet1
Experiment 1					Experiment 2					Experiment 3					Experiment 4
Time(s)	Channel1_R1_IntensityMean	The average of Channel1_R1_IntensityMean-Pre-1 and Channel1_R1_IntensityMean-Pre-2	Fluorescent recovery(%)		Time(s)	Channel1_R1_IntensityMean	The average of Channel1_R1_IntensityMean-Pre-1 and Channel1_R1_IntensityMean-Pre-2	Fluorescent recovery(%)		Time(s)	Channel1_R1_IntensityMean	The average of Channel1_R1_IntensityMean-Pre-1 and Channel1_R1_IntensityMean-Pre-2	Fluorescent recovery(%)		Time(s)	Channel1_R1_IntensityMean	The average of Channel1_R1_IntensityMean-Pre-1 and Channel1_R1_IntensityMean-Pre-2	Fluorescent recovery(%)
Pre-1	116.432	116.455			Pre-1	94.2835	94.0033			Pre-1	74.4603	74.8075			Pre-1	79.5409	78.934
Pre-2	116.478				Pre-2	93.7232				Pre-2	75.1548				Pre-2	78.3272
Bleaching	12.413		0		Bleaching	16.8728		0		Bleaching	19.841		0		Bleaching	6.17942		0
5.03808	14.0356		1.39336		5.03808	18.7902		2.03973		5.03808	25.1109		7.04458		5.03808	7.16623		1.25017
12.0668	15.2558		2.44109		12.0668	19.279		2.55975		12.0668	27.0251		9.60345		12.0668	7.57256		1.76494
17.1049	15.7589		2.87314		17.1049	19.9665		3.29111		17.1049	29.6611		13.1271		17.1049	7.75462		1.99559
22.143	16.0881		3.15577		22.143	20.0357		3.36472		22.143	30.4519		14.1842		22.143	7.85752		2.12595
27.1811	15.7715		2.88394		27.1811	20.154		3.49057		27.1811	32.2469		16.5837		27.1811	8.04222		2.35994
32.2191	16.1195		3.18278		32.2191	20.6652		4.03434		32.2191	33.2008		17.8589		32.2191	7.90501		2.18612
37.2572	16.6122		3.60583		37.2572	20.7902		4.16731		37.2572	33.4059		18.133		37.2572	8.15303		2.50033
42.2953	16.7841		3.75344		42.2953	21.5848		5.01264		42.2953	32.1172		16.4103		42.2953	8.14776		2.49365
47.3334	16.6604		3.64723		47.3334	21.4129		4.82981		47.3334	32.0628		16.3376		47.3334	8.31662		2.70758
52.3715	16.9099		3.86146		52.3715	21.6987		5.13375		52.3715	31.7762		15.9545		52.3715	8.51187		2.95494
57.4095	17.0482		3.98027		57.4095	21.7522		5.19073		57.4095	30.5628		14.3325		57.4095	8.59894		3.06525
62.4476	16.9078		3.85966		62.4476	22.0804		5.53979		62.4476	29.6067		13.0544		62.4476	8.34565		2.74435
