# Supplementary material for: Energy stress promotes P-bodies formation via lysine-63-linked polyubiquitination of HAX1
Source: EMBO J. 2024 May 20;43(13):11. doi: 10.1038/s44318-024-00120-6 (PMC11217408; doi:10.1038/s44318-024-00120-6)
Supplement: Supplementary file 5 — Source data Fig. 2 [file 44318_2024_120_MOESM5_ESM.zip › Figure 2/2N/shCtrl.xlsx]

## Sheet: sheet1
Experiment 1					Experiment 2					Experiment 3					Experiment 4					Experiment 5
Time(s)	Channel1_R1_IntensityMean	The average of Channel1_R1_IntensityMean-Pre-1 and Channel1_R1_IntensityMean-Pre-2	Fluorescent recovery(%)		Time(s)	Channel1_R1_IntensityMean	The average of Channel1_R1_IntensityMean-Pre-1 and Channel1_R1_IntensityMean-Pre-2	Fluorescent recovery(%)		Time(s)	Channel1_R1_IntensityMean	The average of Channel1_R1_IntensityMean-Pre-1 and Channel1_R1_IntensityMean-Pre-2	Fluorescent recovery(%)		Time(s)	Channel1_R1_IntensityMean	The average of Channel1_R1_IntensityMean-Pre-1 and Channel1_R1_IntensityMean-Pre-2	Fluorescent recovery(%)		Time(s)	Channel1_R1_IntensityMean	The average of Channel1_R1_IntensityMean-Pre-1 and Channel1_R1_IntensityMean-Pre-2	Fluorescent recovery(%)
Pre-1	66.7311	66.553			Pre-1	101.158	102.514			Pre-1	39.2231	39.1047			Pre-1	43.506	43.7746			Pre-1	149.943	149.746
Pre-2	66.375				Pre-2	103.87				Pre-2	38.9862				Pre-2	44.0432				Pre-2	149.549
Bleaching	17.0152		0		Bleaching	10.1124		0		Bleaching	14.5069		0		Bleaching	9.4525		0		Bleaching	36.7255		0
5.03808	28.6061		17.4161		5.03808	16.8829		6.60446		5.03808	18.5565		10.3558		5.03808	13.9188		10.203		5.03808	54.4702		11.8498
12.0668	33.822		25.2533		12.0668	20.441		10.0753		12.0668	20.3526		14.9489		12.0668	16.266		15.5649		12.0668	64.5322		18.5693
17.1049	37.0833		30.1537		17.1049	23.4361		12.997		17.1049	22.1818		19.6266		17.1049	18.2418		20.0785		17.1049	73.3484		24.4567
22.143	40.1174		34.7126		22.143	25.939		15.4385		22.143	23.259		22.3811		22.143	19.8929		23.8504		22.143	79.0955		28.2946
27.1811	41.3485		36.5623		27.1811	27.4942		16.9556		27.1811	24.6198		25.8612		27.1811	20.9188		26.194		27.1811	83.0811		30.9562
32.2191	41.7917		37.2282		32.2191	30.1412		19.5376		32.2191	25.3691		27.7774		32.2191	22.6649		30.1829		32.2191	88.599		34.641
37.2572	44.0265		40.5862		37.2572	31.6414		21.001		37.2572	25.6639		28.5312		37.2572	23.6546		32.4436		37.2572	93.0835		37.6358
42.2953	45.7159		43.1246		42.2953	32.9164		22.2448		42.2953	26.3526		30.2924		42.2953	24.4957		34.3651		42.2953	95.4916		39.2439
47.3334	45.3561		42.5839		47.3334	34.0448		23.3455		47.3334	27.7961		33.9838		47.3334	25.2401		36.0656		47.3334	97.2578		40.4233
52.3715	45.4583		42.7376		52.3715	35.7728		25.0311		52.3715	28.0826		34.7164		52.3715	26.38		38.6696		52.3715	98.7064		41.3907
57.4095	44.6402		41.5083		57.4095	37.6002		26.8138		57.4095	28.3526		35.4068		57.4095	27.5855		41.4235		57.4095	101.943		43.5519
62.4476	43.0682		39.1463		62.4476	38.9224		28.1035		62.4476	28.8953		36.7946		62.4476	28.4577		43.416		62.4476	102.998		44.2564
