# Supplementary material for: Energy stress promotes P-bodies formation via lysine-63-linked polyubiquitination of HAX1
Source: EMBO J. 2024 May 20;43(13):11. doi: 10.1038/s44318-024-00120-6 (PMC11217408; doi:10.1038/s44318-024-00120-6)
Supplement: Supplementary file 5 — Source data Fig. 2 [file 44318_2024_120_MOESM5_ESM.zip › Figure 2/2H/no. of PBs.xlsx]

## Sheet: Sheet1
Treatment	shCtrl+Mock	shCtrl+Oligomycin	shUBB+Mock	shUBB+Oligomycin
Cell 1	1	4	0	1
Cell 2	0	5	0	1
Cell 3	1	6	1	0
Cell 4	2	3	1	0
Cell 5	1	4	0	0
Cell 6	2	5	0	1
Cell 7	1	4	0	1
Cell 8	1	4	1	0
Cell 9	0	4	0	1
Cell 10	1	6	1	0
Cell 11	1	3	0	0
Cell 12	1	5	1	0
Cell 13	2	5	0	1
Cell 14	1	4	0	0
Cell 15	1	2	0	0
Cell 16	1	3	0	0
Cell 17	0	6	1	1
Cell 18	1	4	1	1
Cell 19	1	4	0	0
Cell 20	1	4	0	1
Cell 21	2	4	0	0
Cell 22	2	4	0	0
Cell 23	1	4	1	0
Cell 24	1	5	0	1
Cell 25	1	6	0	0
Cell 26	2	5	0	1
Cell 27	0	4	1	1
Cell 28	0	4	1	0
Cell 29	1	3	0	0
Cell 30	1	3	0	0
Cell 31	2	3	2	0
Cell 32	1	4	0	0
Cell 33	1	4	0	0
Cell 34	3	5	0	0
Cell 35	1	4	0	0
Cell 36	2	5	0	1
Cell 37	1	6	0	0
Cell 38	1	4	1	1
Cell 39	1	3	0	1
Cell 40	1	5	1	0
Cell 41	1	3	0	0
Cell 42	3	7	1	0
Cell 43	2	6	1	1
Cell 44	1	4	0	0
Cell 45	1	3	0	0
Cell 46	1	2	0	0
Cell 47	2	4	1	0
Cell 48	2	3	0	0
Cell 49	1	3	1	1
Cell 50	1	2	1	1
