# Supplementary material for: Energy stress promotes P-bodies formation via lysine-63-linked polyubiquitination of HAX1
Source: EMBO J. 2024 May 20;43(13):11. doi: 10.1038/s44318-024-00120-6 (PMC11217408; doi:10.1038/s44318-024-00120-6)
Supplement: Supplementary file 5 — Source data Fig. 2 [file 44318_2024_120_MOESM5_ESM.zip › Figure 2/2F/no. of PBs.xlsx]

## Sheet: Sheet1
Treatment	Mock+Mock	Mock+Oligomycin	MG132+Mock	MG132+Oligomycin	RA190+Mock	RA190+Oligomycin
Cell 1	1	3	2	4	1	4
Cell 2	2	3	1	4	2	5
Cell 3	1	4	1	3	2	4
Cell 4	1	3	2	3	1	6
Cell 5	2	6	1	4	1	3
Cell 6	1	5	1	5	1	5
Cell 7	1	4	0	6	2	3
Cell 8	1	3	1	5	2	7
Cell 9	1	3	1	4	1	5
Cell 10	0	4	1	3	1	3
Cell 11	2	4	1	5	1	4
Cell 12	2	4	1	4	2	4
Cell 13	1	3	0	4	1	3
Cell 14	1	3	2	6	1	4
Cell 15	1	4	2	3	0	3
Cell 16	1	5	1	3	1	3
Cell 17	1	5	1	3	1	3
Cell 18	1	5	1	3	2	4
Cell 19	0	4	0	2	1	5
Cell 20	1	3	1	2	2	6
Cell 21	1	3	1	3	1	5
Cell 22	2	4	1	3	0	4
Cell 23	2	6	1	4	1	6
Cell 24	1	6	1	5	1	4
Cell 25	1	5	1	4	1	6
Cell 26	1	5	1	3	1	4
Cell 27	0	3	2	6	1	4
Cell 28	1	4	1	4	1	3
Cell 29	1	3	2	4	0	3
Cell 30	1	4	1	4	2	3
Cell 31	0	3	2	3	2	2
Cell 32	1	3	1	4	2	2
Cell 33	0	4	1	5	1	3
Cell 34	2	3	1	5	1	3
Cell 35	2	3	1	4	1	7
Cell 36	2	4	1	3	1	5
Cell 37	1	4	1	4	2	4
Cell 38	1	4	1	3	2	4
Cell 39	1	3	1	3	1	6
Cell 40	2	2	1	4	1	3
Cell 41	1	4	1	5	2	3
Cell 42	2	6	1	6	2	4
Cell 43	1	4	1	4	1	4
Cell 44	2	3	1	3	1	3
Cell 45	2	3	1	3	1	4
Cell 46	1	3	2	3	1	3
Cell 47	1	3	1	4	1	4
Cell 48	1	3	2	3	1	5
Cell 49	0	3	2	5	1	3
Cell 50	2	4	1	4	2	2
