# Supplementary material for: Energy stress promotes P-bodies formation via lysine-63-linked polyubiquitination of HAX1
Source: EMBO J. 2024 May 20;43(13):11. doi: 10.1038/s44318-024-00120-6 (PMC11217408; doi:10.1038/s44318-024-00120-6)
Supplement: Supplementary file 5 — Source data Fig. 2 [file 44318_2024_120_MOESM5_ESM.zip › Figure 2/2D/no. of PBs.xlsx]

## Sheet: Sheet1
Treatment	Mock+Mock	Mock+Oligomycin	TAK-243+Mock	TAK-243+Oligomycin	PYR-41+Mock	PYR-41+Oligomycin
Cell 1	1	3	0	1	0	0
Cell 2	2	5	0	0	1	0
Cell 3	1	5	0	0	1	0
Cell 4	1	3	1	1	0	1
Cell 5	2	4	1	0	0	0
Cell 6	1	5	1	0	0	0
Cell 7	1	6	0	0	0	0
Cell 8	0	4	0	0	0	0
Cell 9	1	5	0	0	1	0
Cell 10	2	4	0	0	1	1
Cell 11	1	4	0	1	1	1
Cell 12	2	3	1	1	0	0
Cell 13	2	6	0	1	0	0
Cell 14	1	6	1	0	0	1
Cell 15	2	3	1	0	0	1
Cell 16	1	4	0	0	1	1
Cell 17	2	4	0	0	0	0
Cell 18	2	5	0	1	0	0
Cell 19	1	5	0	0	0	0
Cell 20	0	5	1	0	0	0
Cell 21	1	4	1	0	0	0
Cell 22	1	4	0	0	0	1
Cell 23	1	4	1	0	1	1
Cell 24	2	6	1	0	1	0
Cell 25	1	4	0	1	1	1
Cell 26	2	5	1	1	0	0
Cell 27	1	4	0	0	0	0
Cell 28	1	4	1	0	0	1
Cell 29	1	3	1	0	0	1
Cell 30	2	3	1	0	0	0
Cell 31	1	4	1	0	1	0
Cell 32	1	4	0	1	1	0
Cell 33	0	4	1	0	0	0
Cell 34	2	4	0	0	0	0
Cell 35	1	5	1	0	0	0
Cell 36	2	4	0	0	0	0
Cell 37	1	4	1	0	0	1
Cell 38	1	8	0	0	0	0
Cell 39	2	4	1	1	1	0
Cell 40	1	4	1	0	1	1
Cell 41	2	4	0	1	0	1
Cell 42	2	7	0	1	0	0
Cell 43	1	3	1	0	1	1
Cell 44	2	3	0	0	0	0
Cell 45	2	4	0	0	0	0
Cell 46	1	4	1	1	0	0
Cell 47	1	4	1	1	0	0
Cell 48	1	3	1	1	0	0
Cell 49	1	3	0	1	0	0
Cell 50	1	4	0	0	0	0
