# Supplementary material for: Energy stress promotes P-bodies formation via lysine-63-linked polyubiquitination of HAX1
Source: EMBO J. 2024 May 20;43(13):11. doi: 10.1038/s44318-024-00120-6 (PMC11217408; doi:10.1038/s44318-024-00120-6)
Supplement: Supplementary file 5 — Source data Fig. 2 [file 44318_2024_120_MOESM5_ESM.zip › Figure 2/2J/no. of PBs.xlsx]

## Sheet: Sheet1
Treatment	Vector	Ub	UbK48R	UbK63R
Cell 1	1	2	3	2
Cell 2	1	3	4	1
Cell 3	2	3	3	1
Cell 4	3	4	1	1
Cell 5	1	2	3	4
Cell 6	1	2	4	2
Cell 7	1	3	3	2
Cell 8	2	3	2	1
Cell 9	2	1	5	3
Cell 10	1	3	3	1
Cell 11	1	2	4	1
Cell 12	1	3	3	1
Cell 13	2	4	4	3
Cell 14	1	4	4	2
Cell 15	2	3	3	1
Cell 16	2	3	3	1
Cell 17	1	2	3	1
Cell 18	3	2	5	1
Cell 19	1	2	4	1
Cell 20	2	2	3	2
Cell 21	0	2	5	1
Cell 22	1	1	3	2
Cell 23	2	3	5	0
Cell 24	2	3	4	1
Cell 25	1	4	4	1
Cell 26	1	3	4	2
Cell 27	1	4	2	2
Cell 28	1	3	6	2
Cell 29	1	5	4	3
Cell 30	2	3	5	2
Cell 31	1	3	4	2
Cell 32	2	3	4	2
Cell 33	1	4	4	2
Cell 34	2	3	3	1
Cell 35	3	5	3	3
Cell 36	1	4	3	2
Cell 37	1	3	4	2
Cell 38	1	3	3	2
Cell 39	2	3	4	2
Cell 40	2	4	4	2
Cell 41	2	4	3	3
Cell 42	1	3	3	2
Cell 43	1	4	3	1
Cell 44	2	2	4	2
Cell 45	1	5	2	2
Cell 46	2	2	3	2
Cell 47	1	2	5	2
Cell 48	1	2	4	2
Cell 49	1	3	4	1
Cell 50	2	3	3	1
