# Supplementary material for: Energy stress promotes P-bodies formation via lysine-63-linked polyubiquitination of HAX1
Source: EMBO J. 2024 May 20;43(13):11. doi: 10.1038/s44318-024-00120-6 (PMC11217408; doi:10.1038/s44318-024-00120-6)
Supplement: Supplementary file 5 — Source data Fig. 2 [file 44318_2024_120_MOESM5_ESM.zip › Figure 2/2L/TAK-243.xlsx]

## Sheet: sheet1
Experiment 1					Experiment 2					Experiment 3
Time(s)	Channel1_R1_IntensityMean	The average of Channel1_R1_IntensityMean-Pre-1 and Channel1_R1_IntensityMean-Pre-2	Fluorescent recovery(%)		Time(s)	Channel1_R1_IntensityMean	The average of Channel1_R1_IntensityMean-Pre-1 and Channel1_R1_IntensityMean-Pre-2	Fluorescent recovery(%)		Time(s)	Channel1_R1_IntensityMean	The average of Channel1_R1_IntensityMean-Pre-1 and Channel1_R1_IntensityMean-Pre-2	Fluorescent recovery(%)
Pre-1	124.518	124.71			Pre-1	150.12	149.808			Pre-1	163.973	163.732
Pre-2	124.903				Pre-2	149.496				Pre-2	163.492
Bleaching	7.97292		0		Bleaching	11.3333		0		Bleaching	10.1512		0
5.03808	13.2058		4.19601		5.03808	21.0878		6.51131		5.03808	18.2714		4.95945
10.0762	17.417		7.57279		10.0762	28.7401		11.6194		10.0762	24.7723		8.9299
15.1142	21.1011		10.5269		15.1142	35.8656		16.3758		15.1142	30.6175		12.4999
20.1523	24.3466		13.1293		20.1523	41.3835		20.0591		20.1523	35.7541		15.6371
25.1904	26.343		14.7302		25.1904	46.0412		23.1682		25.1904	39.9089		18.1746
30.2285	29.7256		17.4426		30.2285	48.6039		24.8789		30.2285	42.4426		19.7221
35.2666	31.9892		19.2576		35.2666	52.629		27.5657		35.2666	45.1075		21.3497
40.3046	34.5397		21.3028		40.3046	51.6523		26.9137		40.3046	48.3989		23.3599
45.3427	35.9188		22.4086		45.3427	52.7186		27.6255		45.3427	50.898		24.8862
50.3808	37.4332		23.623		50.3808	51.276		26.6625		50.3808	53.0255		26.1856
55.4189	38.5361		24.5073		55.4189	50.81		26.3515		55.4189	54.2222		26.9165
60.457	40.0794		25.7449		60.457	51.5609		26.8527		60.457	56.2641		28.1636
65.495	40.1336		25.7883		65.495	52.7079		27.6183		65.495	57.1475		28.7032
70.5331	40.8664		26.3759		70.5331	52.3459		27.3767		70.5331	59.1038		29.898
75.5712	41.5036		26.8869		75.5712	52.138		27.2379		75.5712	57.0801		28.662
80.6093	42.3412		27.5585		80.6093	52.8262		27.6973		80.6093	56.765		28.4696
85.6474	41.8971		27.2024		85.6474	52.2921		27.3408		85.6474	56.8415		28.5163
