# Supplementary material for: Energy stress promotes P-bodies formation via lysine-63-linked polyubiquitination of HAX1
Source: EMBO J. 2024 May 20;43(13):11. doi: 10.1038/s44318-024-00120-6 (PMC11217408; doi:10.1038/s44318-024-00120-6)
Supplement: Supplementary file 5 — Source data Fig. 2 [file 44318_2024_120_MOESM5_ESM.zip › Figure 2/2L/PYR-41.xlsx]

## Sheet: sheet1
Experiment 1					Experiment 2					Experiment 3
Time(s)	Channel1_R1_IntensityMean	The average of Channel1_R1_IntensityMean-Pre-1 and Channel1_R1_IntensityMean-Pre-2	Fluorescent recovery(%)		Time(s)	Channel1_R1_IntensityMean	The average of Channel1_R1_IntensityMean-Pre-1 and Channel1_R1_IntensityMean-Pre-2	Fluorescent recovery(%)		Time(s)	Channel1_R1_IntensityMean	The average of Channel1_R1_IntensityMean-Pre-1 and Channel1_R1_IntensityMean-Pre-2	Fluorescent recovery(%)
Pre-1	136.631	137.023			Pre-1	99.2008	102.42			Pre-1	171.898	169.195
Pre-2	137.414				Pre-2	105.639				Pre-2	166.491
Bleaching	3.89396		0		Bleaching	4.65966		0		Bleaching	8.37414		0
5.03808	7.41109		2.56682		5.03808	6.50669		1.8034		5.03808	15.581		4.25953
10.0762	9.85481		4.35026		10.0762	7.9675		3.22969		10.0762	23.3362		8.8431
15.1142	12.1533		6.02774		15.1142	9.36329		4.59251		15.1142	29.0483		12.2191
20.1523	14.7569		7.92785		20.1523	10.4359		5.63982		20.1523	33.7207		14.9807
25.1904	16.5954		9.2696		25.1904	11.1358		6.3231		25.1904	36.6155		16.6916
30.2285	17.9021		10.2232		30.2285	11.5029		6.68154		30.2285	37.681		17.3214
35.2666	19.69		11.5281		35.2666	14.1511		9.26716		35.2666	38.3379		17.7096
40.3046	21.0555		12.5246		40.3046	14.8375		9.93737		40.3046	35.9621		16.3054
45.3427	21.4927		12.8436		45.3427	14.6138		9.71894		45.3427	36.8086		16.8058
50.3808	21.4519		12.8139		50.3808	15.0707		10.1651		50.3808	34.9655		15.7164
55.4189	21.7879		13.0591		55.4189	16.1721		11.2404		55.4189	35.5259		16.0476
60.457	22.2855		13.4222		60.457	17.1472		12.1925		60.457	37.3138		17.1043
65.495	24.1778		14.8033		65.495	17.2275		12.271		65.495	40.5638		19.0252
70.5331	24.7015		15.1854		70.5331	17.1262		12.172		70.5331	39.4431		18.3628
75.5712	24.7047		15.1878		75.5712	16.8795		11.9312		75.5712	37.3983		17.1543
80.6093	23.9396		14.6294		80.6093	18.2753		13.294		80.6093	35.0672		15.7765
85.6474	23.9935		14.6687		85.6474	18.3671		13.3836		85.6474	34.5621		15.478
