# Supplementary material for: Energy stress promotes P-bodies formation via lysine-63-linked polyubiquitination of HAX1
Source: EMBO J. 2024 May 20;43(13):11. doi: 10.1038/s44318-024-00120-6 (PMC11217408; doi:10.1038/s44318-024-00120-6)
Supplement: Supplementary file 5 — Source data Fig. 2 [file 44318_2024_120_MOESM5_ESM.zip › Figure 2/2L/Mock.xlsx]

## Sheet: sheet1
Experiment 1					Experiment 2					Experiment 3
Time(s)	Channel1_R1_IntensityMean	The average of Channel1_R1_IntensityMean-Pre-1 and Channel1_R1_IntensityMean-Pre-2	Fluorescent recovery(%)		Time(s)	Channel1_R1_IntensityMean	The average of Channel1_R1_IntensityMean-Pre-1 and Channel1_R1_IntensityMean-Pre-2	Fluorescent recovery(%)		Time(s)	Channel1_R1_IntensityMean	The average of Channel1_R1_IntensityMean-Pre-1 and Channel1_R1_IntensityMean-Pre-2	Fluorescent recovery(%)
Pre-1	103.13	103.344			Pre-1	71.4916	70.6748			Pre-1	147.845	148.008
Pre-2	103.558				Pre-2	69.858				Pre-2	148.171
Bleaching	4.81661		0		Bleaching	3.69591		0		Bleaching	8.40079		0
5.03808	9.73933		4.76342		5.03808	6.72739		4.28934		5.03808	16.5049		5.47547
10.0762	14.0969		8.97996		10.0762	9.215		7.80913		10.0762	23.0393		9.89036
15.1142	18.0185		12.7746		15.1142	11.0308		10.3784		15.1142	28.8644		13.8261
20.1523	21.1119		15.7679		20.1523	13.1407		13.3637		20.1523	33.9784		17.2812
25.1904	24.5479		19.0927		25.1904	14.9531		15.9282		25.1904	38.1316		20.0873
30.2285	28.1292		22.5582		30.2285	16.9853		18.8035		30.2285	41.611		22.4381
35.2666	29.9377		24.3082		35.2666	18.5372		20.9994		35.2666	45.4617		25.0398
40.3046	28.9204		23.3238		40.3046	20.2277		23.3914		40.3046	47.9627		26.7296
45.3427	32.7878		27.066		45.3427	21.8151		25.6375		45.3427	50.7525		28.6145
50.3808	36.0819		30.2535		50.3808	22.8962		27.1671		50.3808	53.3792		30.3892
55.4189	39.7832		33.835		55.4189	24.6149		29.5989		55.4189	55.3713		31.7352
60.457	41.4383		35.4366		60.457	25.9893		31.5436		60.457	57.224		32.9869
65.495	42.496		36.46		65.495	26.848		32.7585		65.495	60.7387		35.3616
70.5331	45.1984		39.075		70.5331	27.4983		33.6788		70.5331	62.1081		36.2868
75.5712	46.6182		40.4489		75.5712	28.8225		35.5524		75.5712	65.224		38.392
80.6093	48.827		42.5862		80.6093	29.4113		36.3854		80.6093	64.7917		38.1
85.6474	49.03		42.7826		85.6474	30.0188		37.245		85.6474	66.6405		39.349
