# Supplementary material for: Energy stress promotes P-bodies formation via lysine-63-linked polyubiquitination of HAX1
Source: EMBO J. 2024 May 20;43(13):11. doi: 10.1038/s44318-024-00120-6 (PMC11217408; doi:10.1038/s44318-024-00120-6)
Supplement: Supplementary file 6 — Source data Fig. 3 [file 44318_2024_120_MOESM6_ESM.zip]

Archive with 111 entries (92 files):
- Figure 3/
- __MACOSX/._Figure 3
- Figure 3/3K/
- __MACOSX/Figure 3/._3K
- Figure 3/3L/
- __MACOSX/Figure 3/._3L
- Figure 3/3E/
- __MACOSX/Figure 3/._3E
- Figure 3/3D/
- __MACOSX/Figure 3/._3D
- Figure 3/3M/
- __MACOSX/Figure 3/._3M
- Figure 3/3J/
- __MACOSX/Figure 3/._3J
- Figure 3/.DS_Store
- __MACOSX/Figure 3/._.DS_Store
- Figure 3/3H/
- __MACOSX/Figure 3/._3H
- Figure 3/3F/
- __MACOSX/Figure 3/._3F
- Figure 3/3G/
- __MACOSX/Figure 3/._3G
- Figure 3/3I/
- __MACOSX/Figure 3/._3I
- Figure 3/3K/sgCtrl.xlsx
- __MACOSX/Figure 3/3K/._sgCtrl.xlsx
- Figure 3/3K/sgTRIM23.xlsx
- __MACOSX/Figure 3/3K/._sgTRIM23.xlsx
- Figure 3/3K/README.txt
- Figure 3/3L/.DS_Store
- __MACOSX/Figure 3/3L/._.DS_Store
- Figure 3/3L/Vevtor/
- __MACOSX/Figure 3/3L/._Vevtor
- Figure 3/3L/TRIM23/
- __MACOSX/Figure 3/3L/._TRIM23
- Figure 3/3E/no. of PBs.xlsx
- Figure 3/3D/.DS_Store
- __MACOSX/Figure 3/3D/._.DS_Store
- Figure 3/3D/Mock/
- __MACOSX/Figure 3/3D/._Mock
- Figure 3/3D/Oligomycin/
- __MACOSX/Figure 3/3D/._Oligomycin
- Figure 3/3M/Vector.xlsx
- __MACOSX/Figure 3/3M/._Vector.xlsx
- Figure 3/3M/TRIM23.xlsx
- __MACOSX/Figure 3/3M/._TRIM23.xlsx
- Figure 3/3M/README.txt
- __MACOSX/Figure 3/3M/._README.txt
- Figure 3/3J/.DS_Store
- __MACOSX/Figure 3/3J/._.DS_Store
- Figure 3/3J/sgCtrl/
- __MACOSX/Figure 3/3J/._sgCtrl
- Figure 3/3J/sgTRIM23/
- __MACOSX/Figure 3/3J/._sgTRIM23
- Figure 3/3H/.DS_Store
- __MACOSX/Figure 3/3H/._.DS_Store
- Figure 3/3H/Vector.tif
- Figure 3/3H/TRIM23.tif
- Figure 3/3F/.DS_Store
- __MACOSX/Figure 3/3F/._.DS_Store
- Figure 3/3F/sgCtrl/
- __MACOSX/Figure 3/3F/._sgCtrl
- Figure 3/3F/sgTRIM23/
- __MACOSX/Figure 3/3F/._sgTRIM23
- Figure 3/3G/no. of PBs.xlsx
- Figure 3/3I/no. of PBs.xlsx
- Figure 3/3L/Vevtor/30s.tif
- Figure 3/3L/Vevtor/.DS_Store
- __MACOSX/Figure 3/3L/Vevtor/._.DS_Store
- Figure 3/3L/Vevtor/10s.tif
- Figure 3/3L/Vevtor/Pre.tif
- Figure 3/3L/Vevtor/60s.tif
- Figure 3/3L/Vevtor/Bleaching.tif
- Figure 3/3L/TRIM23/30s.tif
- Figure 3/3L/TRIM23/.DS_Store
- __MACOSX/Figure 3/3L/TRIM23/._.DS_Store
- Figure 3/3L/TRIM23/10s.tif
- Figure 3/3L/TRIM23/Pre.tif
- Figure 3/3L/TRIM23/60s.tif
- Figure 3/3L/TRIM23/Bleaching.tif
- Figure 3/3D/Mock/.DS_Store
- __MACOSX/Figure 3/3D/Mock/._.DS_Store
- Figure 3/3D/Mock/sgCtrl.tif
- Figure 3/3D/Mock/sgTRIM23.tif
- __MACOSX/Figure 3/3D/Mock/._sgTRIM23.tif
- Figure 3/3D/Oligomycin/.DS_Store
- __MACOSX/Figure 3/3D/Oligomycin/._.DS_Store
- Figure 3/3D/Oligomycin/sgCtrl.tif
- Figure 3/3D/Oligomycin/sgTRIM23.tif
- Figure 3/3J/sgCtrl/30s.tif
- Figure 3/3J/sgCtrl/.DS_Store
- __MACOSX/Figure 3/3J/sgCtrl/._.DS_Store
- Figure 3/3J/sgCtrl/10s.tif
- Figure 3/3J/sgCtrl/Pre.tif
- Figure 3/3J/sgCtrl/60s.tif
- Figure 3/3J/sgCtrl/Bleaching.tif
- Figure 3/3J/sgTRIM23/30s.tif
- Figure 3/3J/sgTRIM23/.DS_Store
- __MACOSX/Figure 3/3J/sgTRIM23/._.DS_Store
- Figure 3/3J/sgTRIM23/10s.tif
- Figure 3/3J/sgTRIM23/Pre.tif
- Figure 3/3J/sgTRIM23/60s.tif
- Figure 3/3J/sgTRIM23/Bleaching.tif
- Figure 3/3F/sgCtrl/.DS_Store
- __MACOSX/Figure 3/3F/sgCtrl/._.DS_Store
- Figure 3/3F/sgCtrl/Vector.tif
- Figure 3/3F/sgCtrl/Ub.tif
- Figure 3/3F/sgTRIM23/.DS_Store
- __MACOSX/Figure 3/3F/sgTRIM23/._.DS_Store
- Figure 3/3F/sgTRIM23/Vector.tif
- Figure 3/3F/sgTRIM23/Ub.tif
