# Supplementary material for: Energy stress promotes P-bodies formation via lysine-63-linked polyubiquitination of HAX1
Source: EMBO J. 2024 May 20;43(13):11. doi: 10.1038/s44318-024-00120-6 (PMC11217408; doi:10.1038/s44318-024-00120-6)
Supplement: Supplementary file 6 — Source data Fig. 3 [file 44318_2024_120_MOESM6_ESM.zip › Figure 3/3K/sgCtrl.xlsx]

## Sheet: sheet1
Experiment 1					Experiment 2					Experiment 3
Time(s)	Channel1_R1_IntensityMean	The average of Channel1_R1_IntensityMean-Pre-1 and Channel1_R1_IntensityMean-Pre-2	Fluorescent recovery(%)		Time(s)	Channel1_R1_IntensityMean	The average of Channel1_R1_IntensityMean-Pre-1 and Channel1_R1_IntensityMean-Pre-2	Fluorescent recovery(%)		Time(s)	Channel1_R1_IntensityMean	The average of Channel1_R1_IntensityMean-Pre-1 and Channel1_R1_IntensityMean-Pre-2	Fluorescent recovery(%)
Pre-1	48.24	48.534			Pre-1	126.537	125.646			Pre-1	209.622	208.76
Pre-2	48.828				Pre-2	124.754				Pre-2	207.899
Bleaching	12.178		0		Bleaching	20.21		0		Bleaching	51.997		0
5.03808	17.504		10.9738		5.03808	31.5018		8.98701		5.03808	74.1815		10.6268
12.0668	20.852		17.872		12.0668	39.7829		15.5779		12.0668	88.9018		17.678
17.1049	23.444		23.2126		17.1049	47.1032		21.404		17.1049	100.211		23.0955
22.143	25.842		28.1535		22.143	52.5979		25.7771		22.143	110.509		28.0283
27.1811	27.922		32.4391		27.1811	60.0569		31.7137		27.1811	116.241		30.7741
32.2191	30.154		37.038		32.2191	60.9893		32.4558		32.2191	121.199		33.1492
37.2572	31.532		39.8772		37.2572	63.9537		34.8151		37.2572	124.333		34.6504
42.2953	31.912		40.6602		42.2953	64.1566		34.9766		42.2953	124.5		34.7302
47.3334	32.184		41.2206		47.3334	62.9181		33.9909		47.3334	131.131		37.9066
52.3715	33.302		43.5241		52.3715	66.1744		36.5825		52.3715	133.949		39.2567
57.4095	35.082		47.1917		57.4095	69.3594		39.1174		57.4095	134.143		39.3493
62.4476	35.616		48.2919		62.4476	70.9253		40.3637		62.4476	136.149		40.3102
