# Supplementary material for: Energy stress promotes P-bodies formation via lysine-63-linked polyubiquitination of HAX1
Source: EMBO J. 2024 May 20;43(13):11. doi: 10.1038/s44318-024-00120-6 (PMC11217408; doi:10.1038/s44318-024-00120-6)
Supplement: Supplementary file 6 — Source data Fig. 3 [file 44318_2024_120_MOESM6_ESM.zip › Figure 3/3K/sgTRIM23.xlsx]

## Sheet: sheet1
Experiment 1					Experiment 2					Experiment 3
Time(s)	Channel1_R1_IntensityMean	The average of Channel1_R1_IntensityMean-Pre-1 and Channel1_R1_IntensityMean-Pre-2	Fluorescent recovery(%)		Time(s)	Channel1_R1_IntensityMean	The average of Channel1_R1_IntensityMean-Pre-1 and Channel1_R1_IntensityMean-Pre-2	Fluorescent recovery(%)		Time(s)	Channel1_R1_IntensityMean	The average of Channel1_R1_IntensityMean-Pre-1 and Channel1_R1_IntensityMean-Pre-2	Fluorescent recovery(%)
Pre-1	113.57	113.226			Pre-1	167.556	167.48			Pre-1	78.5426	78.9041
Pre-2	112.882				Pre-2	167.403				Pre-2	79.2655
Bleaching	10.0965		0		Bleaching	15.3289		0		Bleaching	8.87984		0
5.03808	14.184		3.60998		5.03808	22.3633		4.20016		5.03808	12.6163		4.73541
12.0668	17.5647		6.59578		12.0668	26.5641		6.70838		12.0668	14.2248		6.774
17.1049	19.4226		8.23668		17.1049	30.1721		8.86268		17.1049	15.6415		8.56943
22.143	22.071		10.5758		22.143	32.4761		10.2384		22.143	16.7016		9.91293
27.1811	23.6211		11.9448		27.1811	34.4455		11.4143		27.1811	17.5814		11.028
32.2191	25.1803		13.3219		32.2191	37.262		13.0959		32.2191	19.0872		12.9364
37.2572	27.3588		15.2459		37.2572	39.2046		14.2559		37.2572	19.1531		13.0199
42.2953	28.7049		16.4347		42.2953	41.956		15.8987		42.2953	19.8585		13.914
47.3334	29.8743		17.4675		47.3334	44.088		17.1717		47.3334	21.5891		16.1073
52.3715	30.3588		17.8955		52.3715	46.0268		18.3293		52.3715	22.564		17.3427
57.4095	32.2933		19.6039		57.4095	47.0459		18.9378		57.4095	22.4632		17.215
62.4476	33.2805		20.4759		62.4476	48.3442		19.713		62.4476	22.407		17.1438
