# Supplementary material for: Energy stress promotes P-bodies formation via lysine-63-linked polyubiquitination of HAX1
Source: EMBO J. 2024 May 20;43(13):11. doi: 10.1038/s44318-024-00120-6 (PMC11217408; doi:10.1038/s44318-024-00120-6)
Supplement: Supplementary file 6 — Source data Fig. 3 [file 44318_2024_120_MOESM6_ESM.zip › Figure 3/3E/no. of PBs.xlsx]

## Sheet: Sheet1
Treatment	sgCtrl+Mock	sgCtrl+Oligomycin	sgTRIM23+Mock	sgTRIM23+Oligomycin
Cell 1	1	4	1	0
Cell 2	1	4	1	1
Cell 3	1	5	0	1
Cell 4	2	3	1	0
Cell 5	1	4	0	0
Cell 6	1	4	1	1
Cell 7	3	3	0	1
Cell 8	1	4	0	1
Cell 9	1	3	0	0
Cell 10	2	2	0	0
Cell 11	1	4	2	0
Cell 12	2	2	2	1
Cell 13	1	4	1	1
Cell 14	2	3	0	0
Cell 15	2	4	0	0
Cell 16	1	6	1	1
Cell 17	1	5	0	2
Cell 18	1	5	0	1
Cell 19	2	4	1	0
Cell 20	1	5	1	0
Cell 21	1	4	1	0
Cell 22	0	4	1	2
Cell 23	2	3	0	1
Cell 24	1	3	0	0
Cell 25	2	7	1	0
Cell 26	1	4	0	0
Cell 27	2	3	0	0
Cell 28	1	4	1	0
Cell 29	2	3	0	1
Cell 30	1	4	0	1
Cell 31	1	4	1	2
Cell 32	3	7	1	1
Cell 33	1	5	0	0
Cell 34	2	6	0	1
Cell 35	1	3	0	1
Cell 36	1	5	1	1
Cell 37	0	4	0	0
Cell 38	1	3	1	0
Cell 39	2	3	0	0
Cell 40	2	3	0	1
Cell 41	1	4	0	0
Cell 42	2	5	1	0
Cell 43	2	4	1	1
Cell 44	1	3	0	0
Cell 45	0	6	0	0
Cell 46	1	5	0	0
Cell 47	2	4	0	0
Cell 48	2	5	0	1
Cell 49	2	4	1	0
Cell 50	1	4	1	0
