# Supplementary material for: Energy stress promotes P-bodies formation via lysine-63-linked polyubiquitination of HAX1
Source: EMBO J. 2024 May 20;43(13):11. doi: 10.1038/s44318-024-00120-6 (PMC11217408; doi:10.1038/s44318-024-00120-6)
Supplement: Supplementary file 6 — Source data Fig. 3 [file 44318_2024_120_MOESM6_ESM.zip › Figure 3/3M/Vector.xlsx]

## Sheet: sheet1
Experiment 1					Experiment 2					Experiment 3
Time(s)	Channel1_R1_IntensityMean	The average of Channel1_R1_IntensityMean-Pre-1 and Channel1_R1_IntensityMean-Pre-2	Fluorescent recovery(%)		Time(s)	Channel1_R1_IntensityMean	The average of Channel1_R1_IntensityMean-Pre-1 and Channel1_R1_IntensityMean-Pre-2	Fluorescent recovery(%)		Time(s)	Channel1_R1_IntensityMean	The average of Channel1_R1_IntensityMean-Pre-1 and Channel1_R1_IntensityMean-Pre-2	Fluorescent recovery(%)
Pre-1	193.514	191.998			Pre-1	117.216	116.935			Pre-1	104.949	105.395
Pre-2	190.483				Pre-2	116.653				Pre-2	105.842
Bleaching	21.5455		0		Bleaching	3.96455		0		Bleaching	9.01902		0
5.03808	34.2063		6.59425		5.03808	9.48134		4.71784		5.03808	14.122		4.84178
12.0668	42.5332		10.9312		12.0668	14.8713		9.32719		12.0668	18.1109		8.62648
17.1049	51.4983		15.6006		17.1049	19.8787		13.6095		17.1049	21.9382		12.2578
22.143	59.0892		19.5542		22.143	24.3507		17.4338		22.143	24.8732		15.0426
27.1811	62.4895		21.3252		27.1811	29.0243		21.4305		27.1811	28.271		18.2664
32.2191	69.7745		25.1195		32.2191	33.6716		25.4049		32.2191	31.3962		21.2316
37.2572	72.257		26.4125		37.2572	37.2705		28.4825		37.2572	34.3154		24.0014
42.2953	75.0052		27.8439		42.2953	40.3265		31.0959		42.2953	37.2504		26.7862
47.3334	78.3811		29.6022		47.3334	43.1754		33.5322		47.3334	39.2361		28.6702
52.3715	81.7605		31.3623		52.3715	45.5205		35.5378		52.3715	42.1696		31.4535
57.4095	83.2902		32.159		57.4095	47.9067		37.5784		57.4095	43.8574		33.0549
62.4476	92.6783		37.0487		62.4476	49.9086		39.2903		62.4476	45.0618		34.1977
