# Supplementary material for: Energy stress promotes P-bodies formation via lysine-63-linked polyubiquitination of HAX1
Source: EMBO J. 2024 May 20;43(13):11. doi: 10.1038/s44318-024-00120-6 (PMC11217408; doi:10.1038/s44318-024-00120-6)
Supplement: Supplementary file 6 — Source data Fig. 3 [file 44318_2024_120_MOESM6_ESM.zip › Figure 3/3M/TRIM23.xlsx]

## Sheet: sheet1
Experiment 1					Experiment 2					Experiment 3
Time(s)	Channel1_R1_IntensityMean	The average of Channel1_R1_IntensityMean-Pre-1 and Channel1_R1_IntensityMean-Pre-2	Fluorescent recovery(%)		Time(s)	Channel1_R1_IntensityMean	The average of Channel1_R1_IntensityMean-Pre-1 and Channel1_R1_IntensityMean-Pre-2	Fluorescent recovery(%)		Time(s)	Channel1_R1_IntensityMean	The average of Channel1_R1_IntensityMean-Pre-1 and Channel1_R1_IntensityMean-Pre-2	Fluorescent recovery(%)
Pre-1	110.49	110.369			Pre-1	165.56	165.93			Pre-1	126.591	126.709
Pre-2	110.248				Pre-2	166.301				Pre-2	126.827
Bleaching	29.1619		0		Bleaching	25.805		0		Bleaching	24.6699		0
5.03808	49.5381		18.4619		5.03808	45.0892		11.6219		5.03808	43.7869		15.0874
12.0668	60.1619		28.0876		12.0668	60.8361		21.1119		12.0668	57.9232		26.2438
17.1049	65.8095		33.2046		17.1049	72.944		28.4089		17.1049	70.3071		36.0173
22.143	71.6857		38.5287		22.143	84.0602		35.1082		22.143	79.8349		43.5367
27.1811	72.1952		38.9904		27.1811	92.9481		40.4646		27.1811	86.0077		48.4083
32.2191	78.6524		44.8409		32.2191	99.473		44.3969		32.2191	90.7716		52.1681
37.2572	81.2048		47.1535		37.2572	107.996		49.5333		37.2572	95.0614		55.5536
42.2953	80.2857		46.3208		42.2953	114.081		53.2005		42.2953	97.3839		57.3865
47.3334	80.9857		46.955		47.3334	118.795		56.0413		47.3334	98.6852		58.4136
52.3715	84.1667		49.8371		52.3715	126.886		60.9176		52.3715	101.741		60.8251
57.4095	85.3714		50.9287		57.4095	131.324		63.5921		57.4095	103.334		62.0824
62.4476	86.3381		51.8046		62.4476	136.344		66.6179		62.4476	101.996		61.0266
