# Supplementary material for: Energy stress promotes P-bodies formation via lysine-63-linked polyubiquitination of HAX1
Source: EMBO J. 2024 May 20;43(13):11. doi: 10.1038/s44318-024-00120-6 (PMC11217408; doi:10.1038/s44318-024-00120-6)
Supplement: Supplementary file 6 — Source data Fig. 3 [file 44318_2024_120_MOESM6_ESM.zip › Figure 3/3G/no. of PBs.xlsx]

## Sheet: Sheet1
Treatment	Vector+sgCtrlVector+sgTRIM23	Vector+sgTRIM23	Ub+sgCtrl	Ub+sgTRIM23
Cell 1	1	0	3	3
Cell 2	2	2	2	2
Cell 3	1	0	4	0
Cell 4	2	0	3	0
Cell 5	1	0	4	0
Cell 6	1	2	4	0
Cell 7	3	0	3	4
Cell 8	2	0	2	0
Cell 9	1	1	5	0
Cell 10	1	1	3	0
Cell 11	3	2	2	0
Cell 12	1	0	3	2
Cell 13	1	0	4	0
Cell 14	1	0	3	0
Cell 15	2	0	2	0
Cell 16	2	0	3	1
Cell 17	1	0	3	0
Cell 18	1	1	3	2
Cell 19	0	1	4	0
Cell 20	1	0	5	0
Cell 21	0	1	2	0
Cell 22	2	0	5	0
Cell 23	1	0	3	3
Cell 24	1	0	2	0
Cell 25	0	0	4	0
Cell 26	0	1	3	0
Cell 27	1	0	3	1
Cell 28	1	0	3	0
Cell 29	1	0	4	0
Cell 30	2	0	2	1
Cell 31	1	0	3	2
Cell 32	0	1	5	0
Cell 33	1	1	3	0
Cell 34	1	0	3	0
Cell 35	2	0	2	1
Cell 36	1	1	4	0
Cell 37	1	3	4	0
Cell 38	1	0	3	0
Cell 39	1	0	4	0
Cell 40	0	0	3	0
Cell 41	2	0	4	0
Cell 42	1	1	3	3
Cell 43	1	0	3	0
Cell 44	3	0	3	0
Cell 45	1	0	4	0
Cell 46	1	2	3	3
Cell 47	3	0	2	0
Cell 48	1	0	5	2
Cell 49	1	0	4	0
Cell 50	1	0	3	0
