# Supplementary material for: Energy stress promotes P-bodies formation via lysine-63-linked polyubiquitination of HAX1
Source: EMBO J. 2024 May 20;43(13):11. doi: 10.1038/s44318-024-00120-6 (PMC11217408; doi:10.1038/s44318-024-00120-6)
Supplement: Supplementary file 6 — Source data Fig. 3 [file 44318_2024_120_MOESM6_ESM.zip › Figure 3/3I/no. of PBs.xlsx]

## Sheet: Sheet1
Treatment	Vector	TRIM23 o/v
Cell 1	1	4
Cell 2	0	2
Cell 3	1	3
Cell 4	1	3
Cell 5	1	3
Cell 6	2	4
Cell 7	1	4
Cell 8	1	3
Cell 9	1	3
Cell 10	1	4
Cell 11	1	4
Cell 12	2	3
Cell 13	1	5
Cell 14	1	6
Cell 15	1	4
Cell 16	0	3
Cell 17	1	3
Cell 18	1	3
Cell 19	1	4
Cell 20	1	4
Cell 21	2	4
Cell 22	1	3
Cell 23	1	2
Cell 24	1	3
Cell 25	1	2
Cell 26	0	3
Cell 27	2	3
Cell 28	1	4
Cell 29	1	4
Cell 30	1	4
Cell 31	0	5
Cell 32	1	2
Cell 33	1	2
Cell 34	2	3
Cell 35	1	2
Cell 36	1	3
Cell 37	1	2
Cell 38	1	4
Cell 39	1	3
Cell 40	1	3
Cell 41	1	4
Cell 42	1	4
Cell 43	1	4
Cell 44	1	3
Cell 45	1	2
Cell 46	1	3
Cell 47	1	3
Cell 48	1	4
Cell 49	2	4
Cell 50	2	3
