# Supplementary material for: Energy stress promotes P-bodies formation via lysine-63-linked polyubiquitination of HAX1
Source: EMBO J. 2024 May 20;43(13):11. doi: 10.1038/s44318-024-00120-6 (PMC11217408; doi:10.1038/s44318-024-00120-6)
Supplement: Supplementary file 7 — Source data Fig. 4 [file 44318_2024_120_MOESM7_ESM.zip]

Archive with 143 entries (114 files):
- Figure 4/
- __MACOSX/._Figure 4
- Figure 4/.DS_Store
- __MACOSX/Figure 4/._.DS_Store
- Figure 4/4E/
- __MACOSX/Figure 4/._4E
- Figure 4/4B/
- __MACOSX/Figure 4/._4B
- Figure 4/4K/
- __MACOSX/Figure 4/._4K
- Figure 4/4J/
- __MACOSX/Figure 4/._4J
- Figure 4/4C/
- __MACOSX/Figure 4/._4C
- Figure 4/4D/
- __MACOSX/Figure 4/._4D
- Figure 4/4A/
- __MACOSX/Figure 4/._4A
- Figure 4/4F/
- __MACOSX/Figure 4/._4F
- Figure 4/4I/
- __MACOSX/Figure 4/._4I
- Figure 4/4G/
- __MACOSX/Figure 4/._4G
- Figure 4/4E/.DS_Store
- __MACOSX/Figure 4/4E/._.DS_Store
- Figure 4/4E/WCL/
- __MACOSX/Figure 4/4E/._WCL
- Figure 4/4E/IP/
- __MACOSX/Figure 4/4E/._IP
- Figure 4/4B/.DS_Store
- __MACOSX/Figure 4/4B/._.DS_Store
- Figure 4/4B/WCL/
- __MACOSX/Figure 4/4B/._WCL
- Figure 4/4B/IP/
- __MACOSX/Figure 4/4B/._IP
- Figure 4/4K/.DS_Store
- __MACOSX/Figure 4/4K/._.DS_Store
- Figure 4/4K/WCL/
- __MACOSX/Figure 4/4K/._WCL
- Figure 4/4K/IP/
- __MACOSX/Figure 4/4K/._IP
- Figure 4/4J/no. of PBs.xlsx
- __MACOSX/Figure 4/4J/._no. of PBs.xlsx
- Figure 4/4C/.DS_Store
- __MACOSX/Figure 4/4C/._.DS_Store
- Figure 4/4C/Below/
- __MACOSX/Figure 4/4C/._Below
- Figure 4/4C/Above/
- __MACOSX/Figure 4/4C/._Above
- Figure 4/4D/.DS_Store
- __MACOSX/Figure 4/4D/._.DS_Store
- Figure 4/4D/WCL/
- __MACOSX/Figure 4/4D/._WCL
- Figure 4/4D/IP/
- __MACOSX/Figure 4/4D/._IP
- Figure 4/4A/.DS_Store
- __MACOSX/Figure 4/4A/._.DS_Store
- Figure 4/4A/Below/
- __MACOSX/Figure 4/4A/._Below
- Figure 4/4A/Above/
- __MACOSX/Figure 4/4A/._Above
- Figure 4/4F/.DS_Store
- __MACOSX/Figure 4/4F/._.DS_Store
- Figure 4/4F/WCL/
- __MACOSX/Figure 4/4F/._WCL
- Figure 4/4F/IP/
- __MACOSX/Figure 4/4F/._IP
- Figure 4/4I/.DS_Store
- __MACOSX/Figure 4/4I/._.DS_Store
- Figure 4/4I/WCL/
- __MACOSX/Figure 4/4I/._WCL
- Figure 4/4I/IP/
- __MACOSX/Figure 4/4I/._IP
- Figure 4/4G/.DS_Store
- __MACOSX/Figure 4/4G/._.DS_Store
- Figure 4/4G/WCL/
- __MACOSX/Figure 4/4G/._WCL
- Figure 4/4G/IP/
- __MACOSX/Figure 4/4G/._IP
- Figure 4/4E/WCL/western-HAX1.Tif
- Figure 4/4E/WCL/western-GAPDH.Tif
- Figure 4/4E/WCL/western-Ub-proteins.Tif
- Figure 4/4E/WCL/western-TRIM23.Tif
- Figure 4/4E/IP/western-HAX1-Ub.Tif
- Figure 4/4E/IP/western-HAX1.Tif
- Figure 4/4B/WCL/western-Flag-HAX1.Tif
- Figure 4/4B/WCL/western-GAPDH.Tif
- Figure 4/4B/WCL/western-GFP-TRIM23.Tif
- Figure 4/4B/IP/western-Flag-HAX1.Tif
- Figure 4/4B/IP/western-GFP-TRIM23.Tif
- Figure 4/4K/WCL/western-Tubulin.Tif
- Figure 4/4K/WCL/western-Flag-HAX1.Tif
- Figure 4/4K/WCL/western-GFP-TRIM23.Tif
- Figure 4/4K/IP/western-Flag-HAX1-Ub.Tif
- __MACOSX/Figure 4/4K/IP/._western-Flag-HAX1-Ub.Tif
- Figure 4/4K/IP/western-Flag-HAX1.Tif
- Figure 4/4K/IP/western-GFP-TRIM23.Tif
- Figure 4/4C/Below/.DS_Store
- __MACOSX/Figure 4/4C/Below/._.DS_Store
- Figure 4/4C/Below/mCherry-HAX1.tif
- Figure 4/4C/Below/GFP-LSM14A.tif
- Figure 4/4C/Below/Merge.tif
- Figure 4/4C/Above/.DS_Store
- __MACOSX/Figure 4/4C/Above/._.DS_Store
- Figure 4/4C/Above/mCherry-HAX1.tif
- Figure 4/4C/Above/GFP-TRIM23.tif
- Figure 4/4C/Above/Merge.tif
- Figure 4/4D/WCL/western-HAX1.Tif
- Figure 4/4D/WCL/western-GAPDH.Tif
- Figure 4/4D/WCL/western-Ub-proteins.Tif
- Figure 4/4D/WCL/western-TRIM23.Tif
- Figure 4/4D/IP/western-HAX1-Ub.Tif
- Figure 4/4D/IP/western-HAX1.Tif
- Figure 4/4A/Below/.DS_Store
- __MACOSX/Figure 4/4A/Below/._.DS_Store
- Figure 4/4A/Below/LSM14A.tif
- Figure 4/4A/Below/Merge.tif
- Figure 4/4A/Below/TRIM23.tif
- Figure 4/4A/Above/.DS_Store
- __MACOSX/Figure 4/4A/Above/._.DS_Store
- Figure 4/4A/Above/DCP1A.tif
- Figure 4/4A/Above/Merge.tif
- Figure 4/4A/Above/TRIM23.tif
- Figure 4/4F/WCL/western-HAX1.Tif
- Figure 4/4F/WCL/western-GAPDH.Tif
- Figure 4/4F/WCL/western-Ub-proteins.Tif
- Figure 4/4F/WCL/western-TRIM23.Tif
- Figure 4/4F/IP/western-HAX1-Ub.Tif
- Figure 4/4F/IP/western-HAX1.Tif
- Figure 4/4I/WCL/western-Tubulin.Tif
- Figure 4/4I/WCL/western-Flag-HAX1.Tif
- Figure 4/4I/WCL/western-GFP-TRIM23.Tif
- Figure 4/4I/IP/western-Flag-HAX1-Ub.Tif
- Figure 4/4I/IP/western-Flag-HAX1.Tif
- Figure 4/4I/IP/western-GFP-TRIM23.Tif
- __MACOSX/Figure 4/4I/IP/._western-GFP-TRIM23.Tif
- Figure 4/4G/WCL/western-Flag-HAX1.Tif
- Figure 4/4G/WCL/western-GAPDH.Tif
- Figure 4/4G/WCL/western-GFP-TRIM23.Tif
- Figure 4/4G/IP/western-Flag-HAX1-Ub.Tif
- Figure 4/4G/IP/western-Flag-HAX1.Tif
- Figure 4/4G/IP/western-GFP-TRIM23.Tif
