# Supplementary material for: Energy stress promotes P-bodies formation via lysine-63-linked polyubiquitination of HAX1
Source: EMBO J. 2024 May 20;43(13):11. doi: 10.1038/s44318-024-00120-6 (PMC11217408; doi:10.1038/s44318-024-00120-6)
Supplement: Supplementary file 7 — Source data Fig. 4 [file 44318_2024_120_MOESM7_ESM.zip › Figure 4/4J/no. of PBs.xlsx]

## Sheet: Sheet1
mutant	Vector	wt	△R	△BB	△C	△A	△R BB	△R BBC	△R A	△BBC
Cell 1	0	3	0	2	3	1	1	0	0	2
Cell 2	1	4	0	3	3	0	0	0	1	2
Cell 3	0	2	0	3	2	0	0	0	0	3
Cell 4	0	2	0	4	4	1	0	0	0	2
Cell 5	0	5	0	3	4	0	0	1	0	3
Cell 6	0	3	0	4	3	0	0	0	0	4
Cell 7	1	3	0	3	4	0	0	0	1	3
Cell 8	0	3	0	3	3	0	1	0	0	4
Cell 9	0	4	1	3	2	0	0	0	0	3
Cell 10	0	3	0	3	4	1	0	0	1	4
Cell 11	0	2	1	5	3	0	0	0	0	2
Cell 12	0	4	0	4	2	1	0	0	0	3
Cell 13	0	4	0	2	1	0	0	1	0	3
Cell 14	0	5	0	5	3	0	0	1	0	2
Cell 15	1	4	0	2	1	0	0	1	0	3
Cell 16	0	2	0	2	2	0	0	0	0	2
Cell 17	1	2	1	4	3	0	0	0	0	1
Cell 18	0	3	1	2	4	0	0	1	1	1
Cell 19	0	3	0	3	3	0	1	0	0	2
Cell 20	1	2	0	3	3	0	0	0	0	2
Cell 21	0	3	1	2	3	0	0	0	0	2
Cell 22	0	3	0	3	2	0	0	1	0	4
Cell 23	0	3	0	2	2	1	0	1	0	3
Cell 24	1	4	0	3	3	1	0	0	0	4
Cell 25	0	3	0	2	3	0	1	0	1	1
Cell 26	0	3	0	4	1	1	1	0	1	3
Cell 27	0	3	1	3	4	0	0	0	0	3
Cell 28	0	3	0	4	3	0	0	0	0	3
Cell 29	0	1	1	3	4	1	0	1	0	2
Cell 30	1	2	1	3	3	1	1	0	0	1
Cell 31	1	3	0	2	2	0	1	0	0	3
Cell 32	0	3	0	2	2	0	0	0	0	4
Cell 33	0	4	0	4	3	0	0	0	1	3
Cell 34	0	3	1	3	3	0	0	0	1	2
Cell 35	0	2	0	2	4	1	0	0	0	3
Cell 36	0	3	0	2	4	1	0	0	0	2
Cell 37	0	5	1	3	4	0	0	1	0	3
Cell 38	0	3	0	4	3	0	0	1	0	2
Cell 39	1	3	0	3	3	1	1	1	1	4
Cell 40	0	2	0	3	2	0	0	0	0	3
Cell 41	1	3	0	3	2	1	1	0	1	2
Cell 42	0	3	0	2	2	1	0	0	0	2
Cell 43	0	3	0	2	3	1	1	0	1	2
Cell 44	0	2	1	3	2	0	0	0	0	2
Cell 45	1	4	1	3	3	0	0	0	0	2
Cell 46	0	3	0	2	1	1	1	0	0	3
Cell 47	0	4	0	3	4	0	0	0	0	3
Cell 48	1	3	1	3	3	1	0	0	1	2
Cell 49	0	4	0	2	3	0	0	0	0	1
Cell 50	1	3	1	3	2	0	1	0	0	1
