# Supplementary material for: Energy stress promotes P-bodies formation via lysine-63-linked polyubiquitination of HAX1
Source: EMBO J. 2024 May 20;43(13):11. doi: 10.1038/s44318-024-00120-6 (PMC11217408; doi:10.1038/s44318-024-00120-6)
Supplement: Supplementary file 8 — Source data Fig. 5 [file 44318_2024_120_MOESM8_ESM.zip]

Archive with 220 entries (181 files):
- Figure 5/
- __MACOSX/._Figure 5
- Figure 5/5I/
- __MACOSX/Figure 5/._5I
- Figure 5/5G/
- __MACOSX/Figure 5/._5G
- Figure 5/5A/
- __MACOSX/Figure 5/._5A
- Figure 5/5F/
- __MACOSX/Figure 5/._5F
- Figure 5/5H/
- __MACOSX/Figure 5/._5H
- Figure 5/.DS_Store
- __MACOSX/Figure 5/._.DS_Store
- Figure 5/5J/
- __MACOSX/Figure 5/._5J
- Figure 5/5C/
- __MACOSX/Figure 5/._5C
- Figure 5/5D/
- __MACOSX/Figure 5/._5D
- Figure 5/5E/
- __MACOSX/Figure 5/._5E
- Figure 5/5B/
- __MACOSX/Figure 5/._5B
- Figure 5/5K/
- __MACOSX/Figure 5/._5K
- Figure 5/5I/S2/
- __MACOSX/Figure 5/5I/._S2
- Figure 5/5I/P2/
- __MACOSX/Figure 5/5I/._P2
- Figure 5/5I/.DS_Store
- __MACOSX/Figure 5/5I/._.DS_Store
- Figure 5/5I/WCL/
- __MACOSX/Figure 5/5I/._WCL
- Figure 5/5G/S2/
- __MACOSX/Figure 5/5G/._S2
- Figure 5/5G/P2/
- __MACOSX/Figure 5/5G/._P2
- Figure 5/5G/.DS_Store
- __MACOSX/Figure 5/5G/._.DS_Store
- Figure 5/5G/WCL/
- __MACOSX/Figure 5/5G/._WCL
- Figure 5/5A/.DS_Store
- __MACOSX/Figure 5/5A/._.DS_Store
- Figure 5/5A/Mock/
- __MACOSX/Figure 5/5A/._Mock
- Figure 5/5A/Oligomycin/
- __MACOSX/Figure 5/5A/._Oligomycin
- Figure 5/5F/S2/
- __MACOSX/Figure 5/5F/._S2
- Figure 5/5F/P2/
- __MACOSX/Figure 5/5F/._P2
- Figure 5/5F/.DS_Store
- __MACOSX/Figure 5/5F/._.DS_Store
- Figure 5/5F/WCL/
- __MACOSX/Figure 5/5F/._WCL
- Figure 5/5H/S2/
- __MACOSX/Figure 5/5H/._S2
- Figure 5/5H/P2/
- __MACOSX/Figure 5/5H/._P2
- Figure 5/5H/.DS_Store
- __MACOSX/Figure 5/5H/._.DS_Store
- Figure 5/5H/WCL/
- __MACOSX/Figure 5/5H/._WCL
- Figure 5/5J/western-DDX6.Tif
- Figure 5/5J/western-HAX1.Tif
- Figure 5/5J/western-LSM14A.Tif
- Figure 5/5J/western-DCP1A.Tif
- Figure 5/5C/.DS_Store
- __MACOSX/Figure 5/5C/._.DS_Store
- Figure 5/5C/HAX1-WT/
- __MACOSX/Figure 5/5C/._HAX1-WT
- Figure 5/5C/HAX1-K131R/
- __MACOSX/Figure 5/5C/._HAX1-K131R
- Figure 5/5C/Vector/
- __MACOSX/Figure 5/5C/._Vector
- Figure 5/5D/no. of PBs.xlsx
- __MACOSX/Figure 5/5D/._no. of PBs.xlsx
- Figure 5/5E/.DS_Store
- __MACOSX/Figure 5/5E/._.DS_Store
- Figure 5/5E/Gray value of western blot.xlsx
- __MACOSX/Figure 5/5E/._Gray value of western blot.xlsx
- Figure 5/5B/no. of PBs.xlsx
- Figure 5/5K/western-DDX6.Tif
- Figure 5/5K/western-HAX1.Tif
- Figure 5/5K/western-LSM14A.Tif
- __MACOSX/Figure 5/5K/._western-LSM14A.Tif
- Figure 5/5K/western-DCP1A.Tif
- Figure 5/5I/S2/western-DDX6.Tif
- Figure 5/5I/S2/western-HAX1.Tif
- Figure 5/5I/S2/western-LSM14A.Tif
- Figure 5/5I/S2/western-DCP1A.Tif
- Figure 5/5I/P2/western-DDX6.Tif
- Figure 5/5I/P2/western-HAX1.Tif
- Figure 5/5I/P2/western-LSM14A.Tif
- Figure 5/5I/P2/western-DCP1A.Tif
- Figure 5/5I/WCL/western-DDX6.Tif
- Figure 5/5I/WCL/western-HAX1.Tif
- Figure 5/5I/WCL/western-GAPDH.Tif
- Figure 5/5I/WCL/western-LSM14A.Tif
- Figure 5/5I/WCL/western-DCP1A.Tif
- Figure 5/5G/S2/western-DDX6.Tif
- Figure 5/5G/S2/western-HAX1.Tif
- Figure 5/5G/S2/western-LSM14A.Tif
- Figure 5/5G/S2/western-DCP1A.Tif
- Figure 5/5G/P2/western-DDX6.Tif
- Figure 5/5G/P2/western-HAX1.Tif
- Figure 5/5G/P2/western-LSM14A.Tif
- Figure 5/5G/P2/western-DCP1A.Tif
- Figure 5/5G/WCL/western-DDX6.Tif
- Figure 5/5G/WCL/western-HAX1.Tif
- Figure 5/5G/WCL/western-GAPDH.Tif
- Figure 5/5G/WCL/western-LSM14A.Tif
- Figure 5/5G/WCL/western-DCP1A.Tif
- Figure 5/5A/Mock/.DS_Store
- __MACOSX/Figure 5/5A/Mock/._.DS_Store
- Figure 5/5A/Mock/HAX1 KO/
- __MACOSX/Figure 5/5A/Mock/._HAX1 KO
- Figure 5/5A/Mock/WT/
- __MACOSX/Figure 5/5A/Mock/._WT
- Figure 5/5A/Oligomycin/.DS_Store
- __MACOSX/Figure 5/5A/Oligomycin/._.DS_Store
- Figure 5/5A/Oligomycin/HAX1 KO/
- __MACOSX/Figure 5/5A/Oligomycin/._HAX1 KO
- Figure 5/5A/Oligomycin/WT/
- __MACOSX/Figure 5/5A/Oligomycin/._WT
- Figure 5/5F/S2/western-DDX6.Tif
- Figure 5/5F/S2/western-HAX1.Tif
- Figure 5/5F/S2/western-LSM14A.Tif
- Figure 5/5F/S2/western-DCP1A.Tif
- Figure 5/5F/P2/western-DDX6.Tif
- Figure 5/5F/P2/western-HAX1.Tif
- Figure 5/5F/P2/western-LSM14A.Tif
- Figure 5/5F/P2/western-DCP1A.Tif
- Figure 5/5F/WCL/western-DDX6.Tif
- Figure 5/5F/WCL/western-HAX1.Tif
- Figure 5/5F/WCL/western-GAPDH.Tif
- Figure 5/5F/WCL/western-LSM14A.Tif
- Figure 5/5F/WCL/western-DCP1A.Tif
- Figure 5/5H/S2/western-DDX6.Tif
- Figure 5/5H/S2/western-HAX1.Tif
- Figure 5/5H/S2/western-LSM14A.Tif
- Figure 5/5H/S2/western-DCP1A.Tif
- Figure 5/5H/P2/western-DDX6.Tif
- Figure 5/5H/P2/western-HAX1.Tif
- Figure 5/5H/P2/western-LSM14A.Tif
- Figure 5/5H/P2/western-DCP1A.Tif
- Figure 5/5H/WCL/western-DDX6.Tif
- Figure 5/5H/WCL/western-HAX1.Tif
- Figure 5/5H/WCL/western-GAPDH.Tif
- Figure 5/5H/WCL/western-LSM14A.Tif
- Figure 5/5H/WCL/western-DCP1A.Tif
- Figure 5/5C/HAX1-WT/.DS_Store
- __MACOSX/Figure 5/5C/HAX1-WT/._.DS_Store
- Figure 5/5C/HAX1-WT/Mock/
- __MACOSX/Figure 5/5C/HAX1-WT/._Mock
- Figure 5/5C/HAX1-WT/Oligomycin/
- __MACOSX/Figure 5/5C/HAX1-WT/._Oligomycin
- Figure 5/5C/HAX1-K131R/.DS_Store
- __MACOSX/Figure 5/5C/HAX1-K131R/._.DS_Store
- Figure 5/5C/HAX1-K131R/Mock/
- __MACOSX/Figure 5/5C/HAX1-K131R/._Mock
- Figure 5/5C/HAX1-K131R/Oligomycin/
- __MACOSX/Figure 5/5C/HAX1-K131R/._Oligomycin
- Figure 5/5C/Vector/.DS_Store
- __MACOSX/Figure 5/5C/Vector/._.DS_Store
- Figure 5/5C/Vector/Mock/
- __MACOSX/Figure 5/5C/Vector/._Mock
- Figure 5/5C/Vector/Oligomycin/
- __MACOSX/Figure 5/5C/Vector/._Oligomycin
- Figure 5/5A/Mock/HAX1 KO/.DS_Store
- __MACOSX/Figure 5/5A/Mock/HAX1 KO/._.DS_Store
- Figure 5/5A/Mock/HAX1 KO/DCP1A.tif
- Figure 5/5A/Mock/HAX1 KO/LSM14A.tif
- Figure 5/5A/Mock/HAX1 KO/Merge.tif
- Figure 5/5A/Mock/WT/.DS_Store
- __MACOSX/Figure 5/5A/Mock/WT/._.DS_Store
- Figure 5/5A/Mock/WT/DCP1A.tif
- Figure 5/5A/Mock/WT/LSM14A.tif
- Figure 5/5A/Mock/WT/Merge.tif
- Figure 5/5A/Oligomycin/HAX1 KO/.DS_Store
- __MACOSX/Figure 5/5A/Oligomycin/HAX1 KO/._.DS_Store
- Figure 5/5A/Oligomycin/HAX1 KO/DCP1A.tif
- Figure 5/5A/Oligomycin/HAX1 KO/LSM14A.tif
- Figure 5/5A/Oligomycin/HAX1 KO/Merge.tif
- Figure 5/5A/Oligomycin/WT/.DS_Store
- __MACOSX/Figure 5/5A/Oligomycin/WT/._.DS_Store
- Figure 5/5A/Oligomycin/WT/DCP1A.tif
- Figure 5/5A/Oligomycin/WT/LSM14A.tif
- Figure 5/5A/Oligomycin/WT/Merge.tif
- Figure 5/5C/HAX1-WT/Mock/.DS_Store
- __MACOSX/Figure 5/5C/HAX1-WT/Mock/._.DS_Store
- Figure 5/5C/HAX1-WT/Mock/DCP1A.tif
- Figure 5/5C/HAX1-WT/Mock/LSM14A.tif
- Figure 5/5C/HAX1-WT/Mock/Merge.tif
- Figure 5/5C/HAX1-WT/Oligomycin/.DS_Store
- __MACOSX/Figure 5/5C/HAX1-WT/Oligomycin/._.DS_Store
- Figure 5/5C/HAX1-WT/Oligomycin/DCP1A.tif
- Figure 5/5C/HAX1-WT/Oligomycin/LSM14A.tif
- Figure 5/5C/HAX1-WT/Oligomycin/Merge.tif
- Figure 5/5C/HAX1-K131R/Mock/.DS_Store
- __MACOSX/Figure 5/5C/HAX1-K131R/Mock/._.DS_Store
- Figure 5/5C/HAX1-K131R/Mock/DCP1A.tif
- Figure 5/5C/HAX1-K131R/Mock/LSM14A.tif
- Figure 5/5C/HAX1-K131R/Mock/Merge.tif
- Figure 5/5C/HAX1-K131R/Oligomycin/.DS_Store
- __MACOSX/Figure 5/5C/HAX1-K131R/Oligomycin/._.DS_Store
- Figure 5/5C/HAX1-K131R/Oligomycin/DCP1A.tif
- Figure 5/5C/HAX1-K131R/Oligomycin/LSM14A.tif
- Figure 5/5C/HAX1-K131R/Oligomycin/Merge.tif
- Figure 5/5C/Vector/Mock/.DS_Store
- __MACOSX/Figure 5/5C/Vector/Mock/._.DS_Store
- Figure 5/5C/Vector/Mock/DCP1A.tif
- Figure 5/5C/Vector/Mock/LSM14A.tif
- Figure 5/5C/Vector/Mock/Merge.tif
- Figure 5/5C/Vector/Oligomycin/.DS_Store
- __MACOSX/Figure 5/5C/Vector/Oligomycin/._.DS_Store
- Figure 5/5C/Vector/Oligomycin/DCP1A.tif
- Figure 5/5C/Vector/Oligomycin/LSM14A.tif
- Figure 5/5C/Vector/Oligomycin/Merge.tif
