# Supplementary material for: Energy stress promotes P-bodies formation via lysine-63-linked polyubiquitination of HAX1
Source: EMBO J. 2024 May 20;43(13):11. doi: 10.1038/s44318-024-00120-6 (PMC11217408; doi:10.1038/s44318-024-00120-6)
Supplement: Supplementary file 8 — Source data Fig. 5 [file 44318_2024_120_MOESM8_ESM.zip › Figure 5/5D/no. of PBs.xlsx]

## Sheet: Sheet1
Treatment	Vector+Mock	Vector+Oligomycin	HAX1-WT+Mock	HAX1-WT+Oligomycin	HAX1-K131R+Mock	HAX1-K131R+Oligomycin
Cell 1	0	0	1	5	0	0
Cell 2	0	0	1	5	0	0
Cell 3	1	0	1	4	0	0
Cell 4	0	1	0	3	0	0
Cell 5	0	0	1	4	0	0
Cell 6	0	0	2	2	1	0
Cell 7	0	0	1	1	0	0
Cell 8	0	0	1	3	0	0
Cell 9	0	0	1	3	0	0
Cell 10	0	0	2	2	0	0
Cell 11	0	0	1	4	0	0
Cell 12	0	0	2	5	0	0
Cell 13	0	0	1	5	0	0
Cell 14	1	1	1	4	0	0
Cell 15	0	0	2	4	0	1
Cell 16	0	0	2	3	0	0
Cell 17	0	0	2	4	0	0
Cell 18	0	0	1	3	0	0
Cell 19	0	0	1	4	0	0
Cell 20	0	0	1	4	0	0
Cell 21	0	0	2	3	0	1
Cell 22	0	0	1	6	0	0
Cell 23	0	0	1	6	0	0
Cell 24	1	0	0	4	0	0
Cell 25	0	0	0	4	0	1
Cell 26	0	0	1	5	1	0
Cell 27	0	0	1	4	0	0
Cell 28	0	0	2	4	0	0
Cell 29	0	0	2	4	0	0
Cell 30	0	0	1	3	0	0
Cell 31	0	1	1	3	0	0
Cell 32	0	0	2	3	0	0
Cell 33	0	0	2	4	0	0
Cell 34	0	0	2	4	0	0
Cell 35	0	0	1	4	0	0
Cell 36	0	0	2	5	0	0
Cell 37	0	0	1	5	0	0
Cell 38	0	1	1	4	1	0
Cell 39	0	0	2	3	0	0
Cell 40	1	0	1	3	0	1
Cell 41	0	0	3	3	0	0
Cell 42	0	0	1	4	0	0
Cell 43	0	0	1	3	0	0
Cell 44	1	0	1	2	0	0
Cell 45	0	0	1	4	0	0
Cell 46	0	0	2	4	0	1
Cell 47	0	0	1	3	1	0
Cell 48	1	0	1	5	0	0
Cell 49	0	0	1	6	0	0
Cell 50	0	1	1	6	0	0
