# Supplementary material for: Energy stress promotes P-bodies formation via lysine-63-linked polyubiquitination of HAX1
Source: EMBO J. 2024 May 20;43(13):11. doi: 10.1038/s44318-024-00120-6 (PMC11217408; doi:10.1038/s44318-024-00120-6)
Supplement: Supplementary file 8 — Source data Fig. 5 [file 44318_2024_120_MOESM8_ESM.zip › Figure 5/5E/Gray value of western blot.xlsx]

## Sheet: sheet1
Experiment 1		Gray value							Relative expression of proteins (Protein/GAPDH)						Normalized protein level																					GFP-LSM14A-S2
	Time（min）		0	5	15	30	60		0	5	15	30	60		0	5	15	30	60																	-	5	15	30	60	-
	S2	HAX1	498965	402919	359914	231014	140388		2.03363	1.61013	1.51016	0.886783	0.68132		1	0.791752	0.742592	0.436059	0.335027																	3310	3310	3310	3310	3310
		DCP1A	715496	610598	491128	339918	197855		2.91614	2.44005	2.06071	1.30483	0.960214		1	0.836739	0.706658	0.44745	0.329275																	74.115	71.505	61.821	34.015	19.033
		DDX6	638620	624778	451742	325111	252290		2.60282	2.49672	1.89546	1.24799	1.22439		1	0.959235	0.728232	0.479476	0.470411																	0	0	0	0	0
		LSM14A	667427	634222	561847	377941	267968		2.72023	2.53445	2.35744	1.45078	1.30048		1	0.931707	0.866634	0.533332	0.478078																	181	186	191	134	72
	p2	HAX1	131357	289026	445935	453897	431595		0.535371	1.155	1.87109	1.74235	2.09458		1	2.15737	3.49494	3.25448	3.91239																	364748	305663	299756	179800	102611
		DCP1A	197350	345491	505415	516675	547478		0.804338	1.38064	2.12066	1.98334	2.65698		1	1.71649	2.63653	2.4658	3.30331																	364748	305663	299756	179800	102611
		DDX6	250054	271416	386400	519020	569889		1.01914	1.08462	1.62129	1.99234	2.76574		1	1.06425	1.59083	1.95491	2.71379
		LSM14A	448605	463883	473701	700032	835012		1.82838	1.85375	1.98759	2.68718	4.05241		1	1.01388	1.08708	1.46971	2.2164																	GFP-LSM14A-p2
	WCL	GAPDH	245357	250240	238329	260508	206053		1	1	1	1	1																							-	5	15	30	60	-
																																			3260	3260	3260	3260	3260
Experiment 2		Gray value							Relative expression of proteins (Protein/GAPDH)						Normalized protein level
	Time（min）		0	5	15	30	60		0	5	15	30	60		0	5	15	30	60																103.208	105.169	107.233	163.325	191.751
	S2	HAX1	400829	333570	260839	176681	88394		0.639913	0.576202	0.41473	0.304256	0.164819		1	0.900437	0.648103	0.475464	0.257564																57	58	65	78	106
		DCP1A	611253	548268	471567	388512	231786		0.97585	0.947066	0.749784	0.669042	0.432187		1	0.970504	0.768339	0.685599	0.442882																219	203	212	255	255
		DDX6	488031	493054	455849	303954	161725		0.779129	0.851691	0.724793	0.523428	0.301551		1	1.09313	0.93026	0.671811	0.387036																248133	288417	295601	443161	505184
		LSM14A	661368	666566	676535	556242	412474		1.05586	1.15141	1.07568	0.957884	0.769096		1	1.0905	1.01877	0.907209	0.728409																248133	288417	295601	443161	505184
	p2	HAX1	144679	280107	355493	415086	355298		0.230976	0.483851	0.565228	0.714804	0.662486		1	2.09481	2.44713	3.09471	2.8682
		DCP1A	310817	504257	552703	624966	584814		0.496212	0.871043	0.878789	1.07623	1.09044		1	1.75539	1.771	2.16889	2.19753
		DDX6	173183	170017	301473	361274	366748		0.276482	0.293684	0.479337	0.622136	0.683836		1	1.06221	1.7337	2.25019	2.47334
		LSM14A	404047	390625	438487	656182	755241		0.645051	0.674757	0.697187	1.12999	1.40822		1	1.04605	1.08083	1.75178	2.18311																1	0.838011	0.821817	0.492943	0.28132
	WCL	GAPDH	626380	578912	628937	580699	536310		1	1	1	1	1																						1	1.16235	1.1913	1.78598	2.03594
Experiment 3		Gray value							Relative expression of proteins (Protein/GAPDH)						Normalized protein level
	Time（min）		0	5	15	30	60		0	5	15	30	60		0	5	15	30	60
	S2	HAX1	618457	433131	305226	218693	151611		0.939038	0.741679	0.47958	0.324037	0.250261		1	0.789829	0.510714	0.345074	0.266508
		DCP1A	561847	444678	371608	305959	213036		0.853084	0.761452	0.583882	0.453339	0.351654		1	1	0.766801	0.595361	0.46182
		DDX6	492595	475453	407878	384759	359811		0.747935	0.81415	0.64087	0.570097	0.593932		1	1.08853	0.856853	0.762228	0.794096
		LSM14A	499038	449848	504896	371239	214379		0.757717	0.770305	0.793308	0.550064	0.353871		1	1.01661	1.04697	0.725949	0.467022
	p2	HAX1	161595	273264	341806	430355	512789		0.245359	0.467928	0.537056	0.637656	0.846449		1	1.90712	2.18886	2.59887	3.44984
		DCP1A	269614	412988	516217	576055	590097		0.40937	0.707187	0.811096	0.85354	0.97406		1	1.7275	1.98133	2.08501	2.37941
		DDX6	270862	277656	346735	426534	481032		0.411265	0.475449	0.5448	0.631995	0.794029		1	1.15606	1.32469	1.53671	1.9307
		LSM14A	370477	376429	412069	565377	599345		0.562516	0.644585	0.647455	0.837718	0.989325		1	1.1459	1.151	1.48923	1.75875
	WCL	GAPDH	658607	583987	636444	674901	605812		1	1	1	1	1
