# Supplementary material for: Energy stress promotes P-bodies formation via lysine-63-linked polyubiquitination of HAX1
Source: EMBO J. 2024 May 20;43(13):11. doi: 10.1038/s44318-024-00120-6 (PMC11217408; doi:10.1038/s44318-024-00120-6)
Supplement: Supplementary file 8 — Source data Fig. 5 [file 44318_2024_120_MOESM8_ESM.zip › Figure 5/5B/no. of PBs.xlsx]

## Sheet: Sheet1
Treatment	WT+Mock	WT+Oligomycin	HAX1 KO+Mock	HAX1 KO+Oligomycin
Cell 1	2	0	0	0
Cell 2	1	2	0	0
Cell 3	1	4	0	0
Cell 4	1	2	0	0
Cell 5	1	6	0	0
Cell 6	1	2	0	0
Cell 7	2	3	0	0
Cell 8	1	0	1	0
Cell 9	2	1	0	0
Cell 10	2	2	0	0
Cell 11	1	1	1	0
Cell 12	1	1	0	1
Cell 13	1	4	0	0
Cell 14	2	0	0	0
Cell 15	1	3	0	0
Cell 16	1	5	0	0
Cell 17	2	6	0	0
Cell 18	0	1	0	0
Cell 19	1	5	0	0
Cell 20	1	6	1	0
Cell 21	1	5	0	0
Cell 22	1	4	0	0
Cell 23	0	3	0	0
Cell 24	1	4	0	0
Cell 25	1	5	0	0
Cell 26	1	5	0	0
Cell 27	1	1	0	1
Cell 28	1	6	1	0
Cell 29	2	4	0	0
Cell 30	1	4	0	0
Cell 31	3	7	0	0
Cell 32	1	4	0	0
Cell 33	1	7	0	0
Cell 34	2	3	0	0
Cell 35	1	6	0	1
Cell 36	2	4	0	0
Cell 37	1	3	0	0
Cell 38	1	6	1	1
Cell 39	2	4	0	0
Cell 40	1	5	0	0
Cell 41	0	2	0	0
Cell 42	1	2	0	0
Cell 43	0	3	0	0
Cell 44	1	3	0	1
Cell 45	1	4	0	0
Cell 46	2	4	0	1
Cell 47	1	4	0	0
Cell 48	2	4	0	1
Cell 49	1	3	1	0
Cell 50	1	4	0	0
