# Supplementary material for: Energy stress promotes P-bodies formation via lysine-63-linked polyubiquitination of HAX1
Source: EMBO J. 2024 May 20;43(13):11. doi: 10.1038/s44318-024-00120-6 (PMC11217408; doi:10.1038/s44318-024-00120-6)
Supplement: Supplementary file 9 — Source data Fig. 6 [file 44318_2024_120_MOESM9_ESM.zip]

Archive with 204 entries (171 files):
- Figure 6/
- __MACOSX/._Figure 6
- Figure 6/6F/
- __MACOSX/Figure 6/._6F
- Figure 6/6H/
- __MACOSX/Figure 6/._6H
- Figure 6/6O/
- __MACOSX/Figure 6/._6O
- Figure 6/6N/
- __MACOSX/Figure 6/._6N
- Figure 6/6I/
- __MACOSX/Figure 6/._6I
- Figure 6/6G/
- __MACOSX/Figure 6/._6G
- Figure 6/.DS_Store
- __MACOSX/Figure 6/._.DS_Store
- Figure 6/6B/
- __MACOSX/Figure 6/._6B
- Figure 6/6E/
- __MACOSX/Figure 6/._6E
- Figure 6/6L/
- __MACOSX/Figure 6/._6L
- Figure 6/6K/
- __MACOSX/Figure 6/._6K
- Figure 6/6J/
- __MACOSX/Figure 6/._6J
- Figure 6/6M/
- __MACOSX/Figure 6/._6M
- Figure 6/6D/
- __MACOSX/Figure 6/._6D
- Figure 6/6C/
- __MACOSX/Figure 6/._6C
- Figure 6/6F/.DS_Store
- __MACOSX/Figure 6/6F/._.DS_Store
- Figure 6/6F/IDR1/
- __MACOSX/Figure 6/6F/._IDR1
- Figure 6/6F/FL/
- __MACOSX/Figure 6/6F/._FL
- Figure 6/6F/IDR2/
- __MACOSX/Figure 6/6F/._IDR2
- Figure 6/6F/IDR3/
- __MACOSX/Figure 6/6F/._IDR3
- Figure 6/6F/IDR4/
- __MACOSX/Figure 6/6F/._IDR4
- Figure 6/6F/Vector/
- __MACOSX/Figure 6/6F/._Vector
- Figure 6/6H/HAX1-WT-mCherry/
- __MACOSX/Figure 6/6H/._HAX1-WT-mCherry
- Figure 6/6H/.DS_Store
- __MACOSX/Figure 6/6H/._.DS_Store
- Figure 6/6H/HAX1-K131R-mCherry/
- __MACOSX/Figure 6/6H/._HAX1-K131R-mCherry
- Figure 6/6O/Vector.xlsx
- __MACOSX/Figure 6/6O/._Vector.xlsx
- Figure 6/6O/TRIM23.xlsx
- __MACOSX/Figure 6/6O/._TRIM23.xlsx
- Figure 6/6O/README.txt
- Figure 6/6N/sgCtrl.xlsx
- __MACOSX/Figure 6/6N/._sgCtrl.xlsx
- Figure 6/6N/sgTRIM23.xlsx
- Figure 6/6N/README.txt
- Figure 6/6I/no. of HAX1 granules.xlsx
- Figure 6/6G/no. of HAX1 granules.xlsx
- __MACOSX/Figure 6/6G/._no. of HAX1 granules.xlsx
- Figure 6/6B/10% PEG 20uM.tif
- Figure 6/6B/5% PEG 20uM.tif
- Figure 6/6B/10% PEG 2.5uM.tif
- Figure 6/6B/20% PEG 20uM.tif
- Figure 6/6B/20% PEG 5uM.tif
- Figure 6/6B/5% PEG 5uM.tif
- Figure 6/6B/10% PEG 5uM.tif
- Figure 6/6B/5% PEG 10uM.tif
- Figure 6/6B/20% PEG 2.5uM.tif
- Figure 6/6B/5% PEG 2.5uM.tif
- Figure 6/6B/10% PEG 10uM.tif
- Figure 6/6B/20% PEG 10uM.tif
- Figure 6/6E/mCherry-HAX1.xlsx
- __MACOSX/Figure 6/6E/._mCherry-HAX1.xlsx
- Figure 6/6E/README.txt
- __MACOSX/Figure 6/6E/._README.txt
- Figure 6/6L/shUBB.xlsx
- Figure 6/6L/README.txt
- __MACOSX/Figure 6/6L/._README.txt
- Figure 6/6L/shCtrl.xlsx
- __MACOSX/Figure 6/6L/._shCtrl.xlsx
- Figure 6/6K/no. of HAX1 granules.xlsx
- Figure 6/6J/HAX1-WT-mCherry/
- __MACOSX/Figure 6/6J/._HAX1-WT-mCherry
- Figure 6/6J/.DS_Store
- __MACOSX/Figure 6/6J/._.DS_Store
- Figure 6/6J/HAX1-K131R-mCherry/
- __MACOSX/Figure 6/6J/._HAX1-K131R-mCherry
- Figure 6/6M/Ub.xlsx
- __MACOSX/Figure 6/6M/._Ub.xlsx
- Figure 6/6M/Vector.xlsx
- Figure 6/6M/README.txt
- Figure 6/6D/30s.tif
- Figure 6/6D/.DS_Store
- __MACOSX/Figure 6/6D/._.DS_Store
- Figure 6/6D/Pre.tif
- Figure 6/6D/60s.tif
- Figure 6/6D/120s.tif
- Figure 6/6D/Bleaching.tif
- Figure 6/6D/90s.tif
- Figure 6/6C/0min.tif
- Figure 6/6C/.DS_Store
- __MACOSX/Figure 6/6C/._.DS_Store
- Figure 6/6C/6min.tif
- Figure 6/6C/3min.tif
- Figure 6/6C/9min.tif
- Figure 6/6F/IDR1/.DS_Store
- __MACOSX/Figure 6/6F/IDR1/._.DS_Store
- Figure 6/6F/IDR1/LSM14A.tif
- Figure 6/6F/IDR1/Merge.tif
- Figure 6/6F/IDR1/HAX1.tif
- Figure 6/6F/FL/.DS_Store
- __MACOSX/Figure 6/6F/FL/._.DS_Store
- Figure 6/6F/FL/LSM14A.tif
- Figure 6/6F/FL/Merge.tif
- Figure 6/6F/FL/HAX1.tif
- Figure 6/6F/IDR2/.DS_Store
- __MACOSX/Figure 6/6F/IDR2/._.DS_Store
- Figure 6/6F/IDR2/LSM14A.tif
- Figure 6/6F/IDR2/Merge.tif
- Figure 6/6F/IDR2/HAX1.tif
- Figure 6/6F/IDR3/.DS_Store
- __MACOSX/Figure 6/6F/IDR3/._.DS_Store
- Figure 6/6F/IDR3/LSM14A.tif
- Figure 6/6F/IDR3/Merge.tif
- Figure 6/6F/IDR3/HAX1.tif
- Figure 6/6F/IDR4/.DS_Store
- __MACOSX/Figure 6/6F/IDR4/._.DS_Store
- Figure 6/6F/IDR4/LSM14A.tif
- Figure 6/6F/IDR4/Merge.tif
- Figure 6/6F/IDR4/HAX1.tif
- Figure 6/6F/Vector/.DS_Store
- __MACOSX/Figure 6/6F/Vector/._.DS_Store
- Figure 6/6F/Vector/LSM14A.tif
- Figure 6/6F/Vector/Merge.tif
- Figure 6/6F/Vector/HAX1.tif
- Figure 6/6H/HAX1-WT-mCherry/.DS_Store
- __MACOSX/Figure 6/6H/HAX1-WT-mCherry/._.DS_Store
- Figure 6/6H/HAX1-WT-mCherry/Mock/
- __MACOSX/Figure 6/6H/HAX1-WT-mCherry/._Mock
- Figure 6/6H/HAX1-WT-mCherry/Oligomycin/
- __MACOSX/Figure 6/6H/HAX1-WT-mCherry/._Oligomycin
- Figure 6/6H/HAX1-K131R-mCherry/.DS_Store
- __MACOSX/Figure 6/6H/HAX1-K131R-mCherry/._.DS_Store
- Figure 6/6H/HAX1-K131R-mCherry/Mock/
- __MACOSX/Figure 6/6H/HAX1-K131R-mCherry/._Mock
- Figure 6/6H/HAX1-K131R-mCherry/Oligomycin/
- __MACOSX/Figure 6/6H/HAX1-K131R-mCherry/._Oligomycin
- Figure 6/6J/HAX1-WT-mCherry/.DS_Store
- __MACOSX/Figure 6/6J/HAX1-WT-mCherry/._.DS_Store
- Figure 6/6J/HAX1-WT-mCherry/TRIM23/
- __MACOSX/Figure 6/6J/HAX1-WT-mCherry/._TRIM23
- Figure 6/6J/HAX1-WT-mCherry/Vector/
- __MACOSX/Figure 6/6J/HAX1-WT-mCherry/._Vector
- Figure 6/6J/HAX1-K131R-mCherry/.DS_Store
- __MACOSX/Figure 6/6J/HAX1-K131R-mCherry/._.DS_Store
- Figure 6/6J/HAX1-K131R-mCherry/TRIM23/
- __MACOSX/Figure 6/6J/HAX1-K131R-mCherry/._TRIM23
- Figure 6/6J/HAX1-K131R-mCherry/Vector/
- __MACOSX/Figure 6/6J/HAX1-K131R-mCherry/._Vector
- Figure 6/6H/HAX1-WT-mCherry/Mock/.DS_Store
- __MACOSX/Figure 6/6H/HAX1-WT-mCherry/Mock/._.DS_Store
- Figure 6/6H/HAX1-WT-mCherry/Mock/LSM14A.tif
- Figure 6/6H/HAX1-WT-mCherry/Mock/Merge.tif
- Figure 6/6H/HAX1-WT-mCherry/Mock/HAX1.tif
- Figure 6/6H/HAX1-WT-mCherry/Oligomycin/.DS_Store
- __MACOSX/Figure 6/6H/HAX1-WT-mCherry/Oligomycin/._.DS_Store
- Figure 6/6H/HAX1-WT-mCherry/Oligomycin/LSM14A.tif
- Figure 6/6H/HAX1-WT-mCherry/Oligomycin/Merge.tif
- Figure 6/6H/HAX1-WT-mCherry/Oligomycin/HAX1.tif
- Figure 6/6H/HAX1-K131R-mCherry/Mock/.DS_Store
- __MACOSX/Figure 6/6H/HAX1-K131R-mCherry/Mock/._.DS_Store
- Figure 6/6H/HAX1-K131R-mCherry/Mock/LSM14A.tif
- Figure 6/6H/HAX1-K131R-mCherry/Mock/Merge.tif
- Figure 6/6H/HAX1-K131R-mCherry/Mock/HAX1.tif
- Figure 6/6H/HAX1-K131R-mCherry/Oligomycin/.DS_Store
- __MACOSX/Figure 6/6H/HAX1-K131R-mCherry/Oligomycin/._.DS_Store
- Figure 6/6H/HAX1-K131R-mCherry/Oligomycin/LSM14A.tif
- Figure 6/6H/HAX1-K131R-mCherry/Oligomycin/Merge.tif
- Figure 6/6H/HAX1-K131R-mCherry/Oligomycin/HAX1.tif
- Figure 6/6J/HAX1-WT-mCherry/TRIM23/.DS_Store
- __MACOSX/Figure 6/6J/HAX1-WT-mCherry/TRIM23/._.DS_Store
- Figure 6/6J/HAX1-WT-mCherry/TRIM23/LSM14A.tif
- Figure 6/6J/HAX1-WT-mCherry/TRIM23/Merge.tif
- Figure 6/6J/HAX1-WT-mCherry/TRIM23/HAX1.tif
- Figure 6/6J/HAX1-WT-mCherry/Vector/.DS_Store
- __MACOSX/Figure 6/6J/HAX1-WT-mCherry/Vector/._.DS_Store
- Figure 6/6J/HAX1-WT-mCherry/Vector/LSM14A.tif
- Figure 6/6J/HAX1-WT-mCherry/Vector/Merge.tif
- Figure 6/6J/HAX1-WT-mCherry/Vector/HAX1.tif
- Figure 6/6J/HAX1-K131R-mCherry/TRIM23/.DS_Store
- __MACOSX/Figure 6/6J/HAX1-K131R-mCherry/TRIM23/._.DS_Store
- Figure 6/6J/HAX1-K131R-mCherry/TRIM23/LSM14A.tif
- Figure 6/6J/HAX1-K131R-mCherry/TRIM23/Merge.tif
- Figure 6/6J/HAX1-K131R-mCherry/TRIM23/HAX1.tif
- Figure 6/6J/HAX1-K131R-mCherry/Vector/.DS_Store
- __MACOSX/Figure 6/6J/HAX1-K131R-mCherry/Vector/._.DS_Store
- Figure 6/6J/HAX1-K131R-mCherry/Vector/LSM14A.tif
- Figure 6/6J/HAX1-K131R-mCherry/Vector/Merge.tif
- Figure 6/6J/HAX1-K131R-mCherry/Vector/HAX1.tif
