# Supplementary material for: Energy stress promotes P-bodies formation via lysine-63-linked polyubiquitination of HAX1
Source: EMBO J. 2024 May 20;43(13):11. doi: 10.1038/s44318-024-00120-6 (PMC11217408; doi:10.1038/s44318-024-00120-6)
Supplement: Supplementary file 9 — Source data Fig. 6 [file 44318_2024_120_MOESM9_ESM.zip › Figure 6/6O/Vector.xlsx]

## Sheet: sheet1
Experiment 1					Experiment 2					Experiment 3
Time(s)	Channel1_R1_IntensityMean	The average of Channel1_R1_IntensityMean-Pre-1 and Channel1_R1_IntensityMean-Pre-2	Fluorescent recovery(%)		Time(s)	Channel1_R1_IntensityMean	The average of Channel1_R1_IntensityMean-Pre-1 and Channel1_R1_IntensityMean-Pre-2	Fluorescent recovery(%)		Time(s)	Channel1_R1_IntensityMean	The average of Channel1_R1_IntensityMean-Pre-1 and Channel1_R1_IntensityMean-Pre-2	Fluorescent recovery(%)
Pre-1	44.4291	43.9744			Pre-1	83.8677	83.9981			Pre-1	72.3733	71.3124
Pre-2	43.5197				Pre-2	84.1285				Pre-2	70.2515
Bleaching	12.1795		0		Bleaching	3.61626		0		Bleaching	9.998		0
5.03808	16.1487		9.02624		5.03808	7.8448		5.0341		5.03808	15.012		7.031
12.0668	18.5829		14.5617		12.0668	10.391		8.06537		12.0668	19.0419		12.6821
17.1049	20.2598		18.3751		17.1049	12.8428		10.9842		17.1049	21.1018		15.5706
22.143	20.8632		19.7473		22.143	14.8084		13.3243		22.143	23.3872		18.7755
27.1811	21.9538		22.2274		27.1811	16.3124		15.1148		27.1811	25.2216		21.3477
32.2191	22.3829		23.2031		32.2191	17.533		16.5679		32.2191	26.3373		22.9123
37.2572	22.3521		23.1331		37.2572	19.4741		18.8789		37.2572	27.8423		25.0227
42.2953	22.6769		23.8717		42.2953	21.7231		21.5562		42.2953	30.1098		28.2024
47.3334	22.6291		23.7629		47.3334	23.199		23.3134		47.3334	30.988		29.4339
52.3715	22.7521		24.0428		52.3715	24.1609		24.4584		52.3715	30.8862		29.2912
57.4095	23.7419		26.2935		57.4095	25.2276		25.7284		57.4095	31.4132		30.0301
62.4476	24.4906		27.9961		62.4476	25.9656		26.6069		62.4476	31.9301		30.755
