# Supplementary material for: Energy stress promotes P-bodies formation via lysine-63-linked polyubiquitination of HAX1
Source: EMBO J. 2024 May 20;43(13):11. doi: 10.1038/s44318-024-00120-6 (PMC11217408; doi:10.1038/s44318-024-00120-6)
Supplement: Supplementary file 9 — Source data Fig. 6 [file 44318_2024_120_MOESM9_ESM.zip › Figure 6/6O/TRIM23.xlsx]

## Sheet: sheet1
Experiment 1					Experiment 2					Experiment 3
Time(s)	Channel1_R1_IntensityMean	The average of Channel1_R1_IntensityMean-Pre-1 and Channel1_R1_IntensityMean-Pre-2	Fluorescent recovery(%)		Time(s)	Channel1_R1_IntensityMean	The average of Channel1_R1_IntensityMean-Pre-1 and Channel1_R1_IntensityMean-Pre-2	Fluorescent recovery(%)		Time(s)	Channel1_R1_IntensityMean	The average of Channel1_R1_IntensityMean-Pre-1 and Channel1_R1_IntensityMean-Pre-2	Fluorescent recovery(%)
Pre-1	110.228	110.008			Pre-1	153.738	153.714			Pre-1	76.3277	77.5341
Pre-2	109.787				Pre-2	153.689				Pre-2	78.7405
Bleaching	23.9371		0		Bleaching	24.5086		0		Bleaching	6.18939		0
5.03808	34.4685		9.57339		5.03808	38.2099		8.91348		5.03808	11.9413		7.41854
12.0668	40.8156		15.3431		12.0668	49.0444		15.962		12.0668	16.9337		13.8575
17.1049	45.8373		19.9079		17.1049	58.3062		21.9873		17.1049	20.4773		18.4279
22.143	50.8482		24.4629		22.143	64.1358		25.7799		22.143	23.7973		22.71
27.1811	53.7657		27.1151		27.1811	70.9012		30.1812		27.1811	26.0777		25.651
32.2191	57.1106		30.1557		32.2191	75.9654		33.4758		32.2191	28.5265		28.8094
37.2572	61.2755		33.9417		37.2572	80.1259		36.1824		37.2572	31.0833		32.1071
42.2953	63.9523		36.3749		42.2953	83.2173		38.1935		42.2953	33.6098		35.3657
47.3334	67.0174		39.1612		47.3334	87.5951		41.0415		47.3334	36.089		38.5632
52.3715	69.0499		41.0088		52.3715	89.8		42.476		52.3715	36.2898		38.8221
57.4095	70.5813		42.4009		57.4095	92.2494		44.0695		57.4095	37.3125		40.1412
62.4476	73.4187		44.9801		62.4476	94.6494		45.6308		62.4476	38.6705		41.8926
