# Supplementary material for: Energy stress promotes P-bodies formation via lysine-63-linked polyubiquitination of HAX1
Source: EMBO J. 2024 May 20;43(13):11. doi: 10.1038/s44318-024-00120-6 (PMC11217408; doi:10.1038/s44318-024-00120-6)
Supplement: Supplementary file 9 — Source data Fig. 6 [file 44318_2024_120_MOESM9_ESM.zip › Figure 6/6N/sgCtrl.xlsx]

## Sheet: sheet1
Experiment 1					Experiment 2					Experiment 3
Time(s)	Channel1_R1_IntensityMean	The average of Channel1_R1_IntensityMean-Pre-1 and Channel1_R1_IntensityMean-Pre-2	Fluorescent recovery(%)		Time(s)	Channel1_R1_IntensityMean	The average of Channel1_R1_IntensityMean-Pre-1 and Channel1_R1_IntensityMean-Pre-2	Fluorescent recovery(%)		Time(s)	Channel1_R1_IntensityMean	The average of Channel1_R1_IntensityMean-Pre-1 and Channel1_R1_IntensityMean-Pre-2	Fluorescent recovery(%)
Pre-1	112.197	115.939			Pre-1	60.4879	59.1506			Pre-1	79.0728	78.5759
Pre-2	119.682				Pre-2	57.8132				Pre-2	78.0791
Bleaching	4.34823		0		Bleaching	7.38808		0		Bleaching	9.33703		0
5.03808	12.0878		6.6755		5.03808	11.037		6.16892		5.03808	14.9636		7.16069
12.0668	17.2138		11.0968		12.0668	13.1578		9.7543		12.0668	18.9652		12.2533
17.1049	21.2007		14.5356		17.1049	14.9549		12.7925		17.1049	22.6234		16.909
22.143	23.3725		16.4088		22.143	16.1304		14.7798		22.143	24.4383		19.2187
27.1811	25.5229		18.2636		27.1811	16.5652		15.5149		27.1811	25.9921		21.1961
32.2191	28.7806		21.0734		32.2191	18.6892		19.1057		32.2191	27.0791		22.5795
37.2572	30.6223		22.6619		37.2572	20.3043		21.8362		37.2572	28.0965		23.8743
42.2953	31.4847		23.4057		42.2953	21.6039		24.0332		42.2953	29.7595		25.9907
47.3334	33.353		25.0172		47.3334	22.2802		25.1766		47.3334	31.1218		27.7245
52.3715	35.051		26.4818		52.3715	24.3398		28.6585		52.3715	30.6915		27.1768
57.4095	36.4723		27.7076		57.4095	26.7746		32.7748		57.4095	30.693		27.1788
62.4476	36.9034		28.0795		62.4476	28.4187		35.5543		62.4476	30.3117		26.6935
