# Supplementary material for: Energy stress promotes P-bodies formation via lysine-63-linked polyubiquitination of HAX1
Source: EMBO J. 2024 May 20;43(13):11. doi: 10.1038/s44318-024-00120-6 (PMC11217408; doi:10.1038/s44318-024-00120-6)
Supplement: Supplementary file 9 — Source data Fig. 6 [file 44318_2024_120_MOESM9_ESM.zip › Figure 6/6N/sgTRIM23.xlsx]

## Sheet: sheet1
Cell 1					Cell 2					Cell 3
Time(s)	Channel1_R1_IntensityMean	The average of Channel1_R1_IntensityMean-Pre-1 and Channel1_R1_IntensityMean-Pre-2	Fluorescent recovery(%)		Time(s)	Channel1_R1_IntensityMean	The average of Channel1_R1_IntensityMean-Pre-1 and Channel1_R1_IntensityMean-Pre-2	Fluorescent recovery(%)		Time(s)	Channel1_R1_IntensityMean	The average of Channel1_R1_IntensityMean-Pre-1 and Channel1_R1_IntensityMean-Pre-2	Fluorescent recovery(%)
Pre-1	72.519	73.827			Pre-1	75.9582	76.7648			Pre-1	75.0501	75.7863
Pre-2	75.1349				Pre-2	77.5714				Pre-2	76.5224
Bleaching	18.0208		0		Bleaching	22.6655		0		Bleaching	22.1293		0
5.03808	18.8789		1.16235		5.03808	24.1115		1.88367		5.03808	23.9367		2.38485
12.0668	18.5156		0.670229		12.0668	24.4146		2.27856		12.0668	23.2427		1.46921
17.1049	19.3149		1.75291		17.1049	25.3484		3.495		17.1049	25.6438		4.6374
22.143	20.2491		3.01837		22.143	23.9965		1.73388		22.143	25.438		4.36584
27.1811	19.3668		1.82321		27.1811	24.9756		3.00933		27.1811	25		3.78791
32.2191	20.1419		2.87308		32.2191	24.5923		2.51004		32.2191	25.8654		4.92985
37.2572	19.7647		2.3622		37.2572	24.3554		2.20139		37.2572	24.7599		3.47109
42.2953	21.3183		4.46663		42.2953	23.4948		1.08027		42.2953	24.2164		2.75389
47.3334	21.6263		4.88376		47.3334	23.7526		1.41615		47.3334	25.1319		3.96198
52.3715	22.1176		5.54931		52.3715	25.0523		3.10918		52.3715	25.058		3.8645
57.4095	22.2353		5.70866		57.4095	24.1568		1.94267		57.4095	24.7784		3.49546
62.4476	21.8339		5.16498		62.4476	25.9164		4.23485		62.4476	24.9842		3.76702
