# Supplementary material for: Energy stress promotes P-bodies formation via lysine-63-linked polyubiquitination of HAX1
Source: EMBO J. 2024 May 20;43(13):11. doi: 10.1038/s44318-024-00120-6 (PMC11217408; doi:10.1038/s44318-024-00120-6)
Supplement: Supplementary file 9 — Source data Fig. 6 [file 44318_2024_120_MOESM9_ESM.zip › Figure 6/6I/no. of HAX1 granules.xlsx]

## Sheet: Sheet1
Treament	WT+Mock	K131R+Mock	WT+Oligomycin	K131R+Oligomycin
Cell 1	1	0	4	0
Cell 2	1	0	5	0
Cell 3	1	0	3	0
Cell 4	0	0	5	0
Cell 5	0	1	4	0
Cell 6	1	0	6	0
Cell 7	1	0	4	1
Cell 8	1	0	5	0
Cell 9	2	0	5	0
Cell 10	1	0	4	0
Cell 11	1	0	3	0
Cell 12	1	1	7	1
Cell 13	2	0	6	0
Cell 14	1	0	4	0
Cell 15	2	0	5	0
Cell 16	1	0	6	0
Cell 17	1	0	4	1
Cell 18	1	0	2	0
Cell 19	1	0	4	0
Cell 20	1	0	6	0
Cell 21	3	0	5	0
Cell 22	1	1	5	0
Cell 23	1	1	2	0
Cell 24	1	0	4	0
Cell 25	1	0	2	0
Cell 26	1	0	3	0
Cell 27	2	0	6	0
Cell 28	1	0	5	0
Cell 29	2	0	4	0
Cell 30	1	0	5	1
Cell 31	1	0	7	1
Cell 32	2	0	4	0
Cell 33	1	0	2	0
Cell 34	1	0	2	0
Cell 35	2	0	3	0
Cell 36	1	0	6	0
Cell 37	1	0	4	0
Cell 38	0	1	5	0
Cell 39	3	0	5	0
Cell 40	1	0	4	0
Cell 41	1	0	4	1
Cell 42	1	0	5	1
Cell 43	1	0	4	0
Cell 44	2	0	4	0
Cell 45	1	0	6	0
Cell 46	1	1	4	0
Cell 47	3	0	4	0
Cell 48	1	0	5	0
Cell 49	1	0	3	1
Cell 50	1	0	4	0
