# Supplementary material for: Energy stress promotes P-bodies formation via lysine-63-linked polyubiquitination of HAX1
Source: EMBO J. 2024 May 20;43(13):11. doi: 10.1038/s44318-024-00120-6 (PMC11217408; doi:10.1038/s44318-024-00120-6)
Supplement: Supplementary file 9 — Source data Fig. 6 [file 44318_2024_120_MOESM9_ESM.zip › Figure 6/6G/no. of HAX1 granules.xlsx]

## Sheet: Sheet1
Mutant	Vector	FL	IDR1	IDR2	IDR3	IDR4
Cell 1	0	1	2	0	2	1
Cell 2	0	2	1	0	2	1
Cell 3	0	1	1	0	2	1
Cell 4	0	1	2	0	1	3
Cell 5	0	1	1	0	1	1
Cell 6	1	3	1	0	0	2
Cell 7	0	1	3	0	1	2
Cell 8	0	0	1	0	1	2
Cell 9	0	1	3	0	2	3
Cell 10	0	2	3	0	2	1
Cell 11	0	1	1	1	3	2
Cell 12	0	1	2	0	2	1
Cell 13	0	3	2	0	2	2
Cell 14	0	1	2	0	3	0
Cell 15	0	1	1	1	1	3
Cell 16	0	1	1	0	1	3
Cell 17	0	2	0	0	1	2
Cell 18	0	1	1	0	1	1
Cell 19	1	1	1	0	3	1
Cell 20	0	1	1	0	2	2
Cell 21	0	3	2	0	1	1
Cell 22	0	1	2	0	1	1
Cell 23	0	1	2	1	0	1
Cell 24	0	2	2	0	1	1
Cell 25	0	2	2	0	0	2
Cell 26	0	1	1	0	1	2
Cell 27	0	1	1	0	3	1
Cell 28	0	0	1	0	3	1
Cell 29	0	1	1	0	2	1
Cell 30	0	2	1	0	2	1
Cell 31	0	1	3	0	2	1
Cell 32	0	1	0	0	2	1
Cell 33	0	2	2	0	1	1
Cell 34	0	2	1	0	1	1
Cell 35	0	1	1	0	1	1
Cell 36	1	2	0	0	1	1
Cell 37	0	2	1	0	1	1
Cell 38	0	2	1	0	1	1
Cell 39	0	1	1	1	0	1
Cell 40	0	3	1	0	1	1
Cell 41	0	1	1	0	2	1
Cell 42	0	1	2	0	2	1
Cell 43	0	2	1	0	1	1
Cell 44	0	0	1	0	2	1
Cell 45	0	1	2	0	2	1
Cell 46	0	2	2	0	1	1
Cell 47	0	2	2	1	2	1
Cell 48	0	1	1	0	1	1
Cell 49	0	2	1	0	1	1
Cell 50	0	1	1	0	2	1
