# Supplementary material for: Energy stress promotes P-bodies formation via lysine-63-linked polyubiquitination of HAX1
Source: EMBO J. 2024 May 20;43(13):11. doi: 10.1038/s44318-024-00120-6 (PMC11217408; doi:10.1038/s44318-024-00120-6)
Supplement: Supplementary file 9 — Source data Fig. 6 [file 44318_2024_120_MOESM9_ESM.zip › Figure 6/6E/mCherry-HAX1.xlsx]

## Sheet: sheet1
Experiment 1				Experiment 2				Experiment 3				Experiment 4
Time(s)	Channel1_R1_IntensityMean	Fluorescent recovery(%)		Time(s)	Channel1_R1_IntensityMean	Fluorescent recovery(%)		Time(s)	Channel1_R1_IntensityMean	Fluorescent recovery(%)		Time(s)	Channel1_R1_IntensityMean	Fluorescent recovery(%)
0	147.323	1		0	108.767	1		0	126.591	1		0	127.782	1
5.38192	150.846	1.02391		5.38192	106.459	0.978779		5.38192	126.827	1.00186		5.38192	127.65	0.998967
23.8698	24.3284	0.165136		23.8698	12.5581	0.115459		23.8698	24.6699	0.194878		23.8698	22.7166	0.177777
29.2517	45.6418	0.309807		29.2517	20.9012	0.192164		29.2517	43.7869	0.345893		29.2517	39.2632	0.307268
34.6495	48.5025	0.329225		34.6495	26.2733	0.241554		34.6495	57.9232	0.457561		34.6495	48.9727	0.383253
39.9996	57.8632	0.392763		39.9996	31.6541	0.291025		39.9996	70.3071	0.555387		39.9996	55.7859	0.436572
45.3815	65.9303	0.447521		45.3815	36.4477	0.335097		45.3815	79.8349	0.630652		45.3815	62.0873	0.485886
50.8111	66.3682	0.450493		50.8111	39.6395	0.364443		50.8111	86.0077	0.679413		50.8111	66.5399	0.520731
56.1613	67.2189	0.456268		56.1613	43.6453	0.401272		56.1613	90.7716	0.717045		56.1613	70.3407	0.550476
61.5591	68.2736	0.463427		61.5591	45.3721	0.417148		61.5591	95.0614	0.750932		61.5591	73.9507	0.578727
66.9251	78.7736	0.534699		66.9251	48.0407	0.441683		66.9251	97.3839	0.769279		66.9251	77.0935	0.603322
72.3229	90.9851	0.617587		72.3229	50.4942	0.46424		72.3229	98.6852	0.779558		72.3229	79.3524	0.621
77.7048	97.4154	0.661235		77.7048	50.6948	0.466084		77.7048	101.741	0.803697		77.7048	81.6303	0.638826
83.1185	102.545	0.696052		83.1185	52.5291	0.482948		83.1185	103.334	0.816281		83.1185	84.0593	0.657835
88.5322	109.44	0.742858		88.5322	52.6715	0.484258		88.5322	101.996	0.805713		88.5322	86.5916	0.677653
93.93	109.149	0.740882		93.93	54.6657	0.502592		93.93	103.574	0.818176		93.93	88.4626	0.692295
99.296	105.119	0.713528		99.296	56.032	0.515154		99.296	105.209	0.831094		99.296	90.3511	0.707074
104.678	102.075	0.692861		104.678	56.811	0.522317		104.678	100.451	0.793508		104.678	92.149	0.721144
110.108	105.323	0.714913		110.108	57.4767	0.528437		110.108	100.148	0.791112		110.108	93.1775	0.729193
115.489	108.724	0.737995		115.489	56.782	0.522049		115.489	102.47	0.809458		115.489	95.1773	0.744843
120.903	107.99	0.733014		120.903	57.7471	0.530923		120.903	105.731	0.835218		120.903	95.7542	0.749358
126.269	122.216	0.829579		126.269	58.2471	0.53552		126.269	105.967	0.837083		126.269	97.6046	0.763839
131.651	122.271	0.829951		131.651	56.9215	0.523332		131.651	104.524	0.825682		131.651	98.5743	0.771427
137.033	124.413	0.844489		137.033	57.3256	0.527047		137.033	105.259	0.831489		137.033	99.676	0.780049
142.383	129.465	0.878782		142.383	53.436	0.491287		142.383	99.0441	0.782394		142.383	100.717	0.788197
147.749	136.522	0.926685		147.749	48.0494	0.441763		147.749	91.7908	0.725096		147.749	101.649	0.795487
