# Supplementary material for: Energy stress promotes P-bodies formation via lysine-63-linked polyubiquitination of HAX1
Source: EMBO J. 2024 May 20;43(13):11. doi: 10.1038/s44318-024-00120-6 (PMC11217408; doi:10.1038/s44318-024-00120-6)
Supplement: Supplementary file 9 — Source data Fig. 6 [file 44318_2024_120_MOESM9_ESM.zip › Figure 6/6E/README.txt]

The percentage of recovery =(Channel1_R1_IntensityMean-different time)/(Channel1_R1_IntensityMean-0s), time at 23.86977s was bleaching time.
