# Supplementary material for: Energy stress promotes P-bodies formation via lysine-63-linked polyubiquitination of HAX1
Source: EMBO J. 2024 May 20;43(13):11. doi: 10.1038/s44318-024-00120-6 (PMC11217408; doi:10.1038/s44318-024-00120-6)
Supplement: Supplementary file 9 — Source data Fig. 6 [file 44318_2024_120_MOESM9_ESM.zip › Figure 6/6L/shUBB.xlsx]

## Sheet: sheet1
Cell 1					Cell 2					Cell 3
Time(s)	Channel1_R1_IntensityMean	The average of Channel1_R1_IntensityMean-Pre-1 and Channel1_R1_IntensityMean-Pre-2	Fluorescent recovery(%)		Time(s)	Channel1_R1_IntensityMean	The average of Channel1_R1_IntensityMean-Pre-1 and Channel1_R1_IntensityMean-Pre-2	Fluorescent recovery(%)		Time(s)	Channel1_R1_IntensityMean	The average of Channel1_R1_IntensityMean-Pre-1 and Channel1_R1_IntensityMean-Pre-2	Fluorescent recovery(%)
Pre-1	125.163	126.592			Pre-1	58.1232	56.8715			Pre-1	131.602	130.917
Pre-2	128.021				Pre-2	55.6197				Pre-2	130.233
Bleaching	12.956		0		Bleaching	15.6232		0		Bleaching	31.8652		0
5.03808	16.9067		3.12088		5.03808	18.2465		4.61257		5.03808	37.7116		4.46571
12.0668	19.7435		5.36177		12.0668	18.4085		4.89738		12.0668	41.9003		7.66523
17.1049	20.5959		6.03506		17.1049	18.7465		5.49175		17.1049	41.5415		7.39112
22.143	22.2306		7.32638		22.143	18.8521		5.67749		22.143	46.1319		10.8975
27.1811	23.9819		8.7098		27.1811	19.5986		6.99006		27.1811	48.4502		12.6683
32.2191	24.3938		9.03519		32.2191	19.4366		6.70526		32.2191	49.6252		13.5658
37.2572	25.6528		10.0298		37.2572	19.8099		7.36155		37.2572	51.7068		15.1558
42.2953	27.5777		11.5503		42.2953	20.0282		7.74541		42.2953	53.6377		16.6307
47.3334	28.7021		12.4385		47.3334	20.3521		8.31502		47.3334	55.1763		17.8059
52.3715	29.7513		13.2673		52.3715	20.4472		8.48218		52.3715	56.0591		18.4803
57.4095	31.1943		14.4072		57.4095	20.5986		8.74841		57.4095	55.0683		17.7235
62.4476	32.4352		15.3874		62.4476	20.6162		8.77937		62.4476	52.4531		15.7259
