# Supplementary material for: Energy stress promotes P-bodies formation via lysine-63-linked polyubiquitination of HAX1
Source: EMBO J. 2024 May 20;43(13):11. doi: 10.1038/s44318-024-00120-6 (PMC11217408; doi:10.1038/s44318-024-00120-6)
Supplement: Supplementary file 9 — Source data Fig. 6 [file 44318_2024_120_MOESM9_ESM.zip › Figure 6/6L/shCtrl.xlsx]

## Sheet: sheet1
Experiment 1					Experiment 2					Experiment 3
Time(s)	Channel1_R1_IntensityMean	The average of Channel1_R1_IntensityMean-Pre-1 and Channel1_R1_IntensityMean-Pre-2	Fluorescent recovery(%)		Time(s)	Channel1_R1_IntensityMean	The average of Channel1_R1_IntensityMean-Pre-1 and Channel1_R1_IntensityMean-Pre-2	Fluorescent recovery(%)		Time(s)	Channel1_R1_IntensityMean	The average of Channel1_R1_IntensityMean-Pre-1 and Channel1_R1_IntensityMean-Pre-2	Fluorescent recovery(%)
Pre-1	117.216	116.935			Pre-1	159.106	161.082			Pre-1	119.744	120.16
Pre-2	116.653				Pre-2	163.059				Pre-2	120.577
Bleaching	3.96455		0		Bleaching	13.8519		0		Bleaching	12.1205		0
5.03808	11.2395		6.22136		5.03808	23.6691		6.09452		5.03808	19.8923		6.46786
12.0668	14.4548		8.97107		12.0668	33.1773		11.9972		12.0668	25.7154		11.314
17.1049	21.1596		14.7049		17.1049	40.2468		16.386		17.1049	30.9051		15.633
22.143	27.8224		20.4027		22.143	46.4662		20.247		22.143	34.6385		18.7399
27.1811	33.3979		25.1708		27.1811	50.6545		22.8471		27.1811	38.0487		21.578
32.2191	35.3139		26.8093		32.2191	55.2139		25.6775		32.2191	41.0026		24.0363
37.2572	38.3724		29.4248		37.2572	56.042		26.1917		37.2572	43.6385		26.2299
42.2953	39.6121		30.485		42.2953	59.1846		28.1426		42.2953	46.2769		28.4257
47.3334	41.6673		32.2426		47.3334	62.8501		30.4181		47.3334	48.5564		30.3228
52.3715	39.3978		30.3017		52.3715	63.5996		30.8834		52.3715	50.4103		31.8656
57.4095	41.5878		32.1745		57.4095	65.6307		32.1443		57.4095	52.159		33.3209
62.4476	44.0783		34.3044		62.4476	67.7879		33.4835		62.4476	53.9692		34.8274
