# Supplementary material for: Energy stress promotes P-bodies formation via lysine-63-linked polyubiquitination of HAX1
Source: EMBO J. 2024 May 20;43(13):11. doi: 10.1038/s44318-024-00120-6 (PMC11217408; doi:10.1038/s44318-024-00120-6)
Supplement: Supplementary file 9 — Source data Fig. 6 [file 44318_2024_120_MOESM9_ESM.zip › Figure 6/6K/no. of HAX1 granules.xlsx]

## Sheet: Sheet1
Treament	WT+Vector	K131R+Vector	WT+TRIM23	K131R+TRIM23
Cell 1	1	0	4	0
Cell 2	3	1	3	0
Cell 3	1	1	4	0
Cell 4	1	0	3	1
Cell 5	1	0	5	0
Cell 6	3	0	4	1
Cell 7	3	0	3	1
Cell 8	1	0	4	1
Cell 9	1	1	5	0
Cell 10	2	0	4	0
Cell 11	2	0	6	0
Cell 12	1	1	4	0
Cell 13	1	0	4	0
Cell 14	1	0	4	0
Cell 15	1	1	5	0
Cell 16	1	0	4	0
Cell 17	1	0	3	0
Cell 18	1	0	4	0
Cell 19	2	0	6	0
Cell 20	2	0	4	0
Cell 21	1	0	6	0
Cell 22	1	0	4	1
Cell 23	2	0	4	0
Cell 24	1	0	5	0
Cell 25	0	0	4	0
Cell 26	1	0	5	1
Cell 27	2	0	4	0
Cell 28	1	1	4	0
Cell 29	1	0	5	0
Cell 30	2	0	5	0
Cell 31	1	0	4	0
Cell 32	1	0	4	0
Cell 33	1	0	4	0
Cell 34	1	0	3	0
Cell 35	3	1	4	0
Cell 36	1	0	4	0
Cell 37	1	1	4	0
Cell 38	1	0	4	0
Cell 39	1	0	5	0
Cell 40	2	0	4	0
Cell 41	1	0	4	1
Cell 42	2	0	3	0
Cell 43	1	0	4	0
Cell 44	1	0	6	0
Cell 45	1	0	4	1
Cell 46	1	0	6	0
Cell 47	2	0	3	0
Cell 48	1	0	4	1
Cell 49	1	0	4	0
Cell 50	3	0	3	0
