# Supplementary material for: Energy stress promotes P-bodies formation via lysine-63-linked polyubiquitination of HAX1
Source: EMBO J. 2024 May 20;43(13):11. doi: 10.1038/s44318-024-00120-6 (PMC11217408; doi:10.1038/s44318-024-00120-6)
Supplement: Supplementary file 9 — Source data Fig. 6 [file 44318_2024_120_MOESM9_ESM.zip › Figure 6/6M/Ub.xlsx]

## Sheet: sheet1
Experiment 1					Experiment 2					Experiment 3
Time(s)	Channel1_R1_IntensityMean	The average of Channel1_R1_IntensityMean-Pre-1 and Channel1_R1_IntensityMean-Pre-2	Fluorescent recovery(%)		Time(s)	Channel1_R1_IntensityMean	The average of Channel1_R1_IntensityMean-Pre-1 and Channel1_R1_IntensityMean-Pre-2	Fluorescent recovery(%)		Time(s)	Channel1_R1K1:N2_IntensityMean	The average of Channel1_R1_IntensityMean-Pre-1 and Channel1_R1_IntensityMean-Pre-2	Fluorescent recovery(%)
Pre-1	79.1601	78.9042			Pre-1	119.311	119.161			Pre-1	68.6675	68.7755
Pre-2	78.6483				Pre-2	119.012				Pre-2	68.8835
Bleaching	17.3202		0		Bleaching	17.9251		0		Bleaching	16.3859		0
5.03808	25.7015		10.6221		5.03808	32.4986		12.23		5.03808	26.0881		14.1071
12.0668	32.0604		18.6811		12.0668	42.4986		20.622		12.0668	27.3904		16.0005
17.1049	37.7201		25.854		17.1049	46.4986		23.9788		17.1049	31.6515		22.1963
22.143	41.8086		31.0355		22.143	55.3573		31.4131		22.143	35.3238		27.5358
27.1811	45.8849		36.2017		27.1811	60.3429		35.597		27.1811	35.5231		27.8256
32.2191	49.4845		40.7637		32.2191	64.2536		38.8788		32.2191	35.9104		28.3887
37.2572	52.4603		44.5351		37.2572	67.5476		41.6431		37.2572	36.3905		29.0868
42.2953	54.3622		46.9456		42.2953	73.8242		46.9104		42.2953	41.1703		36.0366
47.3334	55.8957		48.8891		47.3334	77.5994		50.0786		47.3334	46.7291		44.1192
52.3715	58.0531		51.6232		52.3715	85.585		56.7801		52.3715	49.6563		48.3754
57.4095	60.5376		54.7719		57.4095	88.4496		59.184		57.4095	51.9913		51.7704
62.4476	63.6714		58.7436		62.4476	90.9222		61.259		62.4476	55.1303		56.3345
