# Supplementary material for: Energy stress promotes P-bodies formation via lysine-63-linked polyubiquitination of HAX1
Source: EMBO J. 2024 May 20;43(13):11. doi: 10.1038/s44318-024-00120-6 (PMC11217408; doi:10.1038/s44318-024-00120-6)
Supplement: Supplementary file 9 — Source data Fig. 6 [file 44318_2024_120_MOESM9_ESM.zip › Figure 6/6M/Vector.xlsx]

## Sheet: sheet1
Cell 1					Cell 2					Cell 3
Time(s)	Channel1_R1_IntensityMean	The average of Channel1_R1_IntensityMean-Pre-1 and Channel1_R1_IntensityMean-Pre-2	Fluorescent recovery(%)		Time(s)	Channel1_R1_IntensityMean	The average of Channel1_R1_IntensityMean-Pre-1 and Channel1_R1_IntensityMean-Pre-2	Fluorescent recovery(%)		Time(s)	Channel1_R1_IntensityMean	The average of Channel1_R1_IntensityMean-Pre-1 and Channel1_R1_IntensityMean-Pre-2	Fluorescent recovery(%)
Pre-1	61.9345	61.8452			Pre-1	53.2828	52.2536			Pre-1	123.821	123.853
Pre-2	61.756				Pre-2	51.2245				Pre-2	123.885
Bleaching	6.21825		0		Bleaching	9.89504		0		Bleaching	11.308		0
5.03808	9.56151		5.40584		5.03808	15.2507		10.2494		5.03808	19.8421		6.89053
12.0668	12.2321		9.72409		12.0668	18.6268		16.7104		12.0668	25.8441		11.7366
17.1049	14.369		13.1793		17.1049	21.0962		21.4361		17.1049	31.2398		16.0931
22.143	16.2063		16.1501		22.143	22.5394		24.198		22.143	35.2768		19.3527
27.1811	17.9028		18.8932		27.1811	23.5394		26.1117		27.1811	39.9259		23.1064
32.2191	19.0933		20.8181		32.2191	24.7026		28.3379		32.2191	43.4055		25.9158
37.2572	20.879		23.7055		37.2572	26.6152		31.998		37.2572	46.885		28.7252
42.2953	21.7897		25.1781		42.2953	27.8776		34.4139		42.2953	49.9552		31.2041
47.3334	22.3651		26.1084		47.3334	28.2828		35.1894		47.3334	51.6667		32.586
52.3715	23.7262		28.3093		52.3715	29.6443		37.795		52.3715	54.0507		34.5109
57.4095	24.8929		30.1957		57.4095	29.4869		37.4937		57.4095	56.4347		36.4357
62.4476	25.5079		31.1902		62.4476	29.0233		36.6066		62.4476	58.4191		38.038
