# Supplementary material for: Energy stress promotes P-bodies formation via lysine-63-linked polyubiquitination of HAX1
Source: EMBO J. 2024 May 20;43(13):11. doi: 10.1038/s44318-024-00120-6 (PMC11217408; doi:10.1038/s44318-024-00120-6)
Supplement: Supplementary file 10 — Source data Fig. 7 [file 44318_2024_120_MOESM10_ESM.zip]

Archive with 38 entries (29 files):
- Figure 7/
- __MACOSX/._Figure 7
- Figure 7/.DS_Store
- __MACOSX/Figure 7/._.DS_Store
- Figure 7/7D/
- __MACOSX/Figure 7/._7D
- Figure 7/7C/
- __MACOSX/Figure 7/._7C
- Figure 7/7B/
- __MACOSX/Figure 7/._7B
- Figure 7/7E/
- __MACOSX/Figure 7/._7E
- Figure 7/7G/
- __MACOSX/Figure 7/._7G
- Figure 7/7F/
- __MACOSX/Figure 7/._7F
- Figure 7/7A/
- __MACOSX/Figure 7/._7A
- Figure 7/7H/
- __MACOSX/Figure 7/._7H
- Figure 7/7D/western-Puromycin.Tif
- Figure 7/7D/western-Tubulin.Tif
- Figure 7/7C/western-Puromycin.Tif
- Figure 7/7C/western-Tubulin.Tif
- Figure 7/7B/western-Puromycin.Tif
- Figure 7/7B/western-Tubulin.Tif
- Figure 7/7E/western-Puromycin.Tif
- Figure 7/7E/western-GAPDH.Tif
- Figure 7/7G/western-Puromycin.Tif
- Figure 7/7G/western-Tubulin.Tif
- Figure 7/7G/western-Flag.Tif
- Figure 7/7F/western-Puromycin.Tif
- Figure 7/7F/western-GAPDH.Tif
- Figure 7/7A/western-Puromycin.Tif
- Figure 7/7A/western-Tubulin.Tif
- Figure 7/7H/western-Puromycin.Tif
- Figure 7/7H/western-TUBULIN.Tif
- Figure 7/7H/western-Flag.Tif
