# Supplementary material for: Energy stress promotes P-bodies formation via lysine-63-linked polyubiquitination of HAX1
Source: EMBO J. 2024 May 20;43(13):11. doi: 10.1038/s44318-024-00120-6 (PMC11217408; doi:10.1038/s44318-024-00120-6)
Supplement: Supplementary file 11 — Source data Fig. 8 [file 44318_2024_120_MOESM11_ESM.zip]

Archive with 89 entries (69 files):
- Figure 8/
- __MACOSX/._Figure 8
- Figure 8/.DS_Store
- __MACOSX/Figure 8/._.DS_Store
- Figure 8/8N/
- __MACOSX/Figure 8/._8N
- Figure 8/8I/
- __MACOSX/Figure 8/._8I
- Figure 8/8G/
- __MACOSX/Figure 8/._8G
- Figure 8/8F/
- __MACOSX/Figure 8/._8F
- Figure 8/8A/
- __MACOSX/Figure 8/._8A
- Figure 8/8H/
- __MACOSX/Figure 8/._8H
- Figure 8/8O/
- __MACOSX/Figure 8/._8O
- Figure 8/8J/
- __MACOSX/Figure 8/._8J
- Figure 8/8M/
- __MACOSX/Figure 8/._8M
- Figure 8/8D/
- __MACOSX/Figure 8/._8D
- Figure 8/8C/
- __MACOSX/Figure 8/._8C
- Figure 8/8B/
- __MACOSX/Figure 8/._8B
- Figure 8/8E/
- __MACOSX/Figure 8/._8E
- Figure 8/8L/
- __MACOSX/Figure 8/._8L
- Figure 8/8K/
- __MACOSX/Figure 8/._8K
- Figure 8/8N/CCK8.xlsx
- __MACOSX/Figure 8/8N/._CCK8.xlsx
- Figure 8/8I/CCK8.xlsx
- Figure 8/8G/CCK8.xlsx
- __MACOSX/Figure 8/8G/._CCK8.xlsx
- Figure 8/8F/CCK8.xlsx
- __MACOSX/Figure 8/8F/._CCK8.xlsx
- Figure 8/8A/CRC.tif
- Figure 8/8A/Normal.tif
- Figure 8/8H/CCK8.xlsx
- Figure 8/8O/CCK8.xlsx
- __MACOSX/Figure 8/8O/._CCK8.xlsx
- Figure 8/8J/Tumor Volume.xlsx
- __MACOSX/Figure 8/8J/._Tumor Volume.xlsx
- Figure 8/8J/README.txt
- __MACOSX/Figure 8/8J/._README.txt
- Figure 8/8J/sgTRIM23.tif
- Figure 8/8M/Tumor Volume.xlsx
- __MACOSX/Figure 8/8M/._Tumor Volume.xlsx
- Figure 8/8M/README.txt
- __MACOSX/Figure 8/8M/._README.txt
- Figure 8/8M/HAX1.tif
- __MACOSX/Figure 8/8M/._HAX1.tif
- Figure 8/8D/.DS_Store
- __MACOSX/Figure 8/8D/._.DS_Store
- Figure 8/8D/HAX1L-TRIM23C/
- __MACOSX/Figure 8/8D/._HAX1L-TRIM23C
- Figure 8/8D/HAX1H-TRIM23N/
- __MACOSX/Figure 8/8D/._HAX1H-TRIM23N
- Figure 8/8D/HAX1L-TRIM23N/
- __MACOSX/Figure 8/8D/._HAX1L-TRIM23N
- Figure 8/8D/HAX1H-TRIM23C/
- __MACOSX/Figure 8/8D/._HAX1H-TRIM23C
- Figure 8/8C/Survival data.xlsx
- __MACOSX/Figure 8/8C/._Survival data.xlsx
- Figure 8/8B/IHC score.xlsx
- __MACOSX/Figure 8/8B/._IHC score.xlsx
- Figure 8/8B/README.txt
- __MACOSX/Figure 8/8B/._README.txt
- Figure 8/8E/Survival data.xlsx
- Figure 8/8L/Tumor Volume.xlsx
- Figure 8/8L/sgHAX1.tif
- __MACOSX/Figure 8/8L/._sgHAX1.tif
- Figure 8/8L/README.txt
- Figure 8/8K/Tumor Volume.xlsx
- Figure 8/8K/README.txt
- Figure 8/8K/TRIM23.tif
- Figure 8/8D/HAX1L-TRIM23C/TRIM23.tif
- Figure 8/8D/HAX1L-TRIM23C/HAX1.tif
- Figure 8/8D/HAX1H-TRIM23N/TRIM23.tif
- Figure 8/8D/HAX1H-TRIM23N/HAX1.tif
- Figure 8/8D/HAX1L-TRIM23N/TRIM23.tif
- Figure 8/8D/HAX1L-TRIM23N/HAX1.tif
- Figure 8/8D/HAX1H-TRIM23C/TRIM23.tif
- Figure 8/8D/HAX1H-TRIM23C/HAX1.tif
