# Supplementary material for: Energy stress promotes P-bodies formation via lysine-63-linked polyubiquitination of HAX1
Source: EMBO J. 2024 May 20;43(13):11. doi: 10.1038/s44318-024-00120-6 (PMC11217408; doi:10.1038/s44318-024-00120-6)
Supplement: Supplementary file 11 — Source data Fig. 8 [file 44318_2024_120_MOESM11_ESM.zip › Figure 8/8N/CCK8.xlsx]

## Sheet: Sheet1
Experiment1		OD450
	Treatment	sgCtrl+Vector	sgCtrl+TRIM23	sgLSM14A+Vector	sgLSM14A+TRIM23
	day 1	0.125	0.121	0.123	0.126
	day 2	0.339	0.379	0.298	0.308
	day 3	0.66	0.787	0.571	0.599
	day 4	1.268	1.579	1.024	1.059
	day 5	2.176	2.906	1.861	1.88
Experiment2		OD450
	Treatment	sgCtrl+Vector	sgCtrl+TRIM23	sgLSM14A+Vector	sgLSM14A+TRIM23
	day 1	0.128	0.126	0.125	0.128
	day 2	0.364	0.394	0.307	0.31
	day 3	0.698	0.804	0.594	0.594
	day 4	1.328	1.588	1.062	1.042
	day 5	2.226	3.011	1.977	1.873
Experiment3		OD450
	Treatment	sgCtrl+Vector	sgCtrl+TRIM23	sgLSM14A+Vector	sgLSM14A+TRIM23
	day 1	0.126	0.125	0.125	0.13
	day 2	0.358	0.385	0.315	0.305
	day 3	0.702	0.813	0.602	0.584
	day 4	1.314	1.606	1.142	1.067
	day 5	2.188	3.11	2.006	1.964
