# Supplementary material for: Energy stress promotes P-bodies formation via lysine-63-linked polyubiquitination of HAX1
Source: EMBO J. 2024 May 20;43(13):11. doi: 10.1038/s44318-024-00120-6 (PMC11217408; doi:10.1038/s44318-024-00120-6)
Supplement: Supplementary file 11 — Source data Fig. 8 [file 44318_2024_120_MOESM11_ESM.zip › Figure 8/8I/CCK8.xlsx]

## Sheet: Sheet1
		OD450
Experiment1	Treatment	Vector	HAX1WT	HAX1K131R
	day 1	0.03	0.023	0.025
	day 2	0.074	0.082	0.06
	day 3	0.22	0.267	0.199
	day 4	0.284	0.411	0.226
	day 5	0.363	0.52	0.305
	day 6	0.419	0.773	0.425
		OD450
Experiment2	Treatment	Vector	HAX1WT	HAX1K131R
	day 1	0.026	0.028	0.028
	day 2	0.074	0.088	0.068
	day 3	0.231	0.301	0.248
	day 4	0.293	0.394	0.266
	day 5	0.332	0.495	0.298
	day 6	0.431	0.779	0.391
