# Supplementary material for: Energy stress promotes P-bodies formation via lysine-63-linked polyubiquitination of HAX1
Source: EMBO J. 2024 May 20;43(13):11. doi: 10.1038/s44318-024-00120-6 (PMC11217408; doi:10.1038/s44318-024-00120-6)
Supplement: Supplementary file 11 — Source data Fig. 8 [file 44318_2024_120_MOESM11_ESM.zip › Figure 8/8G/CCK8.xlsx]

## Sheet: Sheet1
Experiment1	OD450
	Vector	TRIM23 o/v	TRIM23-NLS o/v
	0.083	0.033	0.029
	0.29	0.176	0.169
	0.694	0.809	0.597
	0.998	1.733	0.834
	1.583	2.903	1.424
Experiment2	OD450
	Vector	TRIM23 o/v	TRIM23-NLS o/v
	0.09	0.04	0.034
	0.261	0.174	0.149
	0.713	0.757	0.599
	1.034	1.689	0.859
	1.624	2.819	1.369
Experiment3	OD450
	Vector	TRIM23 o/v	TRIM23-NLS o/v
	0.081	0.033	0.034
	0.276	0.179	0.174
	0.707	0.748	0.595
	1.012	1.974	0.902
	1.575	2.95	1.487
