# Supplementary material for: Energy stress promotes P-bodies formation via lysine-63-linked polyubiquitination of HAX1
Source: EMBO J. 2024 May 20;43(13):11. doi: 10.1038/s44318-024-00120-6 (PMC11217408; doi:10.1038/s44318-024-00120-6)
Supplement: Supplementary file 11 — Source data Fig. 8 [file 44318_2024_120_MOESM11_ESM.zip › Figure 8/8F/CCK8.xlsx]

## Sheet: Sheet1
Experiment 1		OD450
	Treatment	sgCtrl	sgTRIM23-1	sgTRIM23-2
	day 1	0.103	0.133	0.114
	day 2	0.555	0.365	0.275
	day 3	1.474	0.768	0.565
	day 4	2.335	1.643	1.341
Experiment 2		OD450
	Treatment	sgCtrl	sgTRIM23-1	sgTRIM23-2
	day 1	0.123	0.126	0.112
	day 2	0.502	0.383	0.288
	day 3	1.266	0.805	0.602
	day 4	2.604	1.735	1.326
Experiment 3		OD450
	Treatment	sgCtrl	sgTRIM23-1	sgTRIM23-2
	day 1	0.122	0.139	0.107
	day 2	0.605	0.353	0.26
	day 3	1.475	0.816	0.617
	day 4	2.841	1.701	1.345
