# Supplementary material for: Energy stress promotes P-bodies formation via lysine-63-linked polyubiquitination of HAX1
Source: EMBO J. 2024 May 20;43(13):11. doi: 10.1038/s44318-024-00120-6 (PMC11217408; doi:10.1038/s44318-024-00120-6)
Supplement: Supplementary file 11 — Source data Fig. 8 [file 44318_2024_120_MOESM11_ESM.zip › Figure 8/8H/CCK8.xlsx]

## Sheet: Sheet1
Experiment1		OD450
	Treatment	sgCtrl	sgHAX1
	day 1	0.024	0.024
	day 2	0.082	0.089
	day 3	0.333	0.329
	day 4	0.395	0.404
	day 5	0.576	0.553
	day 6	0.772	0.767
Experiment2		OD450
	Treatment	sgCtrl	sgHAX1
	day 1	0.023	0.014
	day 2	0.069	0.066
	day 3	0.217	0.198
	day 4	0.287	0.272
	day 5	0.387	0.364
	day 6	0.506	0.486
