# Supplementary material for: Energy stress promotes P-bodies formation via lysine-63-linked polyubiquitination of HAX1
Source: EMBO J. 2024 May 20;43(13):11. doi: 10.1038/s44318-024-00120-6 (PMC11217408; doi:10.1038/s44318-024-00120-6)
Supplement: Supplementary file 11 — Source data Fig. 8 [file 44318_2024_120_MOESM11_ESM.zip › Figure 8/8O/CCK8.xlsx]

## Sheet: Sheet1
Experiment1		OD450
	Treatment	sgCtrl+Vector	sgCtrl+HAX1WT	sgLSM14A+Vector	sgLSM14A+HAX1WT
	day 1	0.125	0.123	0.127	0.127
	day 2	0.266	0.36	0.269	0.272
	day 3	0.516	0.754	0.514	0.537
	day 4	1.016	1.578	1.009	1.017
	day 5	1.67	3.034	1.611	1.628
Experiment2		OD450
	Treatment	sgCtrl+Vector	sgCtrl+HAX1WT	sgLSM14A+Vector	sgLSM14A+HAX1WT
	day 1	0.124	0.124	0.125	0.128
	day 2	0.284	0.384	0.277	0.277
	day 3	0.554	0.788	0.516	0.544
	day 4	1.124	1.738	1.007	1.033
	day 5	1.774	3.16	1.644	1.744
Experiment3		OD450
	Treatment	sgCtrl+Vector	sgCtrl+HAX1WT	sgLSM14A+Vector	sgLSM14A+HAX1WT
	day 1	0.127	0.123	0.125	0.124
	day 2	0.272	0.355	0.265	0.276
	day 3	0.533	0.762	0.507	0.536
	day 4	1.052	1.662	1.015	1.024
	day 5	1.692	3.048	1.627	1.606
