# Supplementary material for: Energy stress promotes P-bodies formation via lysine-63-linked polyubiquitination of HAX1
Source: EMBO J. 2024 May 20;43(13):11. doi: 10.1038/s44318-024-00120-6 (PMC11217408; doi:10.1038/s44318-024-00120-6)
Supplement: Supplementary file 11 — Source data Fig. 8 [file 44318_2024_120_MOESM11_ESM.zip › Figure 8/8B/IHC score.xlsx]

## Sheet: Sheet1
			Cell number(-)	Cell number(+)	Cell number(++)	Cell number(+++)	Score	TRIM23C:cytoplasm>nucleus;TRIM23N:nucleus>cytoplasm
Patient 1	Normal	cytoplasm	76	424	0	0	924	TRIM23N
		nucleus	42	31	427	0	1385
	Tumor	cytoplasm	58	442	0	0	942	TRIM23N
		nucleus	79	283	138	0	1059
Patient 2	Normal	cytoplasm	6	494	0	0	994	TRIM23N
		nucleus	3	16	478	3	1481
	Tumor	cytoplasm	104	152	37	17	587	TRIM23N
		nucleus	19	481	0	0	981
Patient 3	Normal	cytoplasm	0	500	0	0	1000	TRIM23N
		nucleus	10	19	430	41	1502
	Tumor	cytoplasm	0	500	0	0	1000	TRIM23N
		nucleus	61	224	198	17	1171
Patient 4	Normal	cytoplasm	13	36	451	0	1438	TRIM23N
		nucleus	38	32	275	155	1547
	Tumor	cytoplasm	26	385	77	12	1075	TRIM23N
		nucleus	0	326	174	0	1174
Patient 5	Normal	cytoplasm	0	420	80	0	1080	TRIM23C
		nucleus	336	88	41	35	775
	Tumor	cytoplasm	0	124	376	0	1376	TRIM23N
		nucleus	17	113	318	52	1405
Patient 6	Normal	cytoplasm	482	18	0	0	518	TRIM23N
		nucleus	83	74	325	18	1278
	Tumor	cytoplasm	59	441	0	0	941	TRIM23C
		nucleus	335	87	67	11	754
Patient 7	Normal	cytoplasm	444	56	0	0	556	TRIM23N
		nucleus	47	44	387	22	1384
	Tumor	cytoplasm	0	500	0	0	1000	TRIM23C
		nucleus	458	15	23	4	573
Patient 8	Normal	cytoplasm	42	433	25	0	983	TRIM23N
		nucleus	50	51	97	302	1651
	Tumor	cytoplasm	0	500	0	0	1000	TRIM23N
		nucleus	21	324	147	8	1142
Patient 9	Normal	cytoplasm	0	445	55	0	1055	TRIM23N
		nucleus	28	74	115	283	1653
	Tumor	cytoplasm	0	500	0	0	1000	TRIM23N
		nucleus	134	153	200	13	1092
Patient 10	Normal	cytoplasm	10	383	107	0	1097	TRIM23N
		nucleus	16	53	288	158	1618
	Tumor	cytoplasm	12	443	45	0	1033	TRIM23N
		nucleus	56	207	231	6	1187
Patient 11	Normal	cytoplasm	188	312	0	0	812	TRIM23N
		nucleus	138	339	23	0	885
	Tumor	cytoplasm	47	453	0	0	953	TRIM23N
		nucleus	140	157	172	31	1094
Patient 12	Normal	cytoplasm	357	143	0	0	643	TRIM23N
		nucleus	90	72	265	73	1321
	Tumor	cytoplasm	500	0	0	0	500	TRIM23N
		nucleus	446	54	0	0	554
Patient 13	Normal	cytoplasm	9	491	0	0	991	TRIM23N
		nucleus	26	115	355	4	1337
	Tumor	cytoplasm	77	273	148	2	1075	TRIM23C
		nucleus	0	500	0	0	1000
Patient 14	Normal	cytoplasm	0	500	0	0	1000	TRIM23N
		nucleus	28	37	428	7	1414
	Tumor	cytoplasm	0	500	0	0	1000	TRIM23N
		nucleus	4	124	371	1	1369
Patient 15	Normal	cytoplasm	0	413	87	0	1087	TRIM23N
		nucleus	0	12	452	36	1524
	Tumor	cytoplasm	0	384	116	0	1116	TRIM23N
		nucleus	14	159	327	0	1313
Patient 16	Normal	cytoplasm	10	403	87	0	1077	TRIM23N
		nucleus	17	87	91	305	1684
	Tumor	cytoplasm	12	373	115	0	1103	TRIM23N
		nucleus	68	100	289	43	1307
Patient 17	Normal	cytoplasm	330	170	0	0	670	TRIM23N
		nucleus	22	304	174	0	1152
	Tumor	cytoplasm	106	394	0	0	894	TRIM23C
		nucleus	274	226	0	0	726
Patient 18	Normal	cytoplasm	183	317	0	0	817	TRIM23N
		nucleus	141	78	281	0	1140
	Tumor	cytoplasm	53	169	278	0	1225	TRIM23C
		nucleus	0	500	0	0	1000
Patient 19	Normal	cytoplasm	335	165	0	0	665	TRIM23N
		nucleus	57	77	194	172	1481
	Tumor	cytoplasm	0	387	113	0	1113	TRIM23C
		nucleus	361	27	73	39	790
Patient 20	Normal	cytoplasm	0	437	63	0	1063	TRIM23N
		nucleus	19	37	310	134	1559
	Tumor	cytoplasm	0	417	83	0	1083	TRIM23N
		nucleus	9	68	400	23	1437
Patient 21	Normal	cytoplasm	21	479	0	0	979	TRIM23N
		nucleus	72	43	371	14	1327
	Tumor	cytoplasm	93	212	187	7	1106	TRIM23N
		nucleus	0	173	327	0	1327
Patient 22	Normal	cytoplasm	0	459	41	0	1041	TRIM23N
		nucleus	6	34	433	27	1481
	Tumor	cytoplasm	221	207	72	0	851	TRIM23N
		nucleus	0	500	0	0	1000
Patient 23	Normal	cytoplasm	22	478	0	0	978	TRIM23N
		nucleus	43	381	76	0	1033
	Tumor	cytoplasm	102	398	0	0	898	TRIM23N
		nucleus	127	181	192	0	1065
Patient 24	Normal	cytoplasm	12	488	0	0	988	TRIM23N
		nucleus	83	31	386	0	1303
	Tumor	cytoplasm	47	441	12	0	965	TRIM23N
		nucleus	0	500	0	0	1000
Patient 25	Normal	cytoplasm	0	500	0	0	1000	TRIM23N
		nucleus	20	27	453	0	1433
	Tumor	cytoplasm	25	456	19	0	994	TRIM23N
		nucleus	0	491	9	0	1009
Patient 26	Normal	cytoplasm	0	500	0	0	1000	TRIM23N
		nucleus	4	44	450	2	1450
	Tumor	cytoplasm	14	336	24	26	862	TRIM23N
		nucleus	0	477	23	0	1023
Patient 27	Normal	cytoplasm	0	500	0	0	1000	TRIM23N
		nucleus	11	367	122	0	1111
	Tumor	cytoplasm	54	414	32	0	978	TRIM23C
		nucleus	54	446	0	0	946
Patient 28	Normal	cytoplasm	0	500	0	0	1000	TRIM23N
		nucleus	37	209	208	46	1263
	Tumor	cytoplasm	0	500	0	0	1000	TRIM23N
		nucleus	10	119	367	4	1365
Patient 29	Normal	cytoplasm	422	78	0	0	578	TRIM23N
		nucleus	5	88	399	8	1410
	Tumor	cytoplasm	0	500	0	0	1000	TRIM23C
		nucleus	462	38	0	0	538
Patient 30	Normal	cytoplasm	107	393	0	0	893	TRIM23N
		nucleus	14	43	431	12	1441
	Tumor	cytoplasm	0	500	0	0	1000	TRIM23C
		nucleus	251	212	37	0	786
Patient 31	Normal	cytoplasm	290	210	0	0	710	TRIM23N
		nucleus	16	52	429	3	1419
	Tumor	cytoplasm	0	500	0	0	1000	TRIM23N
		nucleus	6	24	467	3	1467
Patient 32	Normal	cytoplasm	0	500	0	0	1000	TRIM23N
		nucleus	10	264	189	37	1253
	Tumor	cytoplasm	0	346	154	0	1154	TRIM23C
		nucleus	489	0	9	2	524
Patient 33	Normal	cytoplasm	433	67	0	0	567	TRIM23N
		nucleus	21	97	378	4	1365
	Tumor	cytoplasm	416	71	13	0	597	TRIM23C
		nucleus	500	0	0	0	500
Patient 34	Normal	cytoplasm	447	53	0	0	553	TRIM23N
		nucleus	36	55	396	13	1386
	Tumor	cytoplasm	461	28	11	0	550	TRIM23N
		nucleus	364	136	0	0	636
Patient 35	Normal	cytoplasm	0	500	0	0	1000	TRIM23N
		nucleus	23	106	343	28	1376
	Tumor	cytoplasm	0	500	0	0	1000	TRIM23N
		nucleus	5	177	305	13	1326
Patient 36	Normal	cytoplasm	0	500	0	0	1000	TRIM23N
		nucleus	17	87	327	69	1448
	Tumor	cytoplasm	0	353	147	0	1147	TRIM23C
		nucleus	265	176	34	25	819
Patient 37	Normal	cytoplasm	0	500	0	0	1000	TRIM23N
		nucleus	8	409	68	15	1090
	Tumor	cytoplasm	0	349	51	0	851	TRIM23N
		nucleus	0	53	414	33	1480
Patient 38	Normal	cytoplasm	53	335	112	0	1059	TRIM23N
		nucleus	68	146	273	13	1231
	Tumor	cytoplasm	7	493	0	0	993	TRIM23N
		nucleus	51	83	362	4	1319
Patient 39	Normal	cytoplasm	0	500	0	0	1000	TRIM23N
		nucleus	18	167	264	51	1348
	Tumor	cytoplasm	0	500	0	0	1000	TRIM23N
		nucleus	16	152	303	29	1345
Patient 40	Normal	cytoplasm	0	444	56	0	1056	TRIM23N
		nucleus	46	83	361	10	1335
	Tumor	cytoplasm	301	116	83	0	782	TRIM23N
		nucleus	0	444	56	0	1056
Patient 41	Normal	cytoplasm	58	442	0	0	942	TRIM23N
		nucleus	102	77	287	34	1253
	Tumor	cytoplasm	264	236	0	0	736	TRIM23N
		nucleus	59	327	114	0	1055
Patient 42	Normal	cytoplasm	98	402	0	0	902	TRIM23N
		nucleus	78	358	64	0	986
	Tumor	cytoplasm	71	426	3	0	932	TRIM23N
		nucleus	23	477	0	0	977
Patient 43	Normal	cytoplasm	0	438	62	0	1062	TRIM23N
		nucleus	74	33	370	23	1342
	Tumor	cytoplasm	446	54	0	0	554	TRIM23N
		nucleus	82	350	68	0	986
Patient 44	Normal	cytoplasm	13	487	0	0	987	TRIM23N
		nucleus	43	91	346	20	1343
	Tumor	cytoplasm	213	175	108	4	903	TRIM23N
		nucleus	0	500	0	0	1000
Patient 45	Normal	cytoplasm	231	269	0	0	769	TRIM23N
		nucleus	83	44	210	163	1453
	Tumor	cytoplasm	66	326	97	11	1053	TRIM23N
		nucleus	0	437	63	0	1063
Patient 46	Normal	cytoplasm	18	482	0	0	982	TRIM23N
		nucleus	63	144	293	0	1230
	Tumor	cytoplasm	34	466	0	0	966	TRIM23N
		nucleus	78	204	215	3	1143
Patient 47	Normal	cytoplasm	0	500	0	0	1000	TRIM23N
		nucleus	69	92	335	4	1274
	Tumor	cytoplasm	338	128	34	0	696	TRIM23N
		nucleus	0	500	0	0	1000
Patient 48	Normal	cytoplasm	228	272	0	0	772	TRIM23N
		nucleus	134	48	296	22	1206
	Tumor	cytoplasm	310	167	23	0	713	TRIM23N
		nucleus	0	500	0	0	1000
Patient 49	Normal	cytoplasm	358	142	0	0	642	TRIM23N
		nucleus	96	278	100	26	1056
	Tumor	cytoplasm	0	482	18	0	1018	TRIM23N
		nucleus	22	380	83	15	1091
Patient 50	Normal	cytoplasm	397	103	0	0	603	TRIM23N
		nucleus	236	23	57	184	1189
	Tumor	cytoplasm	56	444	0	0	944	TRIM23N
		nucleus	76	148	153	123	1323
Patient 51	Normal	cytoplasm	437	63	0	0	563	TRIM23N
		nucleus	166	28	278	28	1168
	Tumor	cytoplasm	185	158	133	24	996	TRIM23N
		nucleus	0	427	63	0	1073
Patient 52	Normal	cytoplasm	13	425	62	0	1049	TRIM23N
		nucleus	75	173	244	8	1185
	Tumor	cytoplasm	0	500	0	0	1000	TRIM23N
		nucleus	48	251	197	4	1157
Patient 53	Normal	cytoplasm	0	500	0	0	1000	TRIM23N
		nucleus	8	465	11	16	1035
	Tumor	cytoplasm	0	500	0	0	1000	TRIM23N
		nucleus	73	336	88	3	1021
Patient 54	Normal	cytoplasm	27	473	0	0	973	TRIM23N
		nucleus	83	98	311	8	1244
	Tumor	cytoplasm	0	500	0	0	1000	TRIM23N
		nucleus	60	293	133	14	1101
Patient 55	Normal	cytoplasm	0	146	354	0	1354	TRIM23N
		nucleus	53	48	311	88	1434
	Tumor	cytoplasm	0	0	500	0	1500	TRIM23C
		nucleus	103	162	228	7	1139
Patient 56	Normal	cytoplasm	0	466	34	0	1034	TRIM23C
		nucleus	31	415	54	0	1023
	Tumor	cytoplasm	83	373	44	0	961	TRIM23N
		nucleus	78	223	199	0	1121
Patient 57	Normal	cytoplasm	347	153	0	0	653	TRIM23N
		nucleus	28	62	402	8	1390
	Tumor	cytoplasm	0	500	0	0	1000	TRIM23C
		nucleus	500	0	0	0	500
Patient 58	Normal	cytoplasm	0	500	0	0	1000	TRIM23N
		nucleus	29	83	345	43	1402
	Tumor	cytoplasm	0	444	56	0	1056	TRIM23C
		nucleus	177	245	65	13	914
Patient 59	Normal	cytoplasm	0	500	0	0	1000	TRIM23N
		nucleus	180	146	97	77	1071
	Tumor	cytoplasm	0	465	35	0	1035	TRIM23C
		nucleus	343	111	39	7	710
Patient 60	Normal	cytoplasm	430	0	70	0	640	TRIM23N
		nucleus	199	61	217	23	1064
	Tumor	cytoplasm	36	266	188	10	1172	TRIM23N
		nucleus	0	67	433	0	1433
Patient 61	Normal	cytoplasm	0	482	18	0	1018	TRIM23N
		nucleus	23	81	380	16	1389
	Tumor	cytoplasm	0	474	26	0	1026	TRIM23C
		nucleus	500	0	0	0	500
Patient 62	Normal	cytoplasm	0	27	473	0	1473	TRIM23C
		nucleus	98	285	117	0	1019
	Tumor	cytoplasm	72	87	335	6	1275	TRIM23N
		nucleus	0	103	397	0	1397
Patient 63	Normal	cytoplasm	500	0	0	0	500	TRIM23N
		nucleus	155	143	202	0	1047
	Tumor	cytoplasm	184	269	47	0	863	TRIM23N
		nucleus	46	454	0	0	954
Patient 64	Normal	cytoplasm	500	0	0	0	500	TRIM23N
		nucleus	53	447	0	0	947
	Tumor	cytoplasm	233	267	0	0	767	TRIM23C
		nucleus	500	0	0	0	500
Patient 65	Normal	cytoplasm	112	388	0	0	888	TRIM23N
		nucleus	167	74	252	7	1099
	Tumor	cytoplasm	323	134	43	0	720	TRIM23N
		nucleus	0	500	0	0	1000
Patient 66	Normal	cytoplasm	55	445	0	0	945	TRIM23N
		nucleus	45	177	260	18	1251
	Tumor	cytoplasm	113	239	145	3	1038	TRIM23N
		nucleus	0	316	184	0	1184
Patient 67	Normal	cytoplasm	0	500	0	0	1000	TRIM23N
		nucleus	133	106	254	7	1135
	Tumor	cytoplasm	0	500	0	0	1000	TRIM23C
		nucleus	500	0	0	0	500
Patient 68	Normal	cytoplasm	0	500	0	0	1000	TRIM23N
		nucleus	58	221	221	0	1163
	Tumor	cytoplasm	149	257	94	0	945	TRIM23N
		nucleus	0	500	0	0	1000
Patient 69	Normal	cytoplasm	110	390	0	0	890	TRIM23N
		nucleus	66	367	63	4	1005
	Tumor	cytoplasm	500	0	0	0	500	TRIM23N
		nucleus	0	500	0	0	1000
Patient 70	Normal	cytoplasm	48	452	0	0	952	TRIM23N
		nucleus	19	106	373	2	1358
	Tumor	cytoplasm	0	500	0	0	1000	TRIM23C
		nucleus	376	46	78	0	702
Patient 71	Normal	cytoplasm	316	184	0	0	684	TRIM23N
		nucleus	23	78	331	68	1444
	Tumor	cytoplasm	0	500	0	0	1000	TRIM23N
		nucleus	37	309	146	8	1125
Patient 72	Normal	cytoplasm	307	193	0	0	693	TRIM23N
		nucleus	9	327	164	0	1155
	Tumor	cytoplasm	25	268	207	0	1182	TRIM23N
		nucleus	26	114	323	37	1371
Patient 73	Normal	cytoplasm	500	0	0	0	500	TRIM23N
		nucleus	44	429	27	0	983
	Tumor	cytoplasm	0	500	0	0	1000	TRIM23C
		nucleus	495	5	0	0	505
Patient 74	Normal	cytoplasm	314	186	0	0	686	TRIM23N
		nucleus	18	389	93	0	1075
	Tumor	cytoplasm	327	173	0	0	673	TRIM23N
		nucleus	84	363	53	0	969
Patient 75	Normal	cytoplasm	423	77	0	0	577	TRIM23N
		nucleus	63	148	289	0	1226
	Tumor	cytoplasm	127	373	0	0	873	TRIM23N
		nucleus	114	302	84	0	970
Patient 76	Normal	cytoplasm	15	485	0	0	985	TRIM23N
		nucleus	19	245	231	5	1222
	Tumor	cytoplasm	0	500	0	0	1000	TRIM23N
		nucleus	71	196	211	22	1184
Patient 77	Normal	cytoplasm	0	500	0	0	1000	TRIM23N
		nucleus	71	233	173	23	1148
	Tumor	cytoplasm	0	500	0	0	1000	TRIM23N
		nucleus	63	145	289	3	1232
Patient 78	Normal	cytoplasm	33	467	0	0	967	TRIM23N
		nucleus	83	243	167	7	1098
	Tumor	cytoplasm	336	164	0	0	664	TRIM23N
		nucleus	189	108	188	15	1029
Patient 79	Normal	cytoplasm	30	470	0	0	970	TRIM23N
		nucleus	27	159	311	3	1290
	Tumor	cytoplasm	288	157	55	0	767	TRIM23N
		nucleus	0	446	54	0	1054
Patient 80	Normal	cytoplasm	109	391	0	0	891	TRIM23N
		nucleus	23	144	315	18	1328
	Tumor	cytoplasm	0	488	12	0	1012	TRIM23C
		nucleus	496	4	0	0	504
Patient 81	Normal	cytoplasm	34	466	0	0	966	TRIM23N
		nucleus	18	48	406	28	1444
	Tumor	cytoplasm	0	500	0	0	1000	TRIM23N
		nucleus	3	44	449	4	1454
Patient 82	Normal	cytoplasm	433	67	0	0	567	TRIM23N
		nucleus	29	246	225	0	1196
	Tumor	cytoplasm	0	500	0	0	1000	TRIM23C
		nucleus	500	0	0	0	500
Patient 83	Normal	cytoplasm	18	482	0	0	982	TRIM23N
		nucleus	22	333	137	8	1131
	Tumor	cytoplasm	0	500	0	0	1000	TRIM23N
		nucleus	174	146	167	13	1019
Patient 84	Normal	cytoplasm	432	68	0	0	568	TRIM23N
		nucleus	347	109	44	0	697
	Tumor	cytoplasm	183	239	78	0	895	TRIM23N
		nucleus	0	500	0	0	1000
Patient 85	Normal	cytoplasm	0	500	0	0	1000	TRIM23N
		nucleus	25	133	255	87	1404
	Tumor	cytoplasm	0	441	59	0	1059	TRIM23N
		nucleus	17	97	344	42	1411
Patient 86	Normal	cytoplasm	376	124	0	0	624	TRIM23N
		nucleus	158	199	110	33	1018
	Tumor	cytoplasm	0	500	0	0	1000	TRIM23N
		nucleus	26	155	291	28	1321
Patient 87	Normal	cytoplasm	0	500	0	0	1000	TRIM23N
		nucleus	74	166	253	7	1193
	Tumor	cytoplasm	0	500	0	0	1000	TRIM23C
		nucleus	323	168	9	0	686
Patient 88	Normal	cytoplasm	336	64	0	0	464	TRIM23N
		nucleus	157	227	114	2	961
	Tumor	cytoplasm	0	500	0	0	1000	TRIM23N
		nucleus	12	341	143	4	1139
Patient 89	Normal	cytoplasm	101	399	0	0	899	TRIM23C
		nucleus	288	160	41	11	775
	Tumor	cytoplasm	0	500	0	0	1000	TRIM23C
		nucleus	448	52	0	0	552
Patient 90	Normal	cytoplasm	0	500	0	0	1000	TRIM23N
		nucleus	34	16	162	288	1704
	Tumor	cytoplasm	0	500	0	0	1000	TRIM23N
		nucleus	79	152	252	17	1207
Patient 91	Normal	cytoplasm	0	500	0	0	1000	TRIM23N
		nucleus	22	207	196	75	1324
	Tumor	cytoplasm	0	417	83	0	1083	TRIM23N
		nucleus	31	259	192	18	1197
Patient 92	Normal	cytoplasm	500	0	0	0	500	TRIM23N
		nucleus	432	68	0	0	568
	Tumor	cytoplasm	317	183	0	0	683	TRIM23C
		nucleus	457	43	0	0	543
Patient 93	Normal	cytoplasm	430	0	70	0	640	TRIM23N
		nucleus	199	61	217	23	1064
	Tumor	cytoplasm	36	266	188	10	1172	TRIM23N
		nucleus	0	67	433	0	1433
Patient 94	Normal	cytoplasm	0	482	18	0	1018	TRIM23N
		nucleus	23	81	380	16	1389
	Tumor	cytoplasm	500	0	0	0	500	TRIM23N
		nucleus	0	474	26	0	1026
Patient 95	Normal	cytoplasm	0	27	473	0	1473	TRIM23C
		nucleus	98	285	117	0	1019
	Tumor	cytoplasm	72	87	335	6	1275	TRIM23N
		nucleus	0	103	397	0	1397
Patient 96	Normal	cytoplasm	500	0	0	0	500	TRIM23N
		nucleus	155	143	202	0	1047
	Tumor	cytoplasm	46	454	0	0	954	TRIM23N
		nucleus	184	269	47	0	863
Patient 97	Normal	cytoplasm	500	0	0	0	500	TRIM23N
		nucleus	53	447	0	0	947
	Tumor	cytoplasm	500	0	0	0	500	TRIM23N
		nucleus	233	267	0	0	767
Patient 98	Normal	cytoplasm	112	388	0	0	888	TRIM23N
		nucleus	167	74	252	7	1099
	Tumor	cytoplasm	0	500	0	0	1000	TRIM23C
		nucleus	323	134	43	0	720
Patient 99	Normal	cytoplasm	55	445	0	0	945	TRIM23N
		nucleus	45	177	260	18	1251
	Tumor	cytoplasm	0	316	184	0	1184	TRIM23C
		nucleus	113	239	145	3	1038
Patient 100	Normal	cytoplasm	0	500	0	0	1000	TRIM23N
		nucleus	58	221	221	0	1163
	Tumor	cytoplasm	149	257	94	0	945	TRIM23N
		nucleus	0	500	0	0	1000
Patient 101	Normal	cytoplasm	110	390	0	0	890	TRIM23N
		nucleus	66	367	63	4	1005
	Tumor	cytoplasm	500	0	0	0	500	TRIM23N
		nucleus	0	500	0	0	1000
Patient 102	Normal	cytoplasm	48	452	0	0	952	TRIM23N
		nucleus	19	106	373	2	1358
	Tumor	cytoplasm	0	500	0	0	1000	TRIM23C
		nucleus	376	46	78	0	702
Patient 103	Normal	cytoplasm	316	184	0	0	684	TRIM23N
		nucleus	23	78	331	68	1444
	Tumor	cytoplasm	37	309	146	8	1125	TRIM23C
		nucleus	0	500	0	0	1000
Patient 104	Normal	cytoplasm	307	193	0	0	693	TRIM23N
		nucleus	9	327	164	0	1155
	Tumor	cytoplasm	25	268	207	0	1182	TRIM23N
		nucleus	26	114	323	37	1371
Patient 105	Normal	cytoplasm	500	0	0	0	500	TRIM23N
		nucleus	388	19	93	0	705
	Tumor	cytoplasm	408	66	24	2	620	TRIM23N
		nucleus	18	482	0	0	982
Patient 106	Normal	cytoplasm	500	0	0	0	500	TRIM23N
		nucleus	44	429	27	0	983
	Tumor	cytoplasm	495	5	0	0	505	TRIM23N
		nucleus	0	500	0	0	1000
