# Supplementary material for: Energy stress promotes P-bodies formation via lysine-63-linked polyubiquitination of HAX1
Source: EMBO J. 2024 May 20;43(13):11. doi: 10.1038/s44318-024-00120-6 (PMC11217408; doi:10.1038/s44318-024-00120-6)
Supplement: Supplementary file 11 — Source data Fig. 8 [file 44318_2024_120_MOESM11_ESM.zip › Figure 8/8B/README.txt]

Score=(-)cell number*1+(+)cell number*2+(++)cell number*3+(+++)cell number*4
