# Supplementary material for: Energy stress promotes P-bodies formation via lysine-63-linked polyubiquitination of HAX1
Source: EMBO J. 2024 May 20;43(13):11. doi: 10.1038/s44318-024-00120-6 (PMC11217408; doi:10.1038/s44318-024-00120-6)
Supplement: Supplementary file 11 — Source data Fig. 8 [file 44318_2024_120_MOESM11_ESM.zip › Figure 8/8E/Survival data.xlsx]

## Sheet: Sheet1
	Survival or not (1:Yes;0:No)	Survival Time (months)	Location of TRIM23 in tumor (1:TRIM23N;0:TRIM23C)	Expression of HAX1 in tumor (1:High;0:Low)
Patient 1	1	49	1	0
Patient 2	1	50	1	0
Patient 3	1	66	1	0
Patient 4	1	68	1	1
Patient 5	1	49	1	1
Patient 6	0	18	0	0
Patient 7	0	17	0	1
Patient 8	1	50	1	1
Patient 9	0	12	1	1
Patient 10	1	69	1	1
Patient 11	0	12	1	0
Patient 12	1	49	1	1
Patient 13	1	50	0	1
Patient 14	0	34	1	1
Patient 15	1	68	1	1
Patient 16	1	68	1	0
Patient 17	0	14	0	1
Patient 18	0	20	0	1
Patient 19	0	11	0	1
Patient 20	0	13	1	0
Patient 21	1	67	1	1
Patient 22	1	48	1	0
Patient 23	1	48	1	0
Patient 24	1	52	1	0
Patient 25	1	52	1	1
Patient 26	1	48	1	1
Patient 27	1	48	0	1
Patient 28	1	65	1	0
Patient 29	0	12	0	1
Patient 30	0	14	0	1
Patient 31	0	29	1	1
Patient 32	0	18	0	0
Patient 33	1	65	0	1
Patient 34	1	65	1	1
Patient 35	0	50	1	1
Patient 36	0	15	0	0
Patient 37	0	13	1	1
Patient 38	1	64	1	0
Patient 39	1	63	1	0
Patient 40	1	63	1	0
Patient 41	1	63	1	0
Patient 42	1	63	1	0
Patient 43	1	62	1	0
Patient 44	1	62	1	1
Patient 45	0	24	1	1
Patient 46	1	61	1	0
Patient 47	1	62	1	0
Patient 48	0	11	1	0
Patient 49	0	61	1	0
Patient 50	1	58	1	1
Patient 51	0	27	1	1
Patient 52	1	59	1	1
Patient 53	1	59	1	0
Patient 54	1	58	1	0
Patient 55	1	59	0	0
Patient 56	1	59	1	0
Patient 57	0	4	0	0
Patient 58	0	9	0	0
Patient 59	0	8	0	0
Patient 60	0	9	1	1
Patient 61	0	11	0	1
Patient 62	1	58	1	0
Patient 63	0	50	1	0
Patient 64	0	25	0	1
Patient 65	1	57	1	0
Patient 66	1	55	1	0
Patient 67	1	56	0	1
Patient 68	1	55	1	0
Patient 69	1	55	1	0
Patient 70	0	32	0	1
Patient 71	0	21	1	0
Patient 72	0	19	1	1
Patient 73	0	6	0	1
Patient 74	1	50	1	1
Patient 75	1	50	1	0
Patient 76	1	69	1	0
Patient 77	1	50	1	0
Patient 78	1	52	1	1
Patient 79	0	11	1	1
Patient 80	1	53	0	0
Patient 81	1	61	1	0
Patient 82	0	37	0	1
Patient 83	1	65	1	1
Patient 84	1	51	1	1
Patient 85	0	3	1	1
Patient 86	1	64	1	0
Patient 87	0	23	0	1
Patient 88	0	45	1	0
Patient 89	1	51	0	1
Patient 90	0	16	1	0
Patient 91	0	11	1	1
Patient 92	1	49	0	0
Patient 93	0	10	1	0
Patient 94	1	12	1	0
Patient 95	1	59	1	0
Patient 96	1	58	1	0
Patient 97	1	56	1	0
Patient 98	0	18	0	1
Patient 99	0	24	0	1
Patient 100	1	56	1	0
Patient 101	1	55	1	0
Patient 102	1	50	0	0
Patient 103	0	28	0	0
Patient 104	0	14	1	1
Patient 105	1	51	1	0
Patient 106	1	52	1	0
