# Supplementary material for: Energy stress promotes P-bodies formation via lysine-63-linked polyubiquitination of HAX1
Source: EMBO J. 2024 May 20;43(13):11. doi: 10.1038/s44318-024-00120-6 (PMC11217408; doi:10.1038/s44318-024-00120-6)
Supplement: Supplementary file 11 — Source data Fig. 8 [file 44318_2024_120_MOESM11_ESM.zip › Figure 8/8L/Tumor Volume.xlsx]

## Sheet: Sheet1
sgCtrl			sgHAX1
Length(cm)	Width(cm)	Volume(cm3)	Length(cm)	Width(cm)	Volume(cm3)
1.94	1.15	1.28282	1.18	0.78	0.358956
1.83	0.9	0.74115	1.02	0.86	0.377196
1.28	1.04	0.692224	0.94	0.61	0.174887
1.33	0.98	0.638666	0.88	0.6	0.1584
1.32	0.78	0.401544	0.62	0.62	0.119164
1.19	0.91	0.49272	0.46	0.44	0.044528
